# Supplementary material for: Bacteroides vulgatus alleviates dextran sodium sulfate-induced colitis and depression-like behaviour by facilitating gut-brain axis balance
Source: Front Microbiol. 2023 Nov 16;14:1287271. doi: 10.3389/fmicb.2023.1287271 (PMC10687441; doi:10.3389/fmicb.2023.1287271)
Supplement: Supplementary file 4 [file Table_1.XLSX]

## Sheet: Supplementary Table S1
Supplementary Table S1: The subjects’ characteristics of metagenome sequencing cohorts samples in this study.
Characteristics	CDND(n=16)	CDD(n=6)	p value
Age, years	41.7±13.1	33.8±6.1	0.1772
Male, n (%)	15 (93.8)	5 (83.3)	>0.999
BMI	21.9±2.8	21.1±2.9	0.5896
PHQ-9	1.1±1.3	7.8±2.5	< 0.0001
