# Supplementary material for: Bacteroides vulgatus alleviates dextran sodium sulfate-induced colitis and depression-like behaviour by facilitating gut-brain axis balance
Source: Front Microbiol. 2023 Nov 16;14:1287271. doi: 10.3389/fmicb.2023.1287271 (PMC10687441; doi:10.3389/fmicb.2023.1287271)
Supplement: Supplementary file 5 [file Table_2.XLSX]

## Sheet: Supplementary Table S2
Supplementary Table S2: The subjects’ characteristics of expanded cohorts samples in this study.
Characteristics	CDND(n=24)	CDD(n=25)	p value	UCND(n=5)	UCD(n=10)	p value	IBD(n=64)	HC(n=40)	p value
Age, years	33.9±14.2	35.5±10.7	0.6577	51.2±7.8	48.7±11.0	0.6584	38.2±13.4	42.3±13.0	0.1248
Male, n (%)	21 (85.7)	19 (76.0)	0.4635	1 (20)	4 (40)	0.2821	45 (70)	28(70)	>0.999
BMI	21.9±4.0	20.2±3.4	0.296	22.8±3.0	20.3±2.8	0.1591	20.8±3.5	24.1±3.1	0.0004
PHQ-9	1.1±0.8	9.7±4.4	< 0.0001	1.0±1.5	11.3±6.1	0.0002	/	/	/
