# Supplementary material for: Bacteroides vulgatus alleviates dextran sodium sulfate-induced colitis and depression-like behaviour by facilitating gut-brain axis balance
Source: Front Microbiol. 2023 Nov 16;14:1287271. doi: 10.3389/fmicb.2023.1287271 (PMC10687441; doi:10.3389/fmicb.2023.1287271)
Supplement: Supplementary file 6 [file Table_3.XLSX]

## Sheet: Supplementary Tables S3
Supplementary Tables S3: The values of species abundance in metagenome sequencing results
species	CD-01	CD-02	CD-03	CD-04	CD-05	CD-06	CD-07	CD-08	CD-09	CD-10	CD-11	CD-12	CD-13	CD-14	CD-15	CD-16	CD-17	CD-18	CD-19	CD-20	CD-21	CD-22
depression	Non-depression	Non-depression	Non-depression	Non-depression	depression	Non-depression	Non-depression	Non-depression	Non-depression	Non-depression	Non-depression	Non-depression	Non-depression	depression	depression	Non-depression	Non-depression	depression	Non-depression	Non-depression	depression	depression
g__Blautia;s__Blautia sp. CAG:257	5.48e-05	0.000114981	4.96e-05	5.53e-05	0.000233548	0.000142835	0.000525717	0.178604	4.5e-06	0.000138109	0.0162792	0.000660138	0.00014572	7.66e-05	2.46e-05	4.06e-05	0.000856038	2.29e-05	1.45e-05	0.000221381	3.96e-05	0.000157693	k__Bacteria;p__Firmicutes;c__Clostridia;o__Clostridiales;f__Lachnospiraceae;g__Blautia;s__Blautia sp. CAG:257
g__Lactobacillus;s__Lactobacillus mucosae	5.06e-08	9.34e-06	0	4.55e-06	4.9e-07	0	0	7.62e-07	0.166118	1.39e-07	0	5.75e-07	0	0.126281	7.39e-06	5.52e-06	1.19e-07	0.000215619	1.19e-06	1.99e-08	2.39e-06	2.22e-07	k__Bacteria;p__Firmicutes;c__Bacilli;o__Lactobacillales;f__Lactobacillaceae;g__Lactobacillus;s__Lactobacillus mucosae
g__Escherichia;s__Escherichia coli	0.00364965	4.65e-05	0.0391321	0.0110988	0.000840478	0.00128088	0.0239259	0.000642564	0.0441531	0.0360672	0.111917	0.0108688	0.0408742	0.0347954	0.138615	0.000701393	0.000902808	0.0767845	0.0214053	9.89e-05	0.0217785	8.93e-06	k__Bacteria;p__Proteobacteria;c__Gammaproteobacteria;o__Enterobacterales;f__Enterobacteriaceae;g__Escherichia;s__Escherichia coli
g__Faecalibacterium;s__Faecalibacterium prausnitzii	0.126554	0.0439083	0.00654555	0.000329645	0.04909	0.0614172	0.0106966	0.000870503	2.66e-05	0.0162419	0.000223113	0.00465712	0.0250213	0.0332015	9.09e-05	0.000771268	0.0191629	9.87e-05	0.000478337	0.0350284	0.00011996	0.000881558	k__Bacteria;p__Firmicutes;c__Clostridia;o__Clostridiales;f__Ruminococcaceae;g__Faecalibacterium;s__Faecalibacterium prausnitzii
g__Bifidobacterium;s__Bifidobacterium bifidum	0.000166222	0.000112198	5.24e-05	0.000571567	0.000108385	0.00010865	0.00298437	2.86e-05	0.114444	0.000122746	1.54e-05	0.000123523	0.00025946	8.05e-05	3.39e-05	9.36e-05	0.000172531	1.21e-05	1.44e-05	0.000255893	0.000106088	0.000118434	k__Bacteria;p__Actinobacteria;c__Actinobacteria;o__Bifidobacteriales;f__Bifidobacteriaceae;g__Bifidobacterium;s__Bifidobacterium bifidum
g__Akkermansia;s__Akkermansia sp. CAG:344	8.89e-07	0.000121638	4.57e-06	0.0867459	1.18e-07	5.42e-07	1.63e-06	4.57e-07	1.16e-06	4.72e-08	1.39e-06	0.0053935	0.000747652	0	1.5e-08	2.24e-07	2.3e-06	1.58e-08	0.000810538	7.79e-05	1.33e-07	0.0004772	k__Bacteria;p__Verrucomicrobia;c__Verrucomicrobiae;o__Verrucomicrobiales;f__Akkermansiaceae;g__Akkermansia;s__Akkermansia sp. CAG:344
g__Peptostreptococcus;s__Peptostreptococcus russellii	2.9e-07	2.63e-06	3.24e-05	0.0829701	9.15e-07	1.64e-06	2.96e-08	7.02e-08	0	1.37e-06	3.72e-08	3.32e-08	6.44e-06	1.86e-07	0	2.09e-07	4.39e-05	1.24e-07	5.77e-06	1.57e-06	4.57e-07	8.37e-06	k__Bacteria;p__Firmicutes;c__Clostridia;o__Clostridiales;f__Peptostreptococcaceae;g__Peptostreptococcus;s__Peptostreptococcus russellii
g__Klebsiella;s__Klebsiella pneumoniae	7.42e-05	6.09e-06	0.0120275	0.000215137	5.54e-06	1.52e-05	0.0016396	0.000320004	0.00359294	0.000396648	0.00911899	0.000429788	0.000558585	0.000262729	0.000971066	2.13e-05	1.79e-05	0.00127583	0.019851	5.94e-06	0.00116122	7.02e-06	k__Bacteria;p__Proteobacteria;c__Gammaproteobacteria;o__Enterobacterales;f__Enterobacteriaceae;g__Klebsiella;s__Klebsiella pneumoniae
g__Streptococcus;s__Streptococcus salivarius	0.00051067	0.000240388	0.000117566	0.000583785	0.000138189	0.000161537	0.00106167	0.00873929	0.000202992	0.000964268	1.44e-05	0.00171253	0.0029962	6.36e-05	5.29e-05	0.00324573	0.000518289	5.21e-05	0.00298735	0.00114568	0.0702772	0.00129605	k__Bacteria;p__Firmicutes;c__Bacilli;o__Lactobacillales;f__Streptococcaceae;g__Streptococcus;s__Streptococcus salivarius
g__Unclassified;s__uncultured crAssphage	0	1.25e-06	2.01e-08	9.16e-05	2.51e-07	0.000735553	0.00671622	2.96e-07	5.81e-08	8.33e-06	0	0.000971219	0	0	0	0	7.26e-06	6.29e-09	7.2e-07	3.77e-05	1.36e-08	0.00296442	k__Viruses;p__Unclassified;c__Unclassified;o__Unclassified;f__Unclassified;g__Unclassified;s__uncultured crAssphage
g__Prevotella;s__Prevotella copri	7.36e-05	3.19e-05	0.000274398	1.61e-05	0.00715946	1.26e-05	2.01e-06	1.82e-06	4.88e-07	4.69e-06	9.74e-05	7.1e-05	1.81e-06	2.19e-07	3.34e-06	3.99e-06	0.00074707	4.21e-05	2.93e-06	1.76e-05	3.87e-06	1.16e-05	k__Bacteria;p__Bacteroidetes;c__Bacteroidia;o__Bacteroidales;f__Prevotellaceae;g__Prevotella;s__Prevotella copri
g__Eubacterium;s__Eubacterium sp. CAG:180	1.94e-05	0.0580275	4.59e-07	1.12e-07	3.05e-05	1.29e-05	3.35e-06	1.04e-05	1.78e-07	1.55e-05	1.74e-07	2.45e-05	1.6e-06	1.22e-06	1.63e-07	0.000122059	1.52e-05	1.81e-07	5.74e-07	1.68e-05	9.86e-07	1.64e-05	k__Bacteria;p__Firmicutes;c__Clostridia;o__Clostridiales;f__Eubacteriaceae;g__Eubacterium;s__Eubacterium sp. CAG:180
g__Dialister;s__Dialister sp. CAG:357	0.0370976	6.73e-07	1.44e-07	0	7.88e-06	4.43e-07	1.94e-08	8.37e-08	9.44e-07	2.11e-06	0	5.93e-08	2.24e-06	2.06e-08	2.15e-07	5.15e-08	0	7.51e-06	7.66e-08	0	1.17e-06	0	k__Bacteria;p__Firmicutes;c__Negativicutes;o__Veillonellales;f__Veillonellaceae;g__Dialister;s__Dialister sp. CAG:357
g__Unclassified;s__Firmicutes bacterium CAG:646	7.95e-05	7.59e-05	8.8e-05	9.94e-06	0.00010495	0.000132706	8.08e-05	0.0545454	3.29e-07	0.000136205	0.000202912	0.00013682	0.000135881	5.06e-05	5.51e-05	0.000163164	0.000131604	1.1e-06	3.47e-05	0.000104588	1.79e-05	0.000163948	k__Bacteria;p__Firmicutes;c__Unclassified;o__Unclassified;f__Unclassified;g__Unclassified;s__Firmicutes bacterium CAG:646
g__Haemophilus;s__Haemophilus parainfluenzae	0.00138025	1.8e-05	1.97e-05	1.67e-07	5.37e-05	9.37e-06	2.87e-07	7.33e-05	4.14e-07	0.000210114	1.83e-06	8.78e-06	0.00112631	6.25e-06	1.37e-06	5.56e-08	0.000188186	7.43e-07	0.0541893	6.84e-05	0.00843247	5.83e-05	k__Bacteria;p__Proteobacteria;c__Gammaproteobacteria;o__Pasteurellales;f__Pasteurellaceae;g__Haemophilus;s__Haemophilus parainfluenzae
g__Eubacterium;s__Eubacterium sp. CAG:202	4.95e-05	0.000189876	2.5e-05	3.56e-05	1.03e-05	8.23e-05	9.48e-05	4.97e-07	0	1.93e-05	1.02e-05	7.57e-06	1.06e-06	0	3.21e-08	8.06e-06	8.01e-06	1.6e-08	2.25e-06	1.35e-05	2.35e-07	9.87e-06	k__Bacteria;p__Firmicutes;c__Clostridia;o__Clostridiales;f__Eubacteriaceae;g__Eubacterium;s__Eubacterium sp. CAG:202
g__Bifidobacterium;s__Bifidobacterium longum	0.00623856	6.86e-05	7.13e-05	0.00238454	0.000108508	1.64e-05	0.00792917	3.54e-05	0.0512485	5.82e-06	9.11e-06	3.18e-05	0.00282097	0.00201042	2.86e-06	2.22e-05	7.76e-06	3.14e-06	2.83e-06	0.00925997	0.00115376	1.74e-05	k__Bacteria;p__Actinobacteria;c__Actinobacteria;o__Bifidobacteriales;f__Bifidobacteriaceae;g__Bifidobacterium;s__Bifidobacterium longum
g__Blautia;s__[Ruminococcus] gnavus	0.000554744	0.000569525	0.0281719	0.00149234	0.00155799	0.000901653	0.0155902	0.012863	1.89e-05	0.0233468	0.00607605	0.00523925	0.000730722	0.00228044	0.0206841	0.0276275	0.00551419	0.000826349	0.00797872	0.0031424	0.00200046	0.00610456	k__Bacteria;p__Firmicutes;c__Clostridia;o__Clostridiales;f__Lachnospiraceae;g__Blautia;s__[Ruminococcus] gnavus
g__Holdemanella;s__Holdemanella biformis	4.56e-05	0.000104752	7.59e-05	0.000160492	0.000256739	0.000101504	1.94e-05	4.07e-05	4.39e-06	0.000287605	3.72e-05	0.000173075	0.000201344	1.44e-05	4.67e-05	6.78e-05	0.000369728	4.01e-05	9.44e-05	0.000206298	6.88e-05	0.000219113	k__Bacteria;p__Firmicutes;c__Erysipelotrichia;o__Erysipelotrichales;f__Erysipelotrichaceae;g__Holdemanella;s__Holdemanella biformis
g__Bacteroides;s__Bacteroides sp. CAG:462	0.0476838	2.03e-05	5.8e-05	8.15e-07	9.28e-07	1.09e-05	2.13e-08	8.73e-07	1.28e-07	8.46e-07	6.91e-06	2.06e-06	1.18e-05	2.56e-07	8.08e-07	2.1e-07	5.46e-06	0	7.86e-06	4.15e-06	5.89e-07	8.31e-07	k__Bacteria;p__Bacteroidetes;c__Bacteroidia;o__Bacteroidales;f__Bacteroidaceae;g__Bacteroides;s__Bacteroides sp. CAG:462
g__Butyricicoccus;s__uncultured Butyricicoccus sp.	0.0052272	0.00535014	5.24e-05	0.0166155	0.0101604	0.0475865	0.000328466	0.000256046	2.94e-06	0.0277971	0.00904444	0.00065649	0.00200039	4.97e-05	4.01e-06	9.69e-05	0.00934378	3.56e-05	0.00330079	0.00353651	6.42e-06	0.00183279	k__Bacteria;p__Firmicutes;c__Clostridia;o__Clostridiales;f__Clostridiaceae;g__Butyricicoccus;s__uncultured Butyricicoccus sp.
g__Phascolarctobacterium;s__Phascolarctobacterium sp. CAG:207	0.00214923	0.00124926	0.00117002	0.00233255	0.0445338	0.00012689	0.000361907	0.000283	7.72e-08	0.000199586	0.000155218	1.94e-06	3.31e-07	2.94e-06	6.65e-07	8.81e-07	0.00136034	1.35e-07	0.000145934	4.8e-05	7.22e-06	0.000212304	k__Bacteria;p__Firmicutes;c__Negativicutes;o__Acidaminococcales;f__Acidaminococcaceae;g__Phascolarctobacterium;s__Phascolarctobacterium sp. CAG:207
g__Unclassified;s__Firmicutes bacterium CAG:341	7.7e-07	9.79e-05	5.41e-06	5.6e-08	2.86e-05	6.5e-05	2.02e-05	0	0	3.14e-06	7.7e-07	7.59e-06	5.04e-08	0	1.02e-07	6.79e-07	1.35e-07	5.59e-07	1.18e-07	3.66e-05	6.57e-07	1.97e-05	k__Bacteria;p__Firmicutes;c__Unclassified;o__Unclassified;f__Unclassified;g__Unclassified;s__Firmicutes bacterium CAG:341
g__Bifidobacterium;s__Bifidobacterium pseudocatenulatum	0.0125409	0.00384059	5.75e-06	0.039067	0.000990599	2.37e-05	0.00490717	2.22e-05	0.00205466	1.57e-05	5.22e-06	2.89e-05	0.0274967	0.010083	9.04e-07	1.02e-05	1.57e-05	5.64e-06	3.11e-05	0.00293912	0.00155415	3.12e-05	k__Bacteria;p__Actinobacteria;c__Actinobacteria;o__Bifidobacteriales;f__Bifidobacteriaceae;g__Bifidobacterium;s__Bifidobacterium pseudocatenulatum
g__Adlercreutzia;s__Adlercreutzia equolifaciens	0.00180355	0.00318118	6.21e-07	1.43e-05	1.33e-05	0.000854861	5.79e-05	2.8e-05	3.46e-06	2.27e-05	1.27e-05	1.51e-05	2.55e-05	6.24e-08	7.28e-07	2.91e-05	0.000242097	1.08e-07	6.14e-07	0.00551843	8.67e-07	3.77e-05	k__Bacteria;p__Actinobacteria;c__Coriobacteriia;o__Eggerthellales;f__Eggerthellaceae;g__Adlercreutzia;s__Adlercreutzia equolifaciens
g__Romboutsia;s__Romboutsia timonensis	0.000824171	0.000450358	0.000417104	1.76e-07	1.23e-05	3.48e-05	6e-08	3.54e-07	5.17e-08	0.015819	1.23e-05	0.00480042	0.00253555	3.42e-08	3.44e-08	0.00224278	0.0177418	0.0105363	0.00879388	0.00192942	3.2e-06	0.000856476	k__Bacteria;p__Firmicutes;c__Clostridia;o__Clostridiales;f__Peptostreptococcaceae;g__Romboutsia;s__Romboutsia timonensis
g__Unclassified;s__[Eubacterium] rectale	0.000443506	0.0040257	0.0123175	0.000158842	0.00143526	0.0116699	0.000445501	0.000357263	1.65e-05	0.000837227	0.000142305	0.000486364	0.025905	0.000226972	7.82e-05	0.000287135	0.00126713	0.000141125	0.000101189	0.0280111	7.82e-05	0.00593066	k__Bacteria;p__Firmicutes;c__Clostridia;o__Clostridiales;f__Lachnospiraceae;g__Unclassified;s__[Eubacterium] rectale
g__Fusobacterium;s__Fusobacterium mortiferum	8.09e-06	0.00014326	0.0350723	4.32e-08	6.76e-07	8.68e-05	0.000357714	3.91e-06	0.000193453	2.25e-07	4.68e-08	9.51e-06	1.17e-06	1.4e-06	0	0.000961423	7.37e-06	0	3.23e-05	1.68e-05	0.000414659	2.25e-05	k__Bacteria;p__Fusobacteria;c__Fusobacteriia;o__Fusobacteriales;f__Fusobacteriaceae;g__Fusobacterium;s__Fusobacterium mortiferum
g__Blautia;s__Blautia producta	5.7e-05	0.000225388	0.000108001	7.13e-05	0.000229554	0.000225222	0.000173208	0.00501372	1.15e-06	0.00039329	0.00513489	0.00330711	0.000191797	1.46e-05	4.22e-05	0.0332386	0.000150885	1.77e-05	0.000152117	0.000219726	3.77e-05	0.000342076	k__Bacteria;p__Firmicutes;c__Clostridia;o__Clostridiales;f__Lachnospiraceae;g__Blautia;s__Blautia producta
g__Bacteroides;s__Bacteroides fragilis	0.00162995	0.000846787	0.0170623	0.000209894	0.000904737	0.000641784	0.000334723	0.0003112	0.000648822	0.000282448	0.00112986	0.00185207	9.07e-05	9.47e-05	0.00429394	0.000881997	0.00022105	8.95e-07	0.00121193	0.000297962	9.72e-05	0.000171358	k__Bacteria;p__Bacteroidetes;c__Bacteroidia;o__Bacteroidales;f__Bacteroidaceae;g__Bacteroides;s__Bacteroides fragilis
g__Lactobacillus;s__Lactobacillus amylovorus	0	8.73e-08	0	0.000116277	4.2e-07	1.46e-06	0	2.09e-06	4.5e-06	0	0	1.26e-06	0	0.0323573	2.65e-06	9.09e-08	0	1.21e-06	6.68e-07	0	0	1.38e-06	k__Bacteria;p__Firmicutes;c__Bacilli;o__Lactobacillales;f__Lactobacillaceae;g__Lactobacillus;s__Lactobacillus amylovorus
g__Enterococcus;s__Enterococcus asini	0	7.6e-08	0	8.32e-07	1.74e-08	3.99e-07	4.62e-07	1.41e-06	2.22e-07	0	3.1e-07	4.04e-08	0	3.44e-07	5.35e-08	0.0303732	1.21e-07	1.41e-07	0	1.46e-07	3.19e-07	9.41e-07	k__Bacteria;p__Firmicutes;c__Bacilli;o__Lactobacillales;f__Enterococcaceae;g__Enterococcus;s__Enterococcus asini
g__Fusicatenibacter;s__Fusicatenibacter saccharivorans	0.00284625	0.00914002	0.0026989	0.000200423	0.0170134	0.00733649	0.000230653	0.00117711	2.64e-05	0.00667598	0.000158039	0.0018225	0.0213019	0.00435628	0.000536798	0.000399324	0.0187464	0.00954922	0.00049011	0.00534475	3.51e-05	0.00406911	k__Bacteria;p__Firmicutes;c__Clostridia;o__Clostridiales;f__Lachnospiraceae;g__Fusicatenibacter;s__Fusicatenibacter saccharivorans
g__Lachnoclostridium;s__[Clostridium] bolteae	0.000184075	0.000316865	0.0010218	0.00135872	0.000553557	0.000239069	0.000200998	0.00302392	6.59e-06	0.00047417	0.000691068	0.00103507	0.000329663	9.44e-05	0.000114184	0.00124677	0.000373927	1.12e-05	0.000162356	0.000398086	5.36e-05	0.000685031	k__Bacteria;p__Firmicutes;c__Clostridia;o__Clostridiales;f__Lachnospiraceae;g__Lachnoclostridium;s__[Clostridium] bolteae
g__Blautia;s__Blautia obeum	0.00270385	0.00522691	0.00241644	0.00223755	0.0123849	0.0272306	0.00360403	0.0025077	0.000332308	0.0158761	0.000329373	0.010445	0.00598137	0.00213248	0.000716624	0.000551632	0.0104628	0.000300174	0.000912658	0.0123584	0.00117553	0.00698298	k__Bacteria;p__Firmicutes;c__Clostridia;o__Clostridiales;f__Lachnospiraceae;g__Blautia;s__Blautia obeum
g__Dorea;s__Dorea longicatena	0.0027933	0.00641301	0.000835723	0.000254432	0.0102242	0.0121267	0.000356248	0.0010359	2.3e-05	0.000782858	0.000180262	0.00603173	0.00629538	0.000305178	0.000159305	0.000631628	0.0180468	0.000126985	0.000428202	0.00906255	0.000171441	0.00231572	k__Bacteria;p__Firmicutes;c__Clostridia;o__Clostridiales;f__Lachnospiraceae;g__Dorea;s__Dorea longicatena
g__Turicibacter;s__Turicibacter sanguinis	5.99e-06	6.49e-05	2.19e-05	0	2.16e-05	5.41e-07	3.04e-06	6.12e-07	0	1.32e-05	3.12e-06	5.96e-06	3.88e-05	0	1.5e-05	6.73e-05	5.05e-06	0.000134807	0.026199	9.23e-06	1.91e-08	1.95e-06	k__Bacteria;p__Firmicutes;c__Erysipelotrichia;o__Erysipelotrichales;f__Erysipelotrichaceae;g__Turicibacter;s__Turicibacter sanguinis
g__Akkermansia;s__Akkermansia muciniphila	0	0.00055992	1.17e-05	0.00846665	3.05e-06	0	6.19e-08	1.75e-07	0	0	0	0.0252503	5.11e-05	0	1.59e-08	0	6.59e-06	8.1e-07	6.82e-05	0.000365021	5.06e-07	0.0020937	k__Bacteria;p__Verrucomicrobia;c__Verrucomicrobiae;o__Verrucomicrobiales;f__Akkermansiaceae;g__Akkermansia;s__Akkermansia muciniphila
g__Bifidobacterium;s__Bifidobacterium adolescentis	0.00135901	0.000411111	9.65e-06	0.00487731	0.00015286	2.25e-05	0.0130287	9.49e-06	0.00106993	0	2.07e-05	3.7e-06	0.00279422	0.00137367	2.08e-07	6.11e-05	1.64e-05	1.12e-06	3.62e-06	0.000240562	0.000180094	8.93e-06	k__Bacteria;p__Actinobacteria;c__Actinobacteria;o__Bifidobacteriales;f__Bifidobacteriaceae;g__Bifidobacterium;s__Bifidobacterium adolescentis
g__Ruminococcus;s__Ruminococcus sp. CAG:254	2.31e-05	0.0249154	4.62e-08	3.19e-08	0.00444209	4.16e-05	1.11e-07	0	0	4.56e-08	3.88e-05	0	2.11e-07	8.17e-06	5.34e-08	1.61e-07	1.3e-06	9.21e-07	1.53e-06	1.22e-05	6.26e-07	3.48e-07	k__Bacteria;p__Firmicutes;c__Clostridia;o__Clostridiales;f__Ruminococcaceae;g__Ruminococcus;s__Ruminococcus sp. CAG:254
g__Collinsella;s__Collinsella aerofaciens	1.31e-05	4.74e-05	3.02e-05	0.0133358	0.00473519	0.00823649	0.00440994	0.0147181	2.12e-06	7.45e-05	1.08e-05	2.71e-05	1.36e-06	5.3e-06	4.21e-05	0.0248262	0.00621012	1.07e-06	7.9e-07	0.00735938	1.26e-05	0.0249134	k__Bacteria;p__Actinobacteria;c__Coriobacteriia;o__Coriobacteriales;f__Coriobacteriaceae;g__Collinsella;s__Collinsella aerofaciens
g__Veillonella;s__Veillonella sp. oral taxon 158	1.15e-05	1.22e-06	0.000310432	2.87e-06	1.28e-05	2.25e-06	9.34e-06	2.73e-05	0.000926095	1.49e-05	9.01e-06	1.67e-06	6.89e-05	0.000234702	2.53e-08	2.87e-07	2.04e-06	2.8e-05	0.000143668	5.16e-07	0.0242543	6.4e-07	k__Bacteria;p__Firmicutes;c__Negativicutes;o__Veillonellales;f__Veillonellaceae;g__Veillonella;s__Veillonella sp. oral taxon 158
g__Eubacterium;s__Eubacterium sp. CAG:115	1.55e-05	0.00518849	1.1e-07	1.63e-06	9.75e-06	3.17e-05	5.4e-06	0	0	4.28e-08	1.42e-06	8.48e-06	2.46e-06	1.94e-05	4.78e-07	0	4.28e-06	3.79e-08	6.81e-08	2.02e-05	5.23e-08	5.07e-08	k__Bacteria;p__Firmicutes;c__Clostridia;o__Clostridiales;f__Eubacteriaceae;g__Eubacterium;s__Eubacterium sp. CAG:115
g__Tyzzerella;s__Tyzzerella nexilis	0.000554718	0.000933367	0.00508223	0.000272914	0.000987722	0.000956456	0.00107152	0.00223424	3.15e-05	0.00592353	0.000406999	0.00346342	0.000680898	0.00132611	0.00112618	0.0109762	0.00268401	0.000167084	0.00301484	0.00157589	0.000425924	0.00169294	k__Bacteria;p__Firmicutes;c__Clostridia;o__Clostridiales;f__Lachnospiraceae;g__Tyzzerella;s__Tyzzerella nexilis
g__Eggerthella;s__Eggerthella sp. CAG:298	8.28e-06	0.000650748	0	4.84e-06	2.84e-05	0.00103268	5.36e-05	4.57e-08	1.07e-07	1.94e-06	1.72e-06	1.56e-06	2.46e-07	0	1.06e-07	1.26e-05	5.46e-05	0	0	3.98e-05	1.09e-07	1.74e-05	k__Bacteria;p__Actinobacteria;c__Coriobacteriia;o__Eggerthellales;f__Eggerthellaceae;g__Eggerthella;s__Eggerthella sp. CAG:298
g__Alistipes;s__Alistipes putredinis	0.00166441	0.00394363	9.78e-06	3.35e-06	0.0056066	0.00174131	7.93e-07	4.14e-06	7.62e-07	3.25e-06	2.56e-05	0.004284	6.51e-06	1.09e-07	1.96e-05	1.24e-06	0.000249125	1.84e-07	2.04e-06	0.006283	9.43e-07	0.000535903	k__Bacteria;p__Bacteroidetes;c__Bacteroidia;o__Bacteroidales;f__Rikenellaceae;g__Alistipes;s__Alistipes putredinis
g__Blautia;s__Blautia wexlerae	0.0024117	0.00564902	0.00358292	0.00292173	0.00971182	0.00324391	0.00560227	0.00121869	0.000722005	0.0109432	0.000170946	0.0180026	0.00729013	0.00407203	0.000645254	0.000645514	0.0183122	0.000274869	0.000891127	0.00603901	0.00275716	0.0107764	k__Bacteria;p__Firmicutes;c__Clostridia;o__Clostridiales;f__Lachnospiraceae;g__Blautia;s__Blautia wexlerae
g__Prevotella;s__Prevotella copri CAG:164	3.48e-08	1.82e-05	3.8e-08	1.42e-07	0.000586697	0	1.4e-07	4.19e-07	2.15e-08	1.79e-07	1.18e-07	8.01e-08	4.17e-08	0	1.9e-08	1.85e-08	0.000216045	1.76e-05	1.61e-07	2.61e-07	4.62e-07	7.71e-07	k__Bacteria;p__Bacteroidetes;c__Bacteroidia;o__Bacteroidales;f__Prevotellaceae;g__Prevotella;s__Prevotella copri CAG:164
g__Unclassified;s__Firmicutes bacterium CAG:424	2.44e-05	0.000109216	0.000468047	4.94e-06	7.69e-05	4.79e-05	0.00131633	0.00100712	4.36e-08	8.91e-05	0.000122471	3.49e-05	4.26e-05	2.37e-05	0.000113622	0.00062088	8.04e-05	3.08e-05	5.44e-05	5.59e-05	3.26e-06	6.26e-05	k__Bacteria;p__Firmicutes;c__Unclassified;o__Unclassified;f__Unclassified;g__Unclassified;s__Firmicutes bacterium CAG:424
g__Bacteroides;s__Bacteroides stercoris	0.00128728	0.000124243	0.000233693	0.000135849	2.61e-05	0.00120913	3.11e-06	5.54e-06	8.02e-06	2.54e-05	0.00205378	3.47e-05	5.17e-06	2.92e-06	6.72e-06	1.44e-05	0.000115232	6.25e-07	1.99e-05	3.92e-05	8.46e-05	3.99e-05	k__Bacteria;p__Bacteroidetes;c__Bacteroidia;o__Bacteroidales;f__Bacteroidaceae;g__Bacteroides;s__Bacteroides stercoris
g__Roseburia;s__Roseburia inulinivorans	0.0177262	0.00138991	0.000515983	0.000120947	0.00362066	0.00385968	0.000459299	0.000218941	1e-05	0.000467272	5.16e-05	0.000611788	0.00221737	0.000251418	8.32e-06	5.44e-05	0.0117754	0.000206762	0.000208719	0.00216145	1.97e-05	0.00180859	k__Bacteria;p__Firmicutes;c__Clostridia;o__Clostridiales;f__Lachnospiraceae;g__Roseburia;s__Roseburia inulinivorans
g__Unclassified;s__uncultured virus	0	3.16e-06	0	0.000412492	3.78e-08	0.000727648	0.0199287	0.000674975	4.49e-07	3.42e-05	0	0.00634894	0	6.81e-08	0	0	3.08e-05	0	0	7.26e-05	3.44e-08	2.63e-06	k__Viruses;p__Unclassified;c__Unclassified;o__Unclassified;f__Unclassified;g__Unclassified;s__uncultured virus
g__Streptococcus;s__Streptococcus thermophilus	5.03e-05	2.96e-05	1.14e-05	9.51e-05	1.91e-05	2.25e-05	0.00244077	0.00102044	1.82e-05	8.85e-05	3.76e-06	0.000172021	0.000304305	6.21e-06	4.25e-06	0.000423676	6.27e-05	7.4e-06	0.000267082	0.000303127	0.00655666	0.000109721	k__Bacteria;p__Firmicutes;c__Bacilli;o__Lactobacillales;f__Streptococcaceae;g__Streptococcus;s__Streptococcus thermophilus
g__Bacteroides;s__Bacteroides ovatus	0.000664888	0.000197299	0.000227338	1.64e-05	0.0008634	0.000472019	0.000228232	0.000291154	0.000159213	0.000225712	0.000532461	0.00315841	2.16e-05	7.93e-06	3.62e-05	0.000137917	7.99e-05	5.19e-07	0.000197686	0.000463358	3.63e-06	2.23e-05	k__Bacteria;p__Bacteroidetes;c__Bacteroidia;o__Bacteroidales;f__Bacteroidaceae;g__Bacteroides;s__Bacteroides ovatus
g__Ruminococcus;s__uncultured Ruminococcus sp.	0.00381288	0.00580412	0.00126855	0.0010593	0.00230568	0.0114339	0.00389491	0.00275386	5.95e-05	0.00366455	0.000517586	0.00258294	0.00149017	0.00054617	0.00077068	0.00158108	0.00223552	0.000248323	0.000641708	0.00444806	0.000210673	0.00350514	k__Bacteria;p__Firmicutes;c__Clostridia;o__Clostridiales;f__Ruminococcaceae;g__Ruminococcus;s__uncultured Ruminococcus sp.
g__Dialister;s__Dialister invisus	7.1e-05	3.45e-06	4.97e-07	1.36e-05	0.000156206	1.99e-08	3.63e-07	6.38e-07	0.000183583	1.01e-05	5.99e-07	0.000980031	0.000943502	1.34e-07	1.52e-07	5.71e-07	1.13e-06	0	5.46e-07	8.63e-08	4.52e-05	3.8e-06	k__Bacteria;p__Firmicutes;c__Negativicutes;o__Veillonellales;f__Veillonellaceae;g__Dialister;s__Dialister invisus
g__Hungatella;s__Hungatella hathewayi	0.000630237	0.000727275	0.000506419	0.000542818	0.000828116	0.000486822	0.000368797	0.0174875	9.39e-06	0.000333008	0.000194957	0.000682255	0.00019841	0.00016799	8.12e-05	0.00184334	0.000346337	1.32e-05	0.000292893	0.000793789	0.000129724	0.000746676	k__Bacteria;p__Firmicutes;c__Clostridia;o__Clostridiales;f__Clostridiaceae;g__Hungatella;s__Hungatella hathewayi
g__Ruminococcus;s__Ruminococcus sp. CAG:177	4.41e-05	0.000483326	3.53e-07	9.35e-07	3.37e-05	5.92e-05	3.52e-06	8.45e-05	2.63e-07	1.29e-05	9.28e-07	1.35e-05	1.47e-06	0	1.9e-07	0.000148828	7.1e-06	7.89e-07	5.57e-07	0.000140355	5.05e-07	1.37e-05	k__Bacteria;p__Firmicutes;c__Clostridia;o__Clostridiales;f__Ruminococcaceae;g__Ruminococcus;s__Ruminococcus sp. CAG:177
g__Enterococcus;s__Enterococcus faecium	0.000119014	0.000252694	0.000223366	0.000139055	0.000190234	0.000129041	0.000102118	8.83e-05	8.93e-05	0.000247711	0.000116922	0.000366898	0.000109491	0.000311524	5.56e-05	0.00151822	0.00013011	5.49e-05	0.000102073	0.000168841	0.000271226	0.00085309	k__Bacteria;p__Firmicutes;c__Bacilli;o__Lactobacillales;f__Enterococcaceae;g__Enterococcus;s__Enterococcus faecium
g__Blautia;s__Blautia hansenii	4.71e-05	0.000204404	0.000459441	6.23e-05	0.00011993	0.000215803	0.000229838	0.00109949	1.65e-07	0.000396925	5.88e-05	0.000482545	0.000105707	2.85e-05	0.00357316	0.0159535	0.000502651	9.92e-06	2.86e-05	0.000145176	6.59e-05	0.00227682	k__Bacteria;p__Firmicutes;c__Clostridia;o__Clostridiales;f__Lachnospiraceae;g__Blautia;s__Blautia hansenii
g__Blautia;s__[Ruminococcus] torques	0.00289813	0.00233333	0.00154886	0.000193444	0.00269028	0.00261101	0.000980598	0.00297576	3.8e-05	0.00200604	0.000202405	0.00127331	0.00524395	0.000471675	0.000701775	0.00143827	0.0156172	0.000181249	0.000423966	0.00466123	0.000227783	0.0124334	k__Bacteria;p__Firmicutes;c__Clostridia;o__Clostridiales;f__Lachnospiraceae;g__Blautia;s__[Ruminococcus] torques
g__Unclassified;s__Firmicutes bacterium CAG:227	4.81e-05	0.00557345	5.85e-05	3.02e-05	0.0018799	0.00863221	9.06e-05	0.000276824	4.14e-06	7.52e-05	6.5e-05	0.000212439	0.00488321	8.6e-05	3.25e-05	0.000144942	0.00308666	6.09e-05	4.7e-05	0.000125571	6.12e-05	0.000167534	k__Bacteria;p__Firmicutes;c__Unclassified;o__Unclassified;f__Unclassified;g__Unclassified;s__Firmicutes bacterium CAG:227
g__Dialister;s__Dialister invisus CAG:218	1.51e-06	1.71e-07	1.9e-07	5.73e-07	7.8e-05	0	4.72e-07	2.78e-07	0.000104055	9.17e-08	6.07e-07	0.000511823	0.000537209	0	0	2.61e-07	0	4.05e-08	2.92e-07	0	3.75e-05	9.26e-07	k__Bacteria;p__Firmicutes;c__Negativicutes;o__Veillonellales;f__Veillonellaceae;g__Dialister;s__Dialister invisus CAG:218
g__Clostridium;s__uncultured Clostridium sp.	0.00464025	0.00587066	0.00167661	0.00123967	0.00769765	0.00981428	0.00227492	0.00339084	3.22e-05	0.00495823	0.00221375	0.00710571	0.0054185	0.00104017	0.000508411	0.00181939	0.00525817	0.0151585	0.00501389	0.00695053	0.000444677	0.00727921	k__Bacteria;p__Firmicutes;c__Clostridia;o__Clostridiales;f__Clostridiaceae;g__Clostridium;s__uncultured Clostridium sp.
g__Megamonas;s__Megamonas funiformis	1.72e-06	2.35e-06	0.000662041	9.32e-07	2e-05	1.51e-05	0.0109196	0.000710633	7.78e-06	0	1.56e-07	0	1.26e-08	0	2.26e-08	5.23e-07	0.00187451	1.83e-06	0.000287957	2.83e-06	0.000276202	0.000626272	k__Bacteria;p__Firmicutes;c__Negativicutes;o__Selenomonadales;f__Selenomonadaceae;g__Megamonas;s__Megamonas funiformis
g__Cetobacterium;s__Cetobacterium somerae	0.000153591	2.7e-07	0.000389288	9.18e-07	0	0.0146686	5.57e-06	8.72e-07	9.12e-07	1.42e-06	0	2.01e-07	0	0	1.16e-07	4.26e-06	0	5.61e-06	5.13e-06	0	6.49e-07	5.9e-06	k__Bacteria;p__Fusobacteria;c__Fusobacteriia;o__Fusobacteriales;f__Fusobacteriaceae;g__Cetobacterium;s__Cetobacterium somerae
g__Dialister;s__Dialister succinatiphilus	0.00130826	2.35e-05	0	2.48e-05	2.73e-06	6.44e-06	3.89e-06	0	3.72e-07	0	0	1.18e-05	1.72e-06	0	0	0	8.57e-08	3.04e-07	0	3.5e-06	2.96e-07	0	k__Bacteria;p__Firmicutes;c__Negativicutes;o__Veillonellales;f__Veillonellaceae;g__Dialister;s__Dialister succinatiphilus
g__Roseburia;s__Roseburia intestinalis	0.00188116	0.0010977	0.000896821	0.000128329	0.00121838	0.00426312	0.000209656	0.000420684	2.2e-05	0.000923345	6.02e-05	0.000943305	0.000991195	0.000113113	0.000234752	0.00112609	0.00114039	0.0040718	0.000196035	0.0143125	0.000124044	0.000721589	k__Bacteria;p__Firmicutes;c__Clostridia;o__Clostridiales;f__Lachnospiraceae;g__Roseburia;s__Roseburia intestinalis
g__Haemophilus;s__Haemophilus paraphrohaemolyticus	9.49e-07	0	0	0	0	0	0	2.95e-08	0	1.72e-07	0	1.11e-07	3.14e-07	0	0	0	4.78e-07	0	0.0141591	0	4.2e-05	3.01e-07	k__Bacteria;p__Proteobacteria;c__Gammaproteobacteria;o__Pasteurellales;f__Pasteurellaceae;g__Haemophilus;s__Haemophilus paraphrohaemolyticus
g__Unclassified;s__Phage DP-2017a	1.37e-07	2.86e-06	0	0.000341098	6.49e-08	0.000575014	0.0140833	0.000472831	3.32e-07	1.76e-05	0	0.00399196	1.84e-08	0	0	0	2.41e-05	0	0	6.51e-05	2.83e-08	1.55e-05	k__Viruses;p__Unclassified;c__Unclassified;o__Unclassified;f__Unclassified;g__Unclassified;s__Phage DP-2017a
g__Bacteroides;s__Bacteroides caccae	0.00131055	8.26e-05	0.000219674	1.26e-05	7.47e-05	0.000438221	1.4e-05	9.41e-05	2.97e-06	2.34e-05	9.09e-05	0.000136882	4.31e-06	3.4e-06	4.35e-06	0.000175643	1.47e-05	1.21e-08	0.000120621	0.000349337	4.78e-06	2.42e-05	k__Bacteria;p__Bacteroidetes;c__Bacteroidia;o__Bacteroidales;f__Bacteroidaceae;g__Bacteroides;s__Bacteroides caccae
g__Anaerostipes;s__Anaerostipes hadrus	0.00112955	0.00334834	0.000121144	2.52e-05	0.00274271	0.000772051	0.0011149	0.000173257	1.61e-06	0.00214144	4.76e-05	0.00595049	0.00674635	2.62e-05	1.87e-06	0.000109478	0.0010466	7.28e-06	0.000139696	0.00135682	8.14e-06	0.00155995	k__Bacteria;p__Firmicutes;c__Clostridia;o__Clostridiales;f__Lachnospiraceae;g__Anaerostipes;s__Anaerostipes hadrus
g__Bacteroides;s__Bacteroides dorei	0.00039411	0.000337086	0.000126599	0.000194994	0.000838411	0.000380975	5.33e-05	0.000724104	0.000109525	0.000170186	0.00107536	0.000258453	0.000104124	3.69e-06	1.02e-05	0.000106411	0.000255537	2.44e-07	0.00010622	0.00011619	1.27e-06	0.000346832	k__Bacteria;p__Bacteroidetes;c__Bacteroidia;o__Bacteroidales;f__Bacteroidaceae;g__Bacteroides;s__Bacteroides dorei
g__Clostridium;s__Clostridium sp. CAG:7	0.0012614	0.000686532	7.25e-05	1.44e-05	0.003072	0.000225511	1.79e-05	0.00228062	6.09e-06	0.000151044	4.13e-05	0.000464352	0.000534151	5.36e-05	0.000120508	1.36e-05	0.00119812	4.25e-05	7.93e-05	0.000157862	1.89e-05	0.00141149	k__Bacteria;p__Firmicutes;c__Clostridia;o__Clostridiales;f__Clostridiaceae;g__Clostridium;s__Clostridium sp. CAG:7
g__Eubacterium;s__uncultured Eubacterium sp.	0.000573972	0.00136565	0.00015101	4.31e-05	0.00249005	0.00288217	0.00051743	0.00021318	9.18e-06	0.00047849	6.73e-05	0.000956985	0.00142096	3.82e-05	6.9e-05	0.000121234	0.00136666	9.59e-05	6.09e-05	0.00237071	9.63e-06	0.00215436	k__Bacteria;p__Firmicutes;c__Clostridia;o__Clostridiales;f__Eubacteriaceae;g__Eubacterium;s__uncultured Eubacterium sp.
g__Cryptobacterium;s__Cryptobacterium sp. CAG:338	3.61e-07	4.51e-05	0	1.67e-06	3.5e-06	1.24e-05	4.19e-05	1.51e-07	0	1.61e-07	2.79e-07	1.87e-08	9.03e-08	0	0	0.000670717	2.34e-05	1.05e-07	0	0.000609178	1.91e-08	4.37e-06	k__Bacteria;p__Actinobacteria;c__Coriobacteriia;o__Eggerthellales;f__Eggerthellaceae;g__Cryptobacterium;s__Cryptobacterium sp. CAG:338
g__Blautia;s__Blautia sp. KLE 1732	0.000929361	0.00241294	0.000343687	0.00297133	0.00396243	0.00218442	0.000383536	0.0017953	4.08e-05	0.0019686	9.23e-05	0.00577742	0.00461222	0.000352262	0.000111705	0.000387165	0.00264722	5.07e-05	0.00038627	0.0133068	0.000230388	0.00268522	k__Bacteria;p__Firmicutes;c__Clostridia;o__Clostridiales;f__Lachnospiraceae;g__Blautia;s__Blautia sp. KLE 1732
g__Bacteroides;s__Bacteroides uniformis	0.00120278	0.00280226	0.000188673	6.12e-05	0.000174798	0.00275497	8.84e-06	0.000133672	6.13e-05	0.000180663	0.000885351	0.00015325	1.56e-05	1.2e-05	4.4e-06	4.27e-05	0.000102445	3.31e-07	4.52e-05	0.000408263	9.64e-06	0.00020924	k__Bacteria;p__Bacteroidetes;c__Bacteroidia;o__Bacteroidales;f__Bacteroidaceae;g__Bacteroides;s__Bacteroides uniformis
g__Lactobacillus;s__Lactobacillus acidophilus	0	3.93e-08	0	2.54e-05	6.56e-08	0	0	1.26e-06	0.0011996	0	0	0	0	0.0131369	1.39e-06	1.24e-07	0	3.43e-07	9.26e-08	0	1.08e-07	0	k__Bacteria;p__Firmicutes;c__Bacilli;o__Lactobacillales;f__Lactobacillaceae;g__Lactobacillus;s__Lactobacillus acidophilus
g__Alistipes;s__Alistipes sp. CAG:268	2.47e-06	2.09e-05	0	1.52e-07	6.54e-06	2.59e-05	0	2.96e-07	0	4.88e-07	2.83e-08	1.12e-05	2.52e-08	0	0	4.04e-07	6.83e-07	2.62e-08	9.45e-08	1.7e-05	6.47e-08	9.1e-07	k__Bacteria;p__Bacteroidetes;c__Bacteroidia;o__Bacteroidales;f__Rikenellaceae;g__Alistipes;s__Alistipes sp. CAG:268
g__Bacteroides;s__Bacteroides plebeius	0.00184474	4.41e-05	0.0130105	1.15e-06	3.44e-05	3.92e-05	1.05e-06	3.67e-06	4.71e-06	1.16e-05	5e-05	0.000250671	9.26e-07	1.29e-07	5.47e-06	8.05e-06	0.000540918	8.09e-07	0.00204223	5.89e-05	3.55e-06	4.41e-06	k__Bacteria;p__Bacteroidetes;c__Bacteroidia;o__Bacteroidales;f__Bacteroidaceae;g__Bacteroides;s__Bacteroides plebeius
g__Eubacterium;s__[Eubacterium] hallii	0.00115635	0.00180178	0.000286075	0.00014656	0.00579534	0.00503333	0.000211224	0.000245602	1.74e-05	0.000777424	7.61e-05	0.000825875	0.00433887	0.00022108	0.000216272	0.000181275	0.00292728	0.000106909	0.000105426	0.00349192	7.16e-05	0.00811099	k__Bacteria;p__Firmicutes;c__Clostridia;o__Clostridiales;f__Eubacteriaceae;g__Eubacterium;s__[Eubacterium] hallii
g__Clostridium;s__Clostridium celatum	0.000118858	7.14e-06	0.000112321	0	6.06e-06	1.61e-05	5e-07	9.74e-08	0	1.17e-05	2.54e-05	3.44e-06	0.000157075	1.61e-05	3.54e-07	3.94e-06	1.14e-05	0.0129493	0.000397152	2.17e-05	1.99e-06	9.34e-07	k__Bacteria;p__Firmicutes;c__Clostridia;o__Clostridiales;f__Clostridiaceae;g__Clostridium;s__Clostridium celatum
g__Dorea;s__Dorea sp. CAG:317	1.03e-05	5.58e-05	0.000105015	1.6e-05	0.000149564	0.000710687	2.49e-05	0.00569381	2.94e-07	4.04e-05	3.32e-05	4.18e-05	3.29e-05	6.46e-06	0.000133782	0.0129126	0.000111875	4.72e-07	1.43e-05	0.000966561	3.02e-06	0.000138673	k__Bacteria;p__Firmicutes;c__Clostridia;o__Clostridiales;f__Lachnospiraceae;g__Dorea;s__Dorea sp. CAG:317
g__Enterococcus;s__Enterococcus faecalis	4.33e-05	6.01e-05	9.41e-05	0.000133872	8.01e-05	8.89e-05	2.85e-05	2.22e-05	3.83e-07	4.67e-05	0.000320708	3.36e-05	1.43e-05	5.14e-06	1.76e-06	0.000526011	4.91e-05	9.79e-06	3.84e-05	8.97e-05	0.00334139	5.87e-05	k__Bacteria;p__Firmicutes;c__Bacilli;o__Lactobacillales;f__Enterococcaceae;g__Enterococcus;s__Enterococcus faecalis
g__Clostridium;s__Clostridium paraputrificum	1.33e-05	1.47e-05	0.000467701	5.39e-06	5.84e-05	1.54e-05	3.23e-05	9.01e-05	7.8e-08	8.34e-05	2.16e-05	1.03e-05	2.53e-05	1.83e-05	5.4e-05	0.000103376	3.16e-05	0.000636359	0.000656655	7.33e-05	6.08e-06	1.73e-05	k__Bacteria;p__Firmicutes;c__Clostridia;o__Clostridiales;f__Clostridiaceae;g__Clostridium;s__Clostridium paraputrificum
g__Bacteroides;s__Bacteroides vulgatus	0.00203154	0.00188406	0.000351011	0.000237687	0.00103305	0.000538179	6.17e-05	0.000757422	0.000800667	0.00128554	0.0069417	0.00113169	8.35e-05	1.03e-05	2.61e-05	0.000505712	0.00152937	8.02e-07	0.000116192	0.000204198	7.52e-06	0.0002317	k__Bacteria;p__Bacteroidetes;c__Bacteroidia;o__Bacteroidales;f__Bacteroidaceae;g__Bacteroides;s__Bacteroides vulgatus
g__Clostridium;s__Clostridium sp. CAG:127	5.26e-06	0.0114384	1.41e-05	3.96e-06	0.0109922	0.00213094	4.36e-06	3.19e-06	1.06e-07	9.54e-06	3.63e-07	2.92e-05	1.5e-05	5.47e-08	3.04e-06	2.33e-06	8.28e-06	1.22e-07	4.56e-06	2.83e-05	4.56e-07	7.84e-06	k__Bacteria;p__Firmicutes;c__Clostridia;o__Clostridiales;f__Clostridiaceae;g__Clostridium;s__Clostridium sp. CAG:127
g__Veillonella;s__Veillonella magna	9.93e-07	3.33e-06	1.03e-06	0.0112866	8.61e-07	0	1.82e-07	1.4e-05	2.92e-06	0	4.55e-08	1.96e-05	4.48e-08	0	1.09e-08	0	6.87e-08	4.57e-08	0	0	4.9e-07	6.67e-07	k__Bacteria;p__Firmicutes;c__Negativicutes;o__Veillonellales;f__Veillonellaceae;g__Veillonella;s__Veillonella magna
g__Gemmiger;s__Gemmiger formicilis	0.00225904	0.00505328	0.00100916	8.89e-06	0.000548729	0.0049061	0.000305937	1.58e-05	4.84e-07	4.11e-05	3.7e-06	0.00216194	0.000348838	4.32e-05	1.38e-06	1.37e-05	6.31e-05	2.04e-06	5.2e-06	0.000995766	1.44e-06	0.00163276	k__Bacteria;p__Firmicutes;c__Clostridia;o__Clostridiales;f__Ruminococcaceae;g__Gemmiger;s__Gemmiger formicilis
g__Lachnoclostridium;s__[Clostridium] scindens	0.000121239	0.000106615	6.82e-05	0.00579093	0.000920233	0.000190358	9.9e-05	0.000984251	5.39e-06	0.000866298	0.00129718	0.00272291	7.97e-05	5.1e-05	4e-05	0.000263099	0.000145431	2.14e-05	6.43e-05	0.000246625	4.43e-06	0.011127	k__Bacteria;p__Firmicutes;c__Clostridia;o__Clostridiales;f__Lachnospiraceae;g__Lachnoclostridium;s__[Clostridium] scindens
g__Slackia;s__Slackia piriformis	2.18e-06	3.61e-05	4.78e-07	6.39e-05	1.53e-05	0.00165717	0.00379095	0.000144571	2.51e-07	6.85e-06	6.6e-06	9.67e-06	1.49e-07	0	4.8e-06	9.26e-05	0.0110799	1.12e-07	0	6.19e-05	7.21e-08	0.00017743	k__Bacteria;p__Actinobacteria;c__Coriobacteriia;o__Eggerthellales;f__Eggerthellaceae;g__Slackia;s__Slackia piriformis
g__Veillonella;s__Veillonella atypica	2.31e-05	1.22e-06	0.000316005	1.16e-05	1.12e-06	2.34e-07	6.9e-06	3.67e-06	0.0012759	1.34e-05	2.46e-06	3.22e-07	1.56e-05	0.0110283	8.74e-07	1.17e-06	3.04e-06	5.49e-05	7.52e-05	1.45e-07	0.00262917	5.62e-07	k__Bacteria;p__Firmicutes;c__Negativicutes;o__Veillonellales;f__Veillonellaceae;g__Veillonella;s__Veillonella atypica
g__Ruminococcus;s__Ruminococcus sp. JC304	0.000933344	0.00165678	0.000918914	0.00120558	0.0094282	0.00287374	0.00398412	3.15e-05	0.000130298	0.0026287	1.29e-05	0.00753551	0.00243919	0.00309769	0.000423214	0.000108954	0.00671442	4.33e-05	0.00124063	0.00302039	0.00151919	0.00488111	k__Bacteria;p__Firmicutes;c__Clostridia;o__Clostridiales;f__Ruminococcaceae;g__Ruminococcus;s__Ruminococcus sp. JC304
g__Streptococcus;s__Streptococcus gallolyticus	9.62e-06	0.000328956	0.000397103	0.010339	0.000414162	2.87e-06	0.00102838	8.29e-05	1.21e-06	1.54e-05	1.87e-05	6.1e-05	0.000160682	5.07e-08	7.37e-06	0.000378506	8.9e-06	6.65e-06	0.00284573	0.000164335	0.00332939	1.59e-05	k__Bacteria;p__Firmicutes;c__Bacilli;o__Lactobacillales;f__Streptococcaceae;g__Streptococcus;s__Streptococcus gallolyticus
g__Streptococcus;s__Streptococcus pasteurianus	1.27e-05	1.68e-05	0.000532247	0.0102885	0.00020236	1.37e-05	0.00109035	6.69e-07	1.75e-06	9.83e-06	1.64e-06	7.85e-05	2.95e-05	1.19e-05	2.21e-07	3.91e-05	3.01e-05	2.37e-05	0.00395786	5.12e-05	0.00427083	4.11e-05	k__Bacteria;p__Firmicutes;c__Bacilli;o__Lactobacillales;f__Streptococcaceae;g__Streptococcus;s__Streptococcus pasteurianus
g__Clostridium;s__Clostridium sp. CAG:221	4.8e-05	2.11e-06	0.0101607	3.24e-08	5.55e-06	6.61e-05	3.74e-06	0.000111669	0	7.38e-06	1.2e-05	1.72e-05	7.71e-05	2.05e-06	6.67e-08	7.93e-06	0.000106567	0.004291	0.00365143	9.59e-06	0	9.27e-08	k__Bacteria;p__Firmicutes;c__Clostridia;o__Clostridiales;f__Clostridiaceae;g__Clostridium;s__Clostridium sp. CAG:221
g__Bacteroides;s__Bacteroides coprocola	0.00633695	4.25e-05	0.000470473	2.31e-06	6.67e-05	0.0011945	4.91e-06	6.87e-06	5.55e-05	1.25e-05	0.000146743	0.00017655	6.78e-06	2.04e-06	2.81e-05	8.8e-05	6.04e-05	0	6.87e-05	7.15e-05	5.87e-06	3.77e-05	k__Bacteria;p__Bacteroidetes;c__Bacteroidia;o__Bacteroidales;f__Bacteroidaceae;g__Bacteroides;s__Bacteroides coprocola
g__Clostridioides;s__Clostridioides difficile	0.00165376	0.00321501	0.0015704	0.00170018	0.00243698	0.00189779	0.000911682	0.00263225	3.96e-05	0.00408054	0.000955736	0.00361506	0.00202346	0.00113806	0.000638805	0.00595841	0.00368047	0.00130367	0.00192184	0.0036557	0.00232692	0.00409245	k__Bacteria;p__Firmicutes;c__Clostridia;o__Clostridiales;f__Peptostreptococcaceae;g__Clostridioides;s__Clostridioides difficile
g__Unclassified;s__Firmicutes bacterium CAG:129	0.000101028	4.47e-05	1.93e-05	8.77e-05	6.53e-05	8.15e-05	2.12e-06	1.39e-06	0	1.9e-05	3.31e-07	1.89e-06	2.63e-06	1.49e-07	4.06e-08	1.58e-06	2.15e-05	1.74e-08	4.1e-06	2.23e-05	2.9e-08	3.86e-06	k__Bacteria;p__Firmicutes;c__Unclassified;o__Unclassified;f__Unclassified;g__Unclassified;s__Firmicutes bacterium CAG:129
g__Ruminococcus;s__Ruminococcus callidus	0.0067309	0.00266763	3.14e-05	4.6e-05	0.000500878	0.00969514	7.43e-05	2.72e-06	3.78e-07	7.38e-05	0.00182491	0.00020548	8.34e-05	4.8e-05	2.17e-06	7.9e-07	0.00016025	2.64e-05	6.24e-05	0.000114066	8.31e-06	7.17e-05	k__Bacteria;p__Firmicutes;c__Clostridia;o__Clostridiales;f__Ruminococcaceae;g__Ruminococcus;s__Ruminococcus callidus
g__Coprococcus;s__Coprococcus comes	0.00145239	0.00319651	0.000477524	0.00025597	0.00420267	0.00423662	0.000664085	0.000429094	2.74e-05	0.000689471	8.9e-05	0.000902776	0.000828965	0.000178818	1.94e-05	0.000214179	0.0096723	9.73e-05	0.000119091	0.00102963	0.000123477	0.00245072	k__Bacteria;p__Firmicutes;c__Clostridia;o__Clostridiales;f__Lachnospiraceae;g__Coprococcus;s__Coprococcus comes
g__Clostridium;s__Clostridium sp. CAG:302	0	1.32e-05	0	0	3.07e-07	2.73e-06	0	1.39e-06	0	0	0	1.97e-08	0	0	2.23e-07	6.72e-06	0	0	0	0.000209046	8.8e-08	0	k__Bacteria;p__Firmicutes;c__Clostridia;o__Clostridiales;f__Clostridiaceae;g__Clostridium;s__Clostridium sp. CAG:302
g__Coprococcus;s__Coprococcus sp. HPP0074	2.65e-05	5.92e-05	0.000342246	1.61e-05	0.000775905	0.000108322	0.000204956	0.00101017	4.15e-07	0.000492711	7.26e-05	0.000179319	5.41e-05	0.000208665	6.59e-05	0.000502434	0.000335109	2.97e-05	0.00030331	0.0001356	9.17e-06	0.00953672	k__Bacteria;p__Firmicutes;c__Clostridia;o__Clostridiales;f__Lachnospiraceae;g__Coprococcus;s__Coprococcus sp. HPP0074
g__Unclassified;s__Lachnospiraceae bacterium 6_1_37FAA	5.83e-06	4.81e-05	0.000406634	3.97e-05	0.000860376	0.000115176	0.000175788	0.00075951	2.79e-08	0.000387979	4.37e-05	0.000156071	3.15e-05	0.00013617	5.34e-05	0.000706621	0.000299747	1.32e-06	0.000171689	0.000101343	1.13e-06	0.00932993	k__Bacteria;p__Firmicutes;c__Clostridia;o__Clostridiales;f__Lachnospiraceae;g__Unclassified;s__Lachnospiraceae bacterium 6_1_37FAA
g__Eubacterium;s__Eubacterium ramulus	0.000343951	0.00216127	0.000416607	0.000604043	0.00146694	0.0019091	0.00172294	0.000259076	1.42e-05	0.00158783	0.000260662	0.00280747	0.000591201	0.000362778	0.00108573	0.00205043	0.00123406	5.42e-05	8.49e-05	0.00262048	0.000126325	0.00094799	k__Bacteria;p__Firmicutes;c__Clostridia;o__Clostridiales;f__Eubacteriaceae;g__Eubacterium;s__Eubacterium ramulus
g__Ruminococcus;s__Ruminococcus sp. CAG:108	0.000960491	0.00153075	1.98e-06	0.000435541	3.2e-06	0.00105598	0.00162708	0	0	1.21e-07	0.000129762	1.84e-06	3.02e-07	2.23e-08	1.49e-08	0	1.16e-06	1.52e-08	4.84e-08	1.96e-05	7.42e-07	3.63e-06	k__Bacteria;p__Firmicutes;c__Clostridia;o__Clostridiales;f__Ruminococcaceae;g__Ruminococcus;s__Ruminococcus sp. CAG:108
g__Subdoligranulum;s__Subdoligranulum variabile	0.00310311	0.00909233	0.000126014	3.87e-05	0.00116018	0.00339267	0.000617572	0.000158816	2.24e-06	0.000173561	3.08e-05	0.000258531	0.000159931	8.93e-05	4.06e-05	0.000104764	0.000142412	2.78e-05	4.07e-05	0.00143797	1.86e-05	0.000298698	k__Bacteria;p__Firmicutes;c__Clostridia;o__Clostridiales;f__Ruminococcaceae;g__Subdoligranulum;s__Subdoligranulum variabile
g__Blautia;s__uncultured Blautia sp.	0.00129496	0.00495661	0.000563725	0.00204116	0.00373818	0.00483559	0.00198857	0.00570888	3.81e-05	0.00545508	0.000179631	0.00738437	0.00276934	0.000785248	0.000217817	0.000518352	0.0049837	0.00039721	0.000231091	0.00757165	0.000151444	0.00555562	k__Bacteria;p__Firmicutes;c__Clostridia;o__Clostridiales;f__Lachnospiraceae;g__Blautia;s__uncultured Blautia sp.
g__Megasphaera;s__Megasphaera micronuciformis	3.34e-05	1.38e-06	4e-06	4.09e-06	1.41e-08	3.03e-07	1.95e-07	2.55e-05	0.00851477	2.71e-06	0.00065164	4.65e-07	5.07e-07	3.02e-05	5.6e-07	6.49e-06	7.92e-08	2.07e-06	1.51e-05	1.29e-05	0.000116746	2.11e-06	k__Bacteria;p__Firmicutes;c__Negativicutes;o__Veillonellales;f__Veillonellaceae;g__Megasphaera;s__Megasphaera micronuciformis
g__Aggregatibacter;s__Aggregatibacter segnis	7.66e-06	1e-07	9.13e-07	0	1.37e-06	6.25e-08	0	4.54e-07	0	5.15e-06	0	2.7e-08	0.000248696	4.36e-07	0	0	8.12e-06	0	0.000543338	6.26e-07	0.00838626	6.7e-07	k__Bacteria;p__Proteobacteria;c__Gammaproteobacteria;o__Pasteurellales;f__Pasteurellaceae;g__Aggregatibacter;s__Aggregatibacter segnis
g__Veillonella;s__Veillonella parvula	4.85e-05	1.84e-06	0.00236515	8.96e-05	9.69e-06	5.5e-06	0.00019599	3.76e-05	0.00835462	0.000103407	0.000113081	8.82e-06	9.19e-05	0.00079917	2.4e-06	5.03e-06	1.44e-05	0.000678509	4.86e-05	2.06e-06	0.00563401	2.81e-06	k__Bacteria;p__Firmicutes;c__Negativicutes;o__Veillonellales;f__Veillonellaceae;g__Veillonella;s__Veillonella parvula
g__Blautia;s__Blautia sp. CAG:237	0.00154772	0.000424067	3.49e-05	5.21e-05	0.00122737	0.00150244	0.000250943	0.00350059	1.19e-05	0.000472566	0.000277959	0.00449199	0.0063163	0.000177124	3.24e-05	3.19e-05	0.000298819	8.31e-05	2.51e-05	0.000498199	8.43e-05	0.00057391	k__Bacteria;p__Firmicutes;c__Clostridia;o__Clostridiales;f__Lachnospiraceae;g__Blautia;s__Blautia sp. CAG:237
g__Prevotella;s__Prevotella sp. CAG:1031	0	0.00796675	8.56e-07	0	4.41e-05	7.39e-08	1.38e-07	9.98e-08	0	6.21e-08	3.28e-08	1.24e-06	0	0	0	0	6.39e-06	0	4.53e-06	3.82e-07	0	6.29e-07	k__Bacteria;p__Bacteroidetes;c__Bacteroidia;o__Bacteroidales;f__Prevotellaceae;g__Prevotella;s__Prevotella sp. CAG:1031
g__Lachnoclostridium;s__Lachnoclostridium sp. An118	2.19e-05	2.35e-05	1.55e-05	1.4e-05	6.85e-05	0.000194358	0.00791399	0.000140555	1.51e-06	1.28e-05	4.06e-06	0.000178093	2.37e-05	3.75e-06	5.15e-06	9.24e-05	8.32e-05	3.11e-07	1.05e-05	4.51e-05	0	0.000174724	k__Bacteria;p__Firmicutes;c__Clostridia;o__Clostridiales;f__Lachnospiraceae;g__Lachnoclostridium;s__Lachnoclostridium sp. An118
g__Coprobacillus;s__Coprobacillus sp. CAG:235	0.000263404	0.000552009	2.85e-06	0.000121647	0.00212372	0.000692554	1.37e-07	3.73e-07	1.09e-07	1.41e-05	4.36e-06	1.47e-07	0.00458123	1.12e-07	5.84e-07	1.79e-06	0.00268574	0.00788597	0.000960377	0.000424292	5.31e-05	0.00506932	k__Bacteria;p__Firmicutes;c__Erysipelotrichia;o__Erysipelotrichales;f__Erysipelotrichaceae;g__Coprobacillus;s__Coprobacillus sp. CAG:235
g__Clostridium;s__Clostridium sp. 42_12	1.47e-06	0.00127856	3.02e-06	4.94e-07	3.48e-06	0.000598394	2.73e-06	0	0	1.43e-07	2.03e-07	4.74e-07	5.28e-07	7.75e-07	0	3.33e-08	1.15e-06	2.18e-07	2.35e-08	3.07e-06	3.12e-08	7.37e-07	k__Bacteria;p__Firmicutes;c__Clostridia;o__Clostridiales;f__Clostridiaceae;g__Clostridium;s__Clostridium sp. 42_12
g__Roseburia;s__Roseburia hominis	0.0014747	0.00494349	9.82e-05	3.98e-05	0.00034469	0.00110818	5.04e-05	4.21e-05	3.28e-06	0.000232173	7.6e-06	0.00013914	0.000245384	2.32e-05	9.37e-06	0.000462528	0.000309469	9.14e-05	4.4e-05	0.00363756	1.14e-05	0.000142943	k__Bacteria;p__Firmicutes;c__Clostridia;o__Clostridiales;f__Lachnospiraceae;g__Roseburia;s__Roseburia hominis
g__Catenibacterium;s__Catenibacterium mitsuokai	3.66e-05	0.000106668	1.76e-05	3.67e-06	8.77e-05	0.000102237	5.38e-06	3.78e-05	6.97e-07	4.61e-05	1.75e-05	6.65e-05	2.91e-05	1.08e-06	3.27e-07	7.62e-06	4.24e-05	2.5e-05	8.52e-06	2.72e-05	1.65e-05	5.28e-05	k__Bacteria;p__Firmicutes;c__Erysipelotrichia;o__Erysipelotrichales;f__Erysipelotrichaceae;g__Catenibacterium;s__Catenibacterium mitsuokai
g__Collinsella;s__Collinsella sp. TF06-26	9.07e-07	1.43e-06	0	0.00450425	0.00175595	0.00281806	0.0015341	0.00514492	5.15e-07	9.32e-08	0	1.66e-05	2.48e-07	2.43e-08	2.23e-05	0.00770483	0.00215053	6.22e-07	0	0.0014836	1.65e-06	0.00601438	k__Bacteria;p__Actinobacteria;c__Coriobacteriia;o__Coriobacteriales;f__Coriobacteriaceae;g__Collinsella;s__Collinsella sp. TF06-26
g__Clostridium;s__Clostridium sp. CAG:43	0.00203642	0.00166864	1.93e-05	7.56e-06	0.00769897	0.000153935	1.13e-05	0.000604052	6.3e-06	0.000475432	4.56e-06	0.000187391	4.67e-05	2.27e-05	3.65e-05	5.29e-06	0.00262249	3.51e-06	1.99e-05	0.00105971	5.55e-06	9.94e-05	k__Bacteria;p__Firmicutes;c__Clostridia;o__Clostridiales;f__Clostridiaceae;g__Clostridium;s__Clostridium sp. CAG:43
g__Tyzzerella;s__Tyzzerella sp. Marseille-P3062	7.42e-05	0.000137195	0.00155508	0.000138172	0.000559835	0.00020948	0.000584457	0.000419263	5.84e-07	0.00156025	0.000267759	0.000922768	0.000171763	0.000378783	0.000813167	0.00767921	0.000472171	8.87e-05	0.000917739	0.000490535	0.000195591	0.000783042	k__Bacteria;p__Firmicutes;c__Clostridia;o__Clostridiales;f__Lachnospiraceae;g__Tyzzerella;s__Tyzzerella sp. Marseille-P3062
g__Clostridium;s__Clostridium sp. CAG:265	3.01e-05	6.19e-06	0.000628874	6.97e-08	3.93e-07	0.000163365	6.35e-08	0	0	4.83e-06	9.03e-06	3.17e-06	0.000134286	0	3.38e-08	1.96e-06	1.77e-05	0.00408934	0.00761833	5.84e-06	4.36e-08	5.23e-07	k__Bacteria;p__Firmicutes;c__Clostridia;o__Clostridiales;f__Clostridiaceae;g__Clostridium;s__Clostridium sp. CAG:265
g__Eubacterium;s__Eubacterium sp. CAG:274	1.06e-05	0.00759603	1.61e-07	8.31e-06	8.17e-06	1.33e-05	5.89e-08	2.46e-08	0	3.46e-07	2.24e-06	0.000112128	9e-05	0	0	2.41e-06	0.00132728	2.74e-07	2.36e-06	8.93e-06	3.1e-08	1.26e-05	k__Bacteria;p__Firmicutes;c__Clostridia;o__Clostridiales;f__Eubacteriaceae;g__Eubacterium;s__Eubacterium sp. CAG:274
g__Ruminococcus;s__Ruminococcus bromii	0.00180625	0.00164325	5.64e-06	0.00075833	6.33e-05	0.00124723	0.00267135	2.06e-05	2.96e-07	1.98e-05	0.000119835	2.22e-05	5.4e-05	1.15e-05	6.37e-07	1.36e-05	3.01e-05	3.31e-07	4.84e-06	3.75e-05	6.44e-06	8.62e-05	k__Bacteria;p__Firmicutes;c__Clostridia;o__Clostridiales;f__Ruminococcaceae;g__Ruminococcus;s__Ruminococcus bromii
g__Clostridium;s__Clostridium sp. CAG:75	9.58e-07	0.00121149	4.53e-08	3.12e-07	9.55e-07	0.000555468	1.74e-07	1.06e-08	0	2.13e-06	1.05e-07	2.98e-07	3.86e-07	0	3.13e-08	1.18e-07	1.2e-06	0	1.16e-06	1.37e-05	0	8.88e-07	k__Bacteria;p__Firmicutes;c__Clostridia;o__Clostridiales;f__Clostridiaceae;g__Clostridium;s__Clostridium sp. CAG:75
g__Bifidobacterium;s__Bifidobacterium breve	0.00047808	2.94e-05	1.75e-06	0.00742878	2.31e-05	3.68e-05	0.000396789	1.39e-05	0.00315358	8.69e-06	2.3e-06	1.86e-06	0.000379154	0.000651102	1.18e-07	7.7e-05	1.45e-05	9.5e-08	1.13e-05	0.000865594	0.000151419	0.000215704	k__Bacteria;p__Actinobacteria;c__Actinobacteria;o__Bifidobacteriales;f__Bifidobacteriaceae;g__Bifidobacterium;s__Bifidobacterium breve
g__Unclassified;s__Lachnospiraceae bacterium 9_1_43BFAA	6.95e-06	4.68e-05	0.000197781	1.3e-05	0.000967143	0.000113281	0.000199125	7.43e-05	7.09e-08	0.000378159	9.22e-06	0.000195284	9.02e-05	0.00016392	6.64e-05	0.000116255	0.000283562	4.89e-08	0.000142798	0.00023878	5.45e-08	0.00742673	k__Bacteria;p__Firmicutes;c__Clostridia;o__Clostridiales;f__Lachnospiraceae;g__Unclassified;s__Lachnospiraceae bacterium 9_1_43BFAA
g__Eubacterium;s__Eubacterium sp. CAG:251	1.14e-06	0.00162807	2.92e-07	0	3.36e-05	0.000118819	2.32e-05	0	0	2.43e-07	3.45e-08	8.66e-06	9.84e-08	0	2.8e-08	1.82e-05	1.22e-07	5.27e-07	0	7.87e-05	2.28e-07	2.86e-05	k__Bacteria;p__Firmicutes;c__Clostridia;o__Clostridiales;f__Eubacteriaceae;g__Eubacterium;s__Eubacterium sp. CAG:251
g__Blautia;s__Blautia sp. Marseille-P3201T	3.56e-05	0.00015717	0.000274509	3.27e-05	0.000222185	7.54e-05	0.00049792	0.000993775	9.7e-06	0.000386493	0.000165057	0.000250431	8.43e-05	8.74e-05	0.000460429	0.00156996	0.000392437	1.86e-05	8.08e-05	0.000120992	1.46e-05	0.000743223	k__Bacteria;p__Firmicutes;c__Clostridia;o__Clostridiales;f__Lachnospiraceae;g__Blautia;s__Blautia sp. Marseille-P3201T
g__Bacteroides;s__Bacteroides thetaiotaomicron	0.00062258	0.0004205	0.00176596	1.23e-05	0.000240707	0.000370315	0.00252016	0.000148692	8.88e-07	0.000148267	0.000391171	0.00164991	5.92e-06	0.000161133	3.58e-05	2.85e-05	5.47e-05	1.2e-07	8.78e-05	0.000110689	5.03e-06	4.28e-05	k__Bacteria;p__Bacteroidetes;c__Bacteroidia;o__Bacteroidales;f__Bacteroidaceae;g__Bacteroides;s__Bacteroides thetaiotaomicron
g__Catenibacterium;s__Catenibacterium sp. CAG:290	2.25e-06	7.53e-06	0	0	1.9e-06	1.08e-06	0	3.59e-08	0	0	0	1.24e-07	3.99e-05	0	0	7.99e-07	5.98e-06	1.81e-05	8.17e-06	1.04e-06	0	1.09e-05	k__Bacteria;p__Firmicutes;c__Erysipelotrichia;o__Erysipelotrichales;f__Erysipelotrichaceae;g__Catenibacterium;s__Catenibacterium sp. CAG:290
g__Unclassified;s__Firmicutes bacterium CAG:114	0.000404113	0.00213295	3.99e-07	4.22e-05	0.00253026	0.0021869	3.15e-05	0.00021433	7.84e-07	4.19e-05	1.23e-05	1.08e-05	1.23e-05	1.17e-07	8.99e-08	1.21e-05	0.000312931	1.4e-07	1.06e-05	0.00230549	8.88e-07	0.00439728	k__Bacteria;p__Firmicutes;c__Unclassified;o__Unclassified;f__Unclassified;g__Unclassified;s__Firmicutes bacterium CAG:114
g__Ruminococcus;s__Ruminococcus lactaris	0.000778757	0.000456289	0.000351025	0.00136984	0.00673151	0.000509569	0.000175378	0.000219848	1.58e-05	0.000401667	6.08e-05	0.000252489	0.000665646	3.78e-05	8.94e-05	0.000264496	0.00120014	4.69e-05	0.000126042	0.00368512	2.66e-05	0.00274617	k__Bacteria;p__Firmicutes;c__Clostridia;o__Clostridiales;f__Ruminococcaceae;g__Ruminococcus;s__Ruminococcus lactaris
g__Roseburia;s__Roseburia faecis	0.00192867	0.000352024	0.000249931	5.24e-05	0.000229372	0.00260714	0.00142131	3e-05	1.95e-05	0.00124377	2.12e-05	0.00028775	0.000653887	5.58e-05	2.84e-05	0.000225	0.000359855	5.34e-05	3.37e-05	0.000897604	6.04e-06	0.000231932	k__Bacteria;p__Firmicutes;c__Clostridia;o__Clostridiales;f__Lachnospiraceae;g__Roseburia;s__Roseburia faecis
g__Unclassified;s__Firmicutes bacterium CAG:170	7.1e-05	0.000156454	3.53e-06	8.85e-06	4.27e-05	0.000284121	5.92e-06	9.32e-08	0	0.000134027	6.06e-06	7.44e-06	8.79e-06	1.64e-05	0	2.15e-06	6.35e-05	1.65e-05	1.12e-05	8.42e-05	4.71e-08	1.43e-05	k__Bacteria;p__Firmicutes;c__Unclassified;o__Unclassified;f__Unclassified;g__Unclassified;s__Firmicutes bacterium CAG:170
g__Ruminiclostridium;s__[Eubacterium] siraeum	0.000110175	0.0012766	3.22e-05	1.31e-05	0.000128102	0.000182997	6.95e-05	5.03e-05	5.91e-05	7.27e-05	1.18e-05	0.000107782	7.3e-05	3.05e-05	3.62e-06	3.81e-05	0.000104804	3.51e-06	8.09e-06	0.000503532	1.34e-05	7.13e-05	k__Bacteria;p__Firmicutes;c__Clostridia;o__Clostridiales;f__Ruminococcaceae;g__Ruminiclostridium;s__[Eubacterium] siraeum
g__Ruminococcus;s__Ruminococcus bicirculans	0.000632078	3.35e-05	9.1e-06	8.3e-08	1.61e-05	0.000193602	1.49e-05	1.11e-07	0	3.17e-08	8.86e-07	1.38e-06	5.67e-07	0	0	0.000172834	3.93e-06	2.38e-06	2.27e-06	8.75e-06	3.75e-08	8.43e-07	k__Bacteria;p__Firmicutes;c__Clostridia;o__Clostridiales;f__Ruminococcaceae;g__Ruminococcus;s__Ruminococcus bicirculans
g__Clostridium;s__Clostridium sp. CAG:433	7.9e-09	0.000768817	0	0	3.67e-07	0	6.4e-08	0	0	0	0	0	0	0	2.6e-08	2.63e-08	0	0	0	9.27e-06	6.33e-08	5.64e-07	k__Bacteria;p__Firmicutes;c__Clostridia;o__Clostridiales;f__Clostridiaceae;g__Clostridium;s__Clostridium sp. CAG:433
g__Blautia;s__Blautia sp. Marseille-P3087	0.000181636	0.000332473	9.58e-05	9.26e-05	0.000418055	0.00666843	0.000146207	0.000364121	2.14e-06	0.00227211	3.18e-05	0.000383702	0.000399706	0.000111917	1.11e-05	5.47e-05	0.000411013	1.05e-06	2.57e-05	0.000597898	5.48e-05	0.000542412	k__Bacteria;p__Firmicutes;c__Clostridia;o__Clostridiales;f__Lachnospiraceae;g__Blautia;s__Blautia sp. Marseille-P3087
g__Alistipes;s__Alistipes finegoldii	0.000237985	0.00115423	1.7e-05	2.69e-05	8e-06	0.000314477	1.32e-07	0	0	8.06e-06	4.27e-06	2.68e-06	1.9e-06	0	0	1.32e-06	9.58e-05	7.12e-08	2.91e-06	0.000226388	1.24e-08	5.35e-05	k__Bacteria;p__Bacteroidetes;c__Bacteroidia;o__Bacteroidales;f__Rikenellaceae;g__Alistipes;s__Alistipes finegoldii
g__Ruthenibacterium;s__Ruthenibacterium lactatiformans	6.72e-05	0.00027996	1.06e-05	8.99e-05	0.000179811	0.000189136	6.54e-05	0.000171057	1.02e-06	0.000170385	0.000874448	0.000836423	1.08e-05	8.97e-07	5.81e-07	0.00660017	0.000216257	2.22e-07	6.26e-05	0.000254001	1.75e-06	7.74e-05	k__Bacteria;p__Firmicutes;c__Clostridia;o__Clostridiales;f__Ruminococcaceae;g__Ruthenibacterium;s__Ruthenibacterium lactatiformans
g__Eubacterium;s__Eubacterium sp. 38_16	5.11e-05	0.00013973	3.59e-06	4.1e-06	0.000143916	0.00112226	9.59e-06	0	2.33e-07	3.18e-07	0	9.52e-06	8.52e-05	8.3e-06	0	0	0.00117796	0	1.45e-06	0.00235792	2.49e-07	0.000164813	k__Bacteria;p__Firmicutes;c__Clostridia;o__Clostridiales;f__Eubacteriaceae;g__Eubacterium;s__Eubacterium sp. 38_16
g__Unclassified;s__Firmicutes bacterium CAG:83	0.00210387	0.000118409	8.61e-08	2.83e-06	0.000978426	0.000270372	2.09e-06	8.22e-07	0	0.000519377	1.7e-07	4.79e-06	9.3e-07	2.57e-08	0	4.77e-06	4.77e-05	4.11e-09	6.09e-07	5.35e-05	2.66e-07	1.54e-05	k__Bacteria;p__Firmicutes;c__Unclassified;o__Unclassified;f__Unclassified;g__Unclassified;s__Firmicutes bacterium CAG:83
g__Coprobacillus;s__Coprobacillus sp. 8_1_38FAA	3.69e-05	9.46e-05	2.98e-05	2.6e-05	0.000263005	0.000125587	1.99e-06	7.82e-06	1.15e-08	2.85e-05	1.16e-05	2.51e-05	0.000608984	4.97e-06	1.17e-05	3.58e-05	0.000250643	0.000990411	0.00647254	7.47e-05	3.12e-05	0.000673287	k__Bacteria;p__Firmicutes;c__Erysipelotrichia;o__Erysipelotrichales;f__Erysipelotrichaceae;g__Coprobacillus;s__Coprobacillus sp. 8_1_38FAA
g__Ruminococcus;s__Ruminococcus gnavus CAG:126	2.46e-05	1.43e-05	0.00291931	8.18e-05	3.45e-05	1.98e-05	0.00360777	0.00115904	2.15e-06	0.00185087	0.000476082	0.000371713	3.25e-06	0.000176122	0.00144813	0.00638501	0.000696031	0.000211775	0.000694271	0.000163466	0.000214611	0.000749606	k__Bacteria;p__Firmicutes;c__Clostridia;o__Clostridiales;f__Ruminococcaceae;g__Ruminococcus;s__Ruminococcus gnavus CAG:126
g__Clostridium;s__Clostridium sp. CAG:58	0.000177774	0.000823663	4.64e-05	7.4e-06	0.000106381	0.000859641	6.46e-06	0.00136749	3.7e-07	6.53e-05	6.5e-06	0.00184135	1.56e-05	0.000133462	8.4e-06	0.000309576	0.00150989	1.88e-06	3.13e-05	0.00122929	3.54e-06	0.00636519	k__Bacteria;p__Firmicutes;c__Clostridia;o__Clostridiales;f__Clostridiaceae;g__Clostridium;s__Clostridium sp. CAG:58
g__Veillonella;s__Veillonella dispar	4.53e-05	2.1e-06	0.00066844	1.27e-05	7.25e-06	1.59e-06	5.4e-05	1.96e-05	0.00189544	3.22e-05	1.48e-05	2.33e-06	9.46e-05	0.00149226	1.38e-07	9.79e-07	7.83e-06	0.000130053	9.22e-05	3.68e-07	0.00628789	1.21e-06	k__Bacteria;p__Firmicutes;c__Negativicutes;o__Veillonellales;f__Veillonellaceae;g__Veillonella;s__Veillonella dispar
g__Clostridium;s__Clostridium sp. CAG:217	1.65e-06	2.58e-05	1.4e-06	1.01e-06	0.00360778	0.00626396	0.00224747	3.14e-07	1.65e-06	1.38e-06	3.06e-08	1.91e-06	4.78e-07	0	2.12e-08	5.48e-06	4.65e-07	9.3e-08	2.92e-08	0.0032549	5.7e-06	0.00232321	k__Bacteria;p__Firmicutes;c__Clostridia;o__Clostridiales;f__Clostridiaceae;g__Clostridium;s__Clostridium sp. CAG:217
g__Unclassified;s__Firmicutes bacterium CAG:176	2.12e-05	7.19e-06	6e-08	2.06e-06	5.9e-05	9.24e-06	1.45e-07	1.57e-07	0	5.62e-06	0	9.99e-06	1.45e-07	5.63e-08	0	6.95e-07	2.23e-06	7.1e-08	0	7.94e-06	1.32e-07	1.65e-06	k__Bacteria;p__Firmicutes;c__Unclassified;o__Unclassified;f__Unclassified;g__Unclassified;s__Firmicutes bacterium CAG:176
g__Alistipes;s__Alistipes indistinctus	2.64e-05	1.81e-05	0	1.32e-05	1.76e-06	5.59e-05	0	2.67e-07	1.93e-08	0	5e-07	0.00210942	1.1e-07	1.77e-07	0	3.9e-05	4.8e-06	0	3.72e-06	0.000213293	6.29e-08	3.67e-05	k__Bacteria;p__Bacteroidetes;c__Bacteroidia;o__Bacteroidales;f__Rikenellaceae;g__Alistipes;s__Alistipes indistinctus
g__Clostridium;s__Clostridium botulinum	8.48e-05	8.29e-05	0.000367082	0.000229105	0.000114275	0.000136982	5.22e-05	5.54e-05	1.66e-05	0.000168636	3.31e-05	0.000100099	0.000228744	1.48e-05	6.07e-06	9.84e-06	7.99e-05	0.0024379	0.000548713	0.000130395	8.03e-05	0.000135901	k__Bacteria;p__Firmicutes;c__Clostridia;o__Clostridiales;f__Clostridiaceae;g__Clostridium;s__Clostridium botulinum
g__Clostridium;s__Clostridium sp. CAG:343	0	0.00242279	0	0	3.83e-07	3.16e-07	0	4.82e-07	0	9.05e-07	0	7.12e-09	0	0	0	1.47e-08	7.44e-09	2.08e-08	0	3.18e-06	6.18e-08	6.5e-08	k__Bacteria;p__Firmicutes;c__Clostridia;o__Clostridiales;f__Clostridiaceae;g__Clostridium;s__Clostridium sp. CAG:343
g__Chlamydia;s__Chlamydia trachomatis	0.000483198	0.000123142	3.73e-05	0.000298513	0.000602777	0.000434263	8.62e-05	0.000140581	3.7e-06	0.000162345	1.93e-05	0.000124608	0.00021814	0.00011067	1.77e-05	0.00106882	0.000210455	3.58e-05	9.79e-05	0.000243911	0.000113657	0.000592591	k__Bacteria;p__Chlamydiae;c__Chlamydiia;o__Chlamydiales;f__Chlamydiaceae;g__Chlamydia;s__Chlamydia trachomatis
g__Eubacterium;s__Eubacterium sp. CAG:192	0.000170977	0.000519829	8.4e-06	1.09e-07	0.00576638	6.32e-05	0.000112	0.000120195	0	3.3e-06	1.67e-06	0.00085733	7.3e-05	0	3.98e-07	6.14e-06	5.52e-06	9.67e-07	2.55e-06	6.08e-05	7.93e-07	1.11e-05	k__Bacteria;p__Firmicutes;c__Clostridia;o__Clostridiales;f__Eubacteriaceae;g__Eubacterium;s__Eubacterium sp. CAG:192
g__Ruminococcus;s__Ruminococcus sp. CAG:108-related_41_35	0.000838273	0.00116548	2.2e-05	0.000310651	1.36e-05	0.000785552	0.00113249	2.67e-07	7.01e-06	2.23e-06	7.51e-05	1.41e-05	3.05e-06	0	3.74e-06	3.22e-05	5.39e-06	2.3e-08	1.81e-06	1.72e-05	0	2.03e-06	k__Bacteria;p__Firmicutes;c__Clostridia;o__Clostridiales;f__Ruminococcaceae;g__Ruminococcus;s__Ruminococcus sp. CAG:108-related_41_35
g__Unclassified;s__Firmicutes bacterium CAG:95	6.44e-05	0.000247528	1.25e-05	7.34e-06	0.00089075	0.000118913	1.26e-05	0.000114453	3.5e-06	2.68e-05	8.65e-06	6.49e-05	3.12e-05	1.93e-07	3.99e-06	5.46e-06	3.59e-05	3.88e-06	1.84e-05	8.53e-05	2.44e-06	3.57e-05	k__Bacteria;p__Firmicutes;c__Unclassified;o__Unclassified;f__Unclassified;g__Unclassified;s__Firmicutes bacterium CAG:95
g__Erysipelatoclostridium;s__Erysipelatoclostridium ramosum	4.64e-05	1.1e-05	0.000825376	2.16e-05	5.07e-05	2.03e-05	0.000101693	0.000624949	1.33e-07	0.000559641	0.00057324	7.02e-05	7.37e-05	1.67e-07	0.00217498	0.0053964	4.9e-05	0.000156208	0.000446334	1.01e-05	0.000993748	8.97e-05	k__Bacteria;p__Firmicutes;c__Erysipelotrichia;o__Erysipelotrichales;f__Erysipelotrichaceae;g__Erysipelatoclostridium;s__Erysipelatoclostridium ramosum
g__Unclassified;s__Clostridia bacterium UC5.1-1D10	2.13e-06	9.44e-06	4.91e-06	2.18e-06	1.06e-05	3.71e-06	3.15e-05	1.19e-05	9.55e-08	0.000396052	1.95e-07	7.19e-07	2.1e-06	1.01e-06	2.41e-07	2.61e-05	2.6e-05	0	2.01e-06	8.97e-05	1.95e-07	6.65e-06	k__Bacteria;p__Firmicutes;c__Clostridia;o__Unclassified;f__Unclassified;g__Unclassified;s__Clostridia bacterium UC5.1-1D10
g__Blautia;s__Blautia sp. CAG:37_48_57	0.000587747	0.00191201	0.00051046	3.25e-06	0.00331964	0.00130833	1.21e-05	0	1.45e-07	0.0012358	0	0.000256977	0.00409421	0.000859725	2.48e-07	5.06e-05	0.00295125	0.00170158	5.77e-05	0.0010199	6.48e-06	0.000738147	k__Bacteria;p__Firmicutes;c__Clostridia;o__Clostridiales;f__Lachnospiraceae;g__Blautia;s__Blautia sp. CAG:37_48_57
g__Prevotella;s__Prevotella sp. 885	1.12e-06	6.58e-05	0	7.47e-06	0.000200994	1.07e-05	7.45e-08	2.77e-07	0	1.27e-06	1.16e-07	6.81e-06	0	0	2.95e-08	4.57e-07	3.71e-05	1.03e-06	0	1.07e-05	1.98e-07	1.37e-05	k__Bacteria;p__Bacteroidetes;c__Bacteroidia;o__Bacteroidales;f__Prevotellaceae;g__Prevotella;s__Prevotella sp. 885
g__Eubacterium;s__Eubacterium sp. CAG:252	1.38e-05	7.45e-05	0.00522003	9.6e-06	2.37e-05	2.73e-05	5.07e-06	4.12e-05	0	5.06e-07	1.65e-06	1.87e-05	4.27e-05	1.16e-05	6.5e-06	2.79e-05	6.25e-06	3.8e-06	7.67e-05	3.44e-05	7.44e-08	5.86e-06	k__Bacteria;p__Firmicutes;c__Clostridia;o__Clostridiales;f__Eubacteriaceae;g__Eubacterium;s__Eubacterium sp. CAG:252
g__Nakaseomyces;s__[Candida] glabrata	0	0	0	0	0	5.9e-08	0	0	1.35e-08	0	0	0	0	0.00516931	2.52e-07	2.41e-08	3.01e-08	1.53e-07	2.53e-08	0	3.95e-06	0	k__Eukaryota;p__Ascomycota;c__Saccharomycetes;o__Saccharomycetales;f__Saccharomycetaceae;g__Nakaseomyces;s__[Candida] glabrata
g__Bacteroides;s__Bacteroides plebeius CAG:211	0.000676888	1.17e-05	0.00515397	0	2.74e-06	3.07e-06	3.72e-07	4.14e-06	0	3.78e-07	6.38e-07	9.26e-07	5.06e-07	0	7.05e-06	1.87e-06	7.68e-05	1.29e-07	0.000747087	7.13e-07	1.55e-07	2.29e-07	k__Bacteria;p__Bacteroidetes;c__Bacteroidia;o__Bacteroidales;f__Bacteroidaceae;g__Bacteroides;s__Bacteroides plebeius CAG:211
g__Senegalimassilia;s__Senegalimassilia anaerobia	7.95e-06	2.67e-05	3.3e-07	0.00113137	2.19e-05	4.18e-05	0.00072705	4.52e-05	1.27e-06	1.96e-05	6.66e-06	4.97e-06	1.47e-06	2.08e-08	3.18e-07	9.05e-05	7.94e-05	9.23e-08	3.04e-06	5.2e-05	8.83e-07	0.0019941	k__Bacteria;p__Actinobacteria;c__Coriobacteriia;o__Coriobacteriales;f__Coriobacteriaceae;g__Senegalimassilia;s__Senegalimassilia anaerobia
g__Clostridium;s__Clostridium disporicum	4.98e-05	1.08e-05	0.000141024	1.59e-07	2.04e-06	1.27e-05	1.1e-07	0	0	4.32e-05	8.46e-05	2.2e-05	5.27e-05	8.83e-06	3.25e-07	5.45e-05	1.63e-05	0.00512705	0.00049285	2.7e-05	0	3.4e-06	k__Bacteria;p__Firmicutes;c__Clostridia;o__Clostridiales;f__Clostridiaceae;g__Clostridium;s__Clostridium disporicum
g__Eubacterium;s__[Eubacterium] eligens	0.000128142	0.000495168	0.000263422	0.000141867	0.00143781	0.000520826	0.000112336	0.000245453	9.68e-07	0.000140711	0.000280425	0.000197057	0.000557416	7.75e-05	2.98e-05	0.000329214	0.000266966	0.000289458	0.000119647	0.000918093	3.2e-05	0.000472036	k__Bacteria;p__Firmicutes;c__Clostridia;o__Clostridiales;f__Eubacteriaceae;g__Eubacterium;s__[Eubacterium] eligens
g__Unclassified;s__Lachnospiraceae bacterium 1_4_56FAA	0.000111018	0.000156285	0.000250739	0.00047456	6.26e-05	0.000208422	0.000499612	0.003738	2.06e-05	9.46e-05	0.00189013	6.41e-05	2.67e-05	1.54e-05	0.000112105	0.000226162	0.000410837	5.56e-06	1.75e-05	0.000750445	8.81e-06	0.00303732	k__Bacteria;p__Firmicutes;c__Clostridia;o__Clostridiales;f__Lachnospiraceae;g__Unclassified;s__Lachnospiraceae bacterium 1_4_56FAA
g__Alistipes;s__Alistipes ihumii	7.8e-07	3.7e-05	0	6.23e-06	0.000180258	1.71e-05	0	0	0	1.64e-07	3.16e-07	3.42e-05	1.29e-07	1.12e-06	1.97e-08	2.5e-07	9.01e-07	0	3.09e-08	3.9e-05	1.68e-08	4.01e-05	k__Bacteria;p__Bacteroidetes;c__Bacteroidia;o__Bacteroidales;f__Rikenellaceae;g__Alistipes;s__Alistipes ihumii
g__Bacteroides;s__Bacteroides coprocola CAG:162	0.0020819	2.42e-07	6.37e-05	2.26e-07	2.22e-07	0.00095829	3.5e-07	0	0	4.31e-08	0	1.32e-07	0	1.66e-08	1.97e-07	1.62e-07	2.71e-05	5.68e-08	2.67e-05	4.36e-07	0	1.47e-05	k__Bacteria;p__Bacteroidetes;c__Bacteroidia;o__Bacteroidales;f__Bacteroidaceae;g__Bacteroides;s__Bacteroides coprocola CAG:162
g__Streptococcus;s__Streptococcus parasanguinis	0.000136932	0.000114774	1.62e-05	4.12e-05	2.76e-05	0.000110218	0.000161402	0.0047392	4.7e-05	0.000442932	5.58e-06	0.000276513	0.000241445	6.97e-06	5.34e-05	0.00103706	0.000179866	3.05e-05	0.000172002	0.00010915	0.00249113	0.00038511	k__Bacteria;p__Firmicutes;c__Bacilli;o__Lactobacillales;f__Streptococcaceae;g__Streptococcus;s__Streptococcus parasanguinis
g__Unclassified;s__Firmicutes bacterium CAG:103	0.00251469	0.00200777	3.54e-06	1.22e-06	3.09e-05	0.00145167	1.28e-06	3.33e-07	0	1.67e-05	7.45e-07	2.65e-05	1.56e-05	3.58e-08	0	7.28e-07	0.000994018	8.24e-07	7.48e-07	8.46e-05	9.77e-08	2.41e-05	k__Bacteria;p__Firmicutes;c__Unclassified;o__Unclassified;f__Unclassified;g__Unclassified;s__Firmicutes bacterium CAG:103
g__Clostridium;s__Clostridium sp. 29_15	2.09e-05	2.71e-07	0.000422288	0	7.14e-07	7.28e-05	5.08e-07	0	0	6.27e-07	2.77e-07	5.45e-08	8.48e-05	0	0	3.47e-07	4.15e-06	0.00283954	0.00468952	4.46e-06	0	1.61e-07	k__Bacteria;p__Firmicutes;c__Clostridia;o__Clostridiales;f__Clostridiaceae;g__Clostridium;s__Clostridium sp. 29_15
g__Eubacterium;s__Eubacterium ventriosum	0.000280834	0.0021483	0.000453492	0.000109245	0.00121253	0.00107971	0.000240308	0.00031501	4.6e-06	0.000515094	3.85e-05	0.000565313	0.000310892	0.000104915	0.000140394	0.000476542	0.000566874	9.11e-05	0.000151122	0.00239132	5.16e-05	0.000861154	k__Bacteria;p__Firmicutes;c__Clostridia;o__Clostridiales;f__Eubacteriaceae;g__Eubacterium;s__Eubacterium ventriosum
g__Coprococcus;s__Coprococcus catus	0.000740763	0.00197319	0.000305573	3.99e-05	0.000259302	0.00159854	0.000115397	0.000157599	2.06e-06	0.0001223	2.33e-05	0.00038858	0.000643095	5.65e-05	4.98e-05	9.97e-05	0.0020289	2.54e-05	8.38e-05	0.00114929	1.78e-05	0.000408653	k__Bacteria;p__Firmicutes;c__Clostridia;o__Clostridiales;f__Lachnospiraceae;g__Coprococcus;s__Coprococcus catus
g__Prevotella;s__Prevotella sp. CAG:485	1.85e-07	0.00461003	6.95e-06	0	1.03e-06	0	0	0	0	0	0	5.83e-07	0	0	0	4.79e-07	1.38e-07	0	4.59e-07	0	3.36e-07	0	k__Bacteria;p__Bacteroidetes;c__Bacteroidia;o__Bacteroidales;f__Prevotellaceae;g__Prevotella;s__Prevotella sp. CAG:485
g__Subdoligranulum;s__Subdoligranulum sp. 60_17	0.000814019	0.00167981	0.000360505	2.41e-06	0.000182609	0.00192085	8.21e-05	6.31e-07	2.25e-07	1.52e-06	1.77e-07	0.00082911	0.000128872	1.21e-05	7.94e-06	3.79e-06	1.13e-05	1.83e-07	6.38e-08	0.000335925	3.5e-07	0.000653609	k__Bacteria;p__Firmicutes;c__Clostridia;o__Clostridiales;f__Ruminococcaceae;g__Subdoligranulum;s__Subdoligranulum sp. 60_17
g__Megasphaera;s__Megasphaera elsdenii	0.00371095	2.92e-06	2.17e-05	0.00456319	4.42e-06	5.36e-06	0.000758677	8.76e-06	8.69e-05	1.71e-06	4.83e-07	3.12e-05	3.79e-05	1.6e-07	9.95e-08	0	1.7e-05	2.27e-07	7.66e-06	5.4e-05	2.12e-06	7.16e-05	k__Bacteria;p__Firmicutes;c__Negativicutes;o__Veillonellales;f__Veillonellaceae;g__Megasphaera;s__Megasphaera elsdenii
g__Unclassified;s__Clostridiales bacterium 52_15	0.000818277	0.000717193	0.000130725	0.000165746	0.00101538	0.000787276	0.00124256	0.000523098	2.83e-06	0.000195382	8.7e-06	0.000331555	0.000268742	7.57e-05	1.88e-05	1.59e-05	0.000223455	1.31e-06	4.86e-05	0.0020117	8.32e-05	0.000173746	k__Bacteria;p__Firmicutes;c__Clostridia;o__Clostridiales;f__Unclassified;g__Unclassified;s__Clostridiales bacterium 52_15
g__Subdoligranulum;s__Subdoligranulum sp. 4_3_54A2FAA	2e-05	0.000150216	1.63e-05	4.12e-05	8.88e-05	7.83e-05	1.05e-05	7.96e-05	4.06e-07	7.64e-05	0.000374928	0.000371586	3.91e-05	1.99e-07	1.6e-07	0.0043817	7.55e-05	5.84e-08	5.79e-05	0.000129906	3.11e-08	5.32e-05	k__Bacteria;p__Firmicutes;c__Clostridia;o__Clostridiales;f__Ruminococcaceae;g__Subdoligranulum;s__Subdoligranulum sp. 4_3_54A2FAA
g__Clostridium;s__Clostridium sp. CAG:269	8.18e-07	0.0043594	5.11e-07	0	3.13e-06	2.24e-06	0	0	0	0	0	3.87e-06	5.09e-07	0	2.24e-08	2.47e-08	2.15e-06	4.67e-06	5.9e-08	2.27e-06	0	7.91e-06	k__Bacteria;p__Firmicutes;c__Clostridia;o__Clostridiales;f__Clostridiaceae;g__Clostridium;s__Clostridium sp. CAG:269
g__Roseburia;s__Roseburia sp. CAG:471	0.000153624	0.00345049	2.21e-05	5.82e-06	0.00284217	0.000634107	4.15e-05	0.000374902	4.25e-07	0.00434982	6.62e-07	6.26e-05	8.51e-05	5.48e-06	3.35e-06	6.45e-05	0.00103092	1.28e-06	1.21e-05	0.000162482	3.08e-06	4.49e-05	k__Bacteria;p__Firmicutes;c__Clostridia;o__Clostridiales;f__Lachnospiraceae;g__Roseburia;s__Roseburia sp. CAG:471
g__Lachnoclostridium;s__[Clostridium] symbiosum	7.51e-05	0.000174738	0.000224786	9.47e-05	0.000217044	0.000132087	5.11e-05	0.000991189	3.54e-06	0.000230822	6.66e-05	0.000168079	4.38e-05	2.96e-05	8.21e-06	2.82e-05	0.000114004	1.32e-05	5.55e-05	0.00104078	1.52e-05	0.000252888	k__Bacteria;p__Firmicutes;c__Clostridia;o__Clostridiales;f__Lachnospiraceae;g__Lachnoclostridium;s__[Clostridium] symbiosum
g__Desulfovibrio;s__Desulfovibrio piger	5.85e-07	5.22e-06	5.42e-07	0.000711128	1.18e-05	5.58e-07	2.94e-07	7.51e-08	6.9e-07	4.26e-07	1.56e-06	8.09e-07	8.67e-08	0	0	1.04e-07	4.44e-06	0	1.69e-06	0.000911191	3.08e-06	0.000321827	k__Bacteria;p__Proteobacteria;c__Deltaproteobacteria;o__Desulfovibrionales;f__Desulfovibrionaceae;g__Desulfovibrio;s__Desulfovibrio piger
g__Eubacterium;s__Eubacterium sp. CAG:156	1.54e-05	0.000209188	2.37e-05	4.88e-06	0.000293329	2.61e-05	2.71e-05	4.27e-06	2.79e-07	8.72e-06	2.48e-07	8.44e-05	3.9e-05	2.28e-05	2.18e-06	2.22e-06	1.13e-05	1.17e-07	2.02e-05	0.00227965	8.61e-06	3.38e-05	k__Bacteria;p__Firmicutes;c__Clostridia;o__Clostridiales;f__Eubacteriaceae;g__Eubacterium;s__Eubacterium sp. CAG:156
g__Intestinibacter;s__Intestinibacter bartlettii	2.36e-05	2.54e-05	0.000205483	4.88e-07	1.34e-05	0.000870897	1.57e-05	5.99e-06	5.55e-08	0.00421297	8.63e-05	9.55e-05	4.36e-05	1.34e-05	1.97e-06	0.00118467	0.000100315	0.00113588	8.55e-05	5.35e-05	2.78e-05	0.000121331	k__Bacteria;p__Firmicutes;c__Clostridia;o__Clostridiales;f__Peptostreptococcaceae;g__Intestinibacter;s__Intestinibacter bartlettii
g__Shigella;s__Shigella sonnei	0.0001188	8.02e-07	0.00120132	0.000404446	2.13e-05	3.23e-05	0.00016289	1.28e-05	0.000757557	0.00110163	0.00303185	0.000192958	0.000927622	0.000965933	0.00415562	2.41e-05	2.2e-05	0.00259811	0.000624145	1.9e-06	0.000549871	6.32e-08	k__Bacteria;p__Proteobacteria;c__Gammaproteobacteria;o__Enterobacterales;f__Enterobacteriaceae;g__Shigella;s__Shigella sonnei
g__Lachnoclostridium;s__[Clostridium] clostridioforme	0.000520123	0.00082905	0.000546972	0.000789978	0.000879158	0.000602584	0.000248238	0.00172916	2.26e-05	0.00115856	0.000243628	0.000620585	0.000840477	9.98e-05	0.000125196	0.00106056	0.000597839	0.00015111	0.000168027	0.000967346	0.000200929	0.00111521	k__Bacteria;p__Firmicutes;c__Clostridia;o__Clostridiales;f__Lachnospiraceae;g__Lachnoclostridium;s__[Clostridium] clostridioforme
g__Roseburia;s__Roseburia sp. CAG:45	1.27e-05	0.00408191	1.57e-06	1.37e-06	1.85e-05	6.24e-05	5.64e-06	1.94e-06	2.67e-07	3.48e-07	0	1.05e-06	2.07e-06	0	7.56e-08	5.42e-07	5.73e-05	0	2.76e-08	0.000785438	5.13e-07	3.97e-07	k__Bacteria;p__Firmicutes;c__Clostridia;o__Clostridiales;f__Lachnospiraceae;g__Roseburia;s__Roseburia sp. CAG:45
g__Prevotella;s__Prevotella sp. CAG:279	5.07e-07	0.000820754	5.02e-08	3.76e-07	6.33e-06	2.88e-06	1.51e-07	2.04e-06	0	7.52e-08	4.54e-06	2.89e-07	4.58e-08	0	0	4.46e-08	0.000206237	2.24e-08	6.92e-08	2.65e-06	4.97e-08	2.36e-07	k__Bacteria;p__Bacteroidetes;c__Bacteroidia;o__Bacteroidales;f__Prevotellaceae;g__Prevotella;s__Prevotella sp. CAG:279
g__Unclassified;s__Clostridiales bacterium KLE1615	0.000331196	0.00162512	9.12e-05	0.000114457	0.00154359	0.000474382	0.000587562	0.000195739	5e-06	0.000260929	2.37e-05	0.000282364	0.000524294	7.59e-05	0.000274447	0.000257913	0.000850049	6.16e-05	5.07e-05	0.0014794	2.26e-05	0.000310941	k__Bacteria;p__Firmicutes;c__Clostridia;o__Clostridiales;f__Unclassified;g__Unclassified;s__Clostridiales bacterium KLE1615
g__Oscillibacter;s__Oscillibacter sp. CAG:241_62_21	8.19e-05	3.49e-05	6.08e-06	7.44e-06	4.56e-05	2.51e-05	2.45e-06	5.33e-05	0	1.8e-05	4.79e-07	4.53e-07	1.2e-06	0	5.98e-08	9.83e-07	2.94e-05	4.34e-08	5.09e-07	2.72e-05	1.1e-06	8.04e-06	k__Bacteria;p__Firmicutes;c__Clostridia;o__Clostridiales;f__Oscillospiraceae;g__Oscillibacter;s__Oscillibacter sp. CAG:241_62_21
g__Dorea;s__Dorea formicigenerans	0.000563354	0.00177131	0.000423505	0.000153743	0.000963578	0.00203169	0.000423537	0.000587097	4.23e-05	0.00271615	0.000118512	0.00157927	0.000808415	0.000190412	0.000227238	0.000377593	0.00364138	6.21e-05	0.000348158	0.00116683	0.000243718	0.00236396	k__Bacteria;p__Firmicutes;c__Clostridia;o__Clostridiales;f__Lachnospiraceae;g__Dorea;s__Dorea formicigenerans
g__Bacteroides;s__Bacteroides xylanisolvens	0.00042762	0.000102568	0.000246813	8.53e-06	0.000333986	0.000199286	5.2e-05	8.62e-05	6.89e-06	5.6e-05	0.000425617	0.000832485	2.34e-05	2.91e-06	1.87e-05	4.13e-05	5.11e-05	3.3e-07	4.74e-05	0.00048377	3.74e-06	1.06e-05	k__Bacteria;p__Bacteroidetes;c__Bacteroidia;o__Bacteroidales;f__Bacteroidaceae;g__Bacteroides;s__Bacteroides xylanisolvens
g__Coprococcus;s__Coprococcus sp. HPP0048	1.07e-05	4.18e-05	0.000246581	2.01e-05	0.000401375	4.55e-05	5.14e-05	0.000592227	4.92e-06	0.000556509	6.75e-05	0.00017585	6.03e-05	0.000117714	0.000226371	0.000718303	0.000437061	3.28e-07	6.09e-05	0.00012013	3.65e-05	0.00394596	k__Bacteria;p__Firmicutes;c__Clostridia;o__Clostridiales;f__Lachnospiraceae;g__Coprococcus;s__Coprococcus sp. HPP0048
g__Lachnoclostridium;s__Lachnoclostridium sp. An14	0.000170801	0.000123171	0.000100309	9.27e-05	0.000136618	0.000181737	6.14e-05	0.00393459	7.34e-08	0.000190896	4.88e-05	0.000124339	4.14e-05	0.000117116	0.000132544	6.31e-05	3.64e-05	8.31e-06	1.48e-05	0.00011936	2.49e-05	3.4e-05	k__Bacteria;p__Firmicutes;c__Clostridia;o__Clostridiales;f__Lachnospiraceae;g__Lachnoclostridium;s__Lachnoclostridium sp. An14
g__Clostridium;s__Clostridium sp. AT4	0.000146288	0.000190199	0.000761309	0.000164752	0.000414605	9.7e-05	0.00032787	0.00392357	3.65e-07	9.19e-05	1.64e-05	0.000194077	9.09e-05	0.00156481	3.99e-05	0.000221182	0.000110882	3.07e-05	4.87e-05	0.000135196	2.17e-05	0.000164673	k__Bacteria;p__Firmicutes;c__Clostridia;o__Clostridiales;f__Clostridiaceae;g__Clostridium;s__Clostridium sp. AT4
g__Roseburia;s__uncultured Roseburia sp.	6.48e-05	0.00388858	0.000106983	8.5e-05	0.000372042	0.000388297	3.17e-05	0.000141917	6.57e-06	4.74e-05	2.82e-05	0.000208927	8.37e-05	2.84e-05	2.64e-06	0.000113432	0.000253661	7.44e-06	3e-05	0.00108917	9.33e-06	6.95e-05	k__Bacteria;p__Firmicutes;c__Clostridia;o__Clostridiales;f__Lachnospiraceae;g__Roseburia;s__uncultured Roseburia sp.
g__Fusobacterium;s__Fusobacterium ulcerans	1.45e-06	1.86e-06	0.000736229	4.98e-05	9.57e-07	4.4e-05	2.7e-05	0.000906773	9.29e-07	6.68e-05	7.46e-06	8.63e-05	2.16e-05	6.89e-05	2.41e-05	4.95e-05	3.23e-05	5.16e-08	0.00386322	4.64e-06	7.87e-05	0.000992203	k__Bacteria;p__Fusobacteria;c__Fusobacteriia;o__Fusobacteriales;f__Fusobacteriaceae;g__Fusobacterium;s__Fusobacterium ulcerans
g__Unclassified;s__Lachnospiraceae bacterium 6_1_63FAA	1.17e-05	5.45e-05	0.000183335	4.3e-07	0.000155671	5.24e-05	8.23e-05	0.000338913	0	5.84e-05	2.96e-05	2.75e-05	3.23e-05	2.08e-06	0.000883881	0.00383793	0.000357126	1.48e-05	2.36e-05	1.88e-05	8.03e-06	0.000641675	k__Bacteria;p__Firmicutes;c__Clostridia;o__Clostridiales;f__Lachnospiraceae;g__Unclassified;s__Lachnospiraceae bacterium 6_1_63FAA
g__Clostridium;s__Clostridium sp. L2-50	0.000155531	0.000376553	3.35e-05	2.63e-05	0.000577236	0.00022453	5.13e-05	2.61e-05	6.63e-08	0.000118804	5.48e-06	0.0001484	0.00012285	6.12e-05	2.61e-06	3.9e-05	0.0002862	4.61e-05	1.71e-05	0.000229934	2.79e-05	0.000201857	k__Bacteria;p__Firmicutes;c__Clostridia;o__Clostridiales;f__Clostridiaceae;g__Clostridium;s__Clostridium sp. L2-50
g__Prevotellamassilia;s__Prevotellamassilia timonensis	3.05e-06	3.67e-06	2.09e-05	9.58e-06	0.000134737	1.96e-06	0	1.84e-08	0	3.86e-08	8.13e-07	4.54e-06	0	1.17e-07	1.84e-08	0	5.28e-06	3.62e-07	3.37e-07	3.15e-06	4.47e-07	1.86e-05	k__Bacteria;p__Bacteroidetes;c__Bacteroidia;o__Bacteroidales;f__Prevotellaceae;g__Prevotellamassilia;s__Prevotellamassilia timonensis
g__Faecalibacterium;s__uncultured Faecalibacterium sp.	0.00375856	0.000639921	0.000254268	5.16e-06	0.00150311	0.00077287	0.000536645	3.81e-05	5.43e-07	0.000133353	1.6e-06	8.37e-05	0.000440562	0.000410305	7.49e-07	1.62e-05	0.000209111	1.01e-05	6.26e-06	0.000709946	9.13e-06	4.04e-05	k__Bacteria;p__Firmicutes;c__Clostridia;o__Clostridiales;f__Ruminococcaceae;g__Faecalibacterium;s__uncultured Faecalibacterium sp.
g__Eubacterium;s__Eubacterium sp. CAG:146	2.63e-05	6.33e-05	6.98e-06	7.78e-07	5.64e-05	0.000593098	2.07e-06	8.48e-07	1.25e-07	3.74e-08	0	1.53e-07	0.000114495	2.19e-07	2.39e-08	4.17e-07	0.000610359	0	0	0.00115848	1.61e-07	8.53e-05	k__Bacteria;p__Firmicutes;c__Clostridia;o__Clostridiales;f__Eubacteriaceae;g__Eubacterium;s__Eubacterium sp. CAG:146
g__Oscillibacter;s__Oscillibacter sp. ER4	0.00104845	0.000346945	1.27e-05	0.000105707	0.000221061	0.0010104	2.28e-05	4.71e-05	6.56e-07	9.13e-05	2.88e-05	1.01e-05	6.96e-05	3.02e-05	1.22e-07	3.11e-05	0.000171889	7.03e-06	1.01e-05	0.000148137	1.47e-06	1.15e-05	k__Bacteria;p__Firmicutes;c__Clostridia;o__Clostridiales;f__Oscillospiraceae;g__Oscillibacter;s__Oscillibacter sp. ER4
g__Romboutsia;s__Romboutsia ilealis	9.27e-05	4.21e-05	4.43e-05	0	1.11e-06	2.98e-06	7.64e-08	1.5e-07	0	0.00151505	9.11e-08	0.000431557	0.000248218	0	0	0.000177118	0.00164055	0.000981797	0.000845965	0.000195164	1.85e-07	9.34e-05	k__Bacteria;p__Firmicutes;c__Clostridia;o__Clostridiales;f__Peptostreptococcaceae;g__Romboutsia;s__Romboutsia ilealis
g__Unclassified;s__Proteobacteria bacterium CAG:139	0.000550756	4.8e-05	1.01e-06	0.000148875	0.000380379	0	1.98e-05	0	1.98e-07	0	0	0	0.000370544	2.47e-08	0	2.41e-08	0.00102104	7.84e-08	0	7.89e-08	2.26e-08	1.24e-07	k__Bacteria;p__Proteobacteria;c__Unclassified;o__Unclassified;f__Unclassified;g__Unclassified;s__Proteobacteria bacterium CAG:139
g__Bacteroides;s__Bacteroides eggerthii	0.000323673	0.000515934	8.09e-05	9.19e-06	2.29e-05	6.21e-05	1.33e-06	9.24e-06	1.71e-05	4.64e-06	0.000199996	0.000118776	3.78e-06	2.65e-07	2.77e-06	1.79e-05	5.46e-06	0	5.88e-06	5.25e-05	4.04e-06	3.89e-06	k__Bacteria;p__Bacteroidetes;c__Bacteroidia;o__Bacteroidales;f__Bacteroidaceae;g__Bacteroides;s__Bacteroides eggerthii
g__Unclassified;s__Lachnospiraceae bacterium 2_1_46FAA	1.9e-05	2.47e-05	0.000371599	1.76e-05	4.65e-05	0.000390078	5.86e-05	0.000107028	2.09e-07	0.000399983	8.13e-05	0.0036052	4.72e-05	4.44e-05	0.000236847	0.00145334	0.00010712	2.79e-07	4.75e-05	0.000400628	3.49e-05	0.000178933	k__Bacteria;p__Firmicutes;c__Clostridia;o__Clostridiales;f__Lachnospiraceae;g__Unclassified;s__Lachnospiraceae bacterium 2_1_46FAA
g__Clostridium;s__Clostridium sp. CAG:169	1.66e-05	1.99e-05	1.48e-05	3.35e-06	0.00355319	3.74e-05	3.01e-05	0.000242045	1.25e-06	3.51e-06	1.82e-06	9.66e-06	1.13e-06	3.25e-07	1.39e-07	5.04e-07	3.16e-05	0	8.27e-07	0.000623181	6.08e-07	2.82e-05	k__Bacteria;p__Firmicutes;c__Clostridia;o__Clostridiales;f__Clostridiaceae;g__Clostridium;s__Clostridium sp. CAG:169
g__Unclassified;s__Clostridiales bacterium VE202-26	4.3e-05	4.91e-05	8.29e-06	0.00187796	0.000256725	7.93e-05	1.09e-05	0.000246474	5.65e-08	0.000161948	0.000423145	0.000848319	6.89e-05	5.88e-08	2.38e-06	3.16e-05	2.38e-05	0	9.82e-06	6.19e-05	1.18e-07	0.0035135	k__Bacteria;p__Firmicutes;c__Clostridia;o__Clostridiales;f__Unclassified;g__Unclassified;s__Clostridiales bacterium VE202-26
g__Akkermansia;s__Akkermansia sp. 54_46	0	0.000109295	7.15e-07	0.000935514	0	0	0	0	0	0	0	0.00348837	3.91e-06	0	3.16e-08	0	3.08e-08	2.24e-07	4.77e-06	4.22e-05	3.91e-08	0.000318915	k__Bacteria;p__Verrucomicrobia;c__Verrucomicrobiae;o__Verrucomicrobiales;f__Akkermansiaceae;g__Akkermansia;s__Akkermansia sp. 54_46
g__Clostridium;s__Clostridium sp. CAG:230	6.38e-06	6.92e-05	3.67e-06	2.52e-06	3.42e-05	4.45e-05	6.3e-06	1.87e-06	0	1.73e-05	2.89e-05	2.88e-05	4.15e-06	3.08e-08	8.44e-08	6.65e-06	1.4e-05	8.92e-07	8.54e-06	5.67e-05	4.02e-07	2.25e-06	k__Bacteria;p__Firmicutes;c__Clostridia;o__Clostridiales;f__Clostridiaceae;g__Clostridium;s__Clostridium sp. CAG:230
g__Streptococcus;s__Streptococcus vestibularis	2.72e-05	1.45e-05	5.35e-06	1.07e-05	8.12e-06	8.27e-06	0.000727049	0.000555834	1.1e-05	5.85e-05	1.3e-06	7.13e-05	0.00017624	5.01e-06	2.29e-06	0.000346089	3e-05	6.99e-06	0.000140085	6.55e-05	0.00345692	6.18e-05	k__Bacteria;p__Firmicutes;c__Bacilli;o__Lactobacillales;f__Streptococcaceae;g__Streptococcus;s__Streptococcus vestibularis
g__Unclassified;s__Clostridiales bacterium 42_27	0.0015342	0.00108698	6.81e-05	0.000178722	0.000810571	0.00120195	0.000359462	4.47e-05	6.92e-07	0.000194601	7.31e-05	0.000263306	0.000286829	0.000141141	7.99e-07	0.000111877	0.00034294	4.57e-07	1.46e-05	0.000588484	7.95e-06	0.000154182	k__Bacteria;p__Firmicutes;c__Clostridia;o__Clostridiales;f__Unclassified;g__Unclassified;s__Clostridiales bacterium 42_27
g__Oscillibacter;s__Oscillibacter valericigenes	2.51e-05	2.92e-05	1.37e-05	1.4e-05	4.87e-05	4.17e-05	4.21e-05	1.27e-05	0	5.04e-05	1.27e-05	4.86e-05	7.89e-06	2.5e-07	0	6.67e-07	2.85e-05	5.82e-06	0.000395816	2.08e-05	3.46e-08	9.4e-06	k__Bacteria;p__Firmicutes;c__Clostridia;o__Clostridiales;f__Oscillospiraceae;g__Oscillibacter;s__Oscillibacter valericigenes
g__Megamonas;s__Megamonas rupellensis	1.58e-06	3.3e-06	0.000294787	1.07e-06	3.74e-07	1.52e-06	0.00240043	0.000147147	7.6e-08	9.28e-08	0	0	2.45e-08	0	2.09e-08	1.12e-05	0.00039838	2.47e-07	0.000145654	5.28e-07	6.11e-05	0.00014101	k__Bacteria;p__Firmicutes;c__Negativicutes;o__Selenomonadales;f__Selenomonadaceae;g__Megamonas;s__Megamonas rupellensis
g__Ruminococcus;s__Ruminococcus sp. 5_1_39BFAA	0.000420077	0.000677727	0.00034769	0.000352704	0.00135443	0.000453778	0.000870888	0.000124068	5.87e-05	0.00122568	2.19e-05	0.00188384	0.00123265	0.000487425	9.53e-05	2.48e-05	0.00214998	2.37e-05	6.13e-05	0.000628268	0.000337932	0.00117422	k__Bacteria;p__Firmicutes;c__Clostridia;o__Clostridiales;f__Ruminococcaceae;g__Ruminococcus;s__Ruminococcus sp. 5_1_39BFAA
g__Akkermansia;s__Akkermansia muciniphila CAG:154	0	7.67e-05	2.19e-06	0.00140213	0	4.28e-06	0	0	0	0	0	0.00336235	8.19e-06	0	0	0	3.53e-08	1.26e-07	9.81e-06	6.02e-05	5.46e-08	0.000300107	k__Bacteria;p__Verrucomicrobia;c__Verrucomicrobiae;o__Verrucomicrobiales;f__Akkermansiaceae;g__Akkermansia;s__Akkermansia muciniphila CAG:154
g__Eubacterium;s__Eubacterium sp. CAG:581	2.06e-07	0.000290482	2.7e-05	0	9.83e-06	2.63e-05	2.89e-05	0	0	6.92e-06	1.3e-07	9.1e-07	5.03e-06	0	8.89e-06	5.11e-06	3.32e-06	4.95e-08	5.6e-07	1.22e-05	1.75e-08	4.06e-06	k__Bacteria;p__Firmicutes;c__Clostridia;o__Clostridiales;f__Eubacteriaceae;g__Eubacterium;s__Eubacterium sp. CAG:581
g__Clostridium;s__Clostridium sp. CAG:299	1.76e-05	2.5e-05	2.7e-05	3.29e-06	8.32e-05	4.25e-05	2.17e-05	0.0011095	1.65e-07	7.71e-06	2.22e-05	0.000131283	5.64e-06	3.27e-06	2.75e-07	4.31e-05	8.31e-05	1.75e-06	5.03e-06	0.000242016	5.65e-06	5.68e-05	k__Bacteria;p__Firmicutes;c__Clostridia;o__Clostridiales;f__Clostridiaceae;g__Clostridium;s__Clostridium sp. CAG:299
g__Eggerthella;s__Eggerthella lenta	0.000113649	0.000141569	6.82e-06	0.000243405	0.00116955	0.000201923	0.000745687	0.00273283	4.74e-07	0.00256958	0.000998437	0.00175046	0.000197012	6.73e-07	4.56e-05	0.0008745	0.000201792	0	1.03e-05	0.000135315	3.03e-07	0.000729775	k__Bacteria;p__Actinobacteria;c__Coriobacteriia;o__Eggerthellales;f__Eggerthellaceae;g__Eggerthella;s__Eggerthella lenta
g__Peptococcus;s__Peptococcus niger	8.86e-08	4.73e-07	0	0	1.69e-06	3.56e-07	0	0	0	2.82e-08	0	0	0	0	0	0	2.07e-07	0	0	6.72e-07	0	7.36e-07	k__Bacteria;p__Firmicutes;c__Clostridia;o__Clostridiales;f__Peptococcaceae;g__Peptococcus;s__Peptococcus niger
g__Unclassified;s__Bacteroidales bacterium 36-12	8.37e-08	5.83e-06	0	8.98e-07	6.68e-07	0.000103688	5.12e-07	0	9.59e-08	3.55e-07	0	5.6e-06	0	0	0	2.46e-08	0	0	3.25e-06	2.16e-07	0	0	k__Bacteria;p__Bacteroidetes;c__Bacteroidia;o__Bacteroidales;f__Unclassified;g__Unclassified;s__Bacteroidales bacterium 36-12
g__Parabacteroides;s__Parabacteroides merdae	0.000139316	0.000170339	8.21e-05	9.24e-05	1.41e-05	8.45e-05	4.29e-06	3.85e-06	2.57e-06	4.53e-06	0.000473387	4e-05	2.38e-06	3.51e-06	2.12e-05	1.34e-05	0.000104951	1.71e-07	2.42e-05	1.92e-05	3.25e-07	5.62e-05	k__Bacteria;p__Bacteroidetes;c__Bacteroidia;o__Bacteroidales;f__Tannerellaceae;g__Parabacteroides;s__Parabacteroides merdae
g__Streptococcus;s__Streptococcus equinus	9.8e-06	8.59e-06	0.0001071	0.0032346	4.14e-05	2.11e-05	0.000805284	7.71e-05	1.48e-06	6.11e-06	4.94e-07	0.000108956	2.49e-05	3.44e-07	2.2e-06	1.69e-05	4.29e-06	1.03e-05	0.00167495	1.6e-05	0.00127146	4.75e-06	k__Bacteria;p__Firmicutes;c__Bacilli;o__Lactobacillales;f__Streptococcaceae;g__Streptococcus;s__Streptococcus equinus
g__Dorea;s__Dorea sp. CAG:105	3.01e-05	9.77e-05	8.86e-05	3.65e-05	9.69e-05	0.000128022	2.16e-05	7.72e-05	1.21e-07	8.71e-05	1.35e-05	9.62e-05	0.000110049	7.31e-06	4.53e-05	0.000226189	0.000128767	1.98e-06	1.58e-05	0.000233164	7.31e-06	8.97e-05	k__Bacteria;p__Firmicutes;c__Clostridia;o__Clostridiales;f__Lachnospiraceae;g__Dorea;s__Dorea sp. CAG:105
g__Collinsella;s__Collinsella tanakaei	1.34e-06	5.7e-06	1.34e-06	2.32e-05	4.16e-05	6.9e-05	3.69e-05	0.000316961	1.12e-07	1.57e-06	2.72e-07	3.9e-07	3.44e-07	6.42e-08	2.71e-05	0.000502244	0.000165113	1.61e-07	1.23e-07	8.51e-05	9.24e-08	5.35e-05	k__Bacteria;p__Actinobacteria;c__Coriobacteriia;o__Coriobacteriales;f__Coriobacteriaceae;g__Collinsella;s__Collinsella tanakaei
g__Unclassified;s__uncultured bacterium	0.00117401	0.00182702	0.00129549	0.00146476	0.000934565	0.00169602	0.000472415	0.00154532	0.00117682	0.00121764	0.000855318	0.00045667	0.000852753	0.000573831	0.000874485	0.000812908	0.000878832	0.000410791	0.00263766	0.00138116	0.000578432	0.000502567	k__Bacteria;p__Unclassified;c__Unclassified;o__Unclassified;f__Unclassified;g__Unclassified;s__uncultured bacterium
g__Unclassified;s__Firmicutes bacterium CAG:460	2.76e-07	7.49e-06	5.64e-07	0	0	0	0	0	0	0	0	0	0	0	0	3.31e-08	0	3.35e-08	0	2.64e-06	0	0	k__Bacteria;p__Firmicutes;c__Unclassified;o__Unclassified;f__Unclassified;g__Unclassified;s__Firmicutes bacterium CAG:460
g__Bacteroides;s__Bacteroides cellulosilyticus	4.24e-05	0.000183857	4.13e-06	2.45e-06	8.86e-05	7.18e-05	1.74e-05	4.66e-06	3.41e-06	8.47e-06	5.87e-05	0.000138457	1.64e-06	5.08e-07	1.12e-07	2.47e-06	4.64e-06	0	6.86e-05	0.000231691	6.73e-07	4.67e-06	k__Bacteria;p__Bacteroidetes;c__Bacteroidia;o__Bacteroidales;f__Bacteroidaceae;g__Bacteroides;s__Bacteroides cellulosilyticus
g__Flavonifractor;s__Flavonifractor plautii	0.000311472	0.000220539	9.57e-05	0.00251255	0.00057505	0.000339607	0.000595498	0.000579315	7.7e-07	0.000533752	0.000330774	0.00123459	6.41e-05	1.99e-05	1.66e-05	0.000119866	0.000118414	2.83e-05	4.41e-05	0.00028266	1.25e-05	0.0003119	k__Bacteria;p__Firmicutes;c__Clostridia;o__Clostridiales;f__Unclassified;g__Flavonifractor;s__Flavonifractor plautii
g__Bacteroides;s__Bacteroides sp. CAG:927	6.56e-08	0.00306444	5.93e-07	0	3.54e-05	3.23e-06	0	0	0	6.77e-08	7.99e-07	2.45e-06	0	0	0	1.3e-07	1.89e-06	0	2.7e-06	2.11e-06	0	1.28e-07	k__Bacteria;p__Bacteroidetes;c__Bacteroidia;o__Bacteroidales;f__Bacteroidaceae;g__Bacteroides;s__Bacteroides sp. CAG:927
g__Clostridium;s__Clostridium sp. CAG:492	2.07e-07	0.000212093	0	0	2.56e-07	2.4e-06	7.98e-07	0	0	0	1.24e-06	0	0	0	0	2.09e-06	7.69e-07	0	2.98e-05	6.08e-06	8.77e-07	6.96e-07	k__Bacteria;p__Firmicutes;c__Clostridia;o__Clostridiales;f__Clostridiaceae;g__Clostridium;s__Clostridium sp. CAG:492
g__Rothia;s__Rothia mucilaginosa	4.83e-05	3.34e-05	2.82e-06	0.000109334	5.2e-05	1.55e-05	2.88e-05	0.00300533	8.74e-05	7.77e-05	3.56e-07	1.28e-05	0.000105774	3.15e-05	1.4e-06	5.26e-06	7.83e-06	4.23e-05	8.87e-05	1.86e-05	0.000927518	2.15e-05	k__Bacteria;p__Actinobacteria;c__Actinobacteria;o__Micrococcales;f__Micrococcaceae;g__Rothia;s__Rothia mucilaginosa
g__Phascolarctobacterium;s__Phascolarctobacterium sp. CAG:266	1.32e-05	1.42e-05	6.58e-06	8.53e-06	0.000195962	9.55e-06	1.24e-06	7.74e-07	1e-07	8.59e-07	6.4e-07	8.61e-07	4.9e-07	0	0	1.27e-06	8.13e-06	1.56e-06	8.45e-07	7.88e-06	1.53e-06	1.06e-06	k__Bacteria;p__Firmicutes;c__Negativicutes;o__Acidaminococcales;f__Acidaminococcaceae;g__Phascolarctobacterium;s__Phascolarctobacterium sp. CAG:266
g__Prevotella;s__Prevotella sp. CAG:5226	5.42e-08	3e-05	0	2.37e-08	1.26e-06	2.76e-06	0	1.48e-06	0	2.61e-08	3.49e-08	3.84e-08	0	0	0	0	1.06e-05	2.96e-07	0	1.9e-06	1.05e-07	0	k__Bacteria;p__Bacteroidetes;c__Bacteroidia;o__Bacteroidales;f__Prevotellaceae;g__Prevotella;s__Prevotella sp. CAG:5226
g__Clostridium;s__Clostridium sp. CAG:780	1.35e-06	0.000255436	0	3.67e-08	9.19e-07	4.07e-07	0	2.19e-07	0	2.92e-07	0	0	2.6e-07	0	3.07e-08	0	1.03e-06	6.89e-08	1.58e-05	2.25e-06	0	0	k__Bacteria;p__Firmicutes;c__Clostridia;o__Clostridiales;f__Clostridiaceae;g__Clostridium;s__Clostridium sp. CAG:780
g__Bacteroides;s__Bacteroides sp. KFT8	1.51e-05	8.92e-06	3.02e-05	1.11e-07	3.51e-05	9.48e-06	1.37e-05	6.68e-06	7.04e-07	2.92e-05	2.08e-05	0.000111032	1.59e-05	8.25e-07	7.69e-07	1.47e-05	1.21e-06	2.22e-08	5.98e-06	1.92e-05	1.8e-08	1.69e-07	k__Bacteria;p__Bacteroidetes;c__Bacteroidia;o__Bacteroidales;f__Bacteroidaceae;g__Bacteroides;s__Bacteroides sp. KFT8
g__Fusobacterium;s__Fusobacterium periodonticum	3.06e-06	1.82e-07	2.71e-05	7.12e-06	1.76e-06	8.12e-07	5.89e-07	8.72e-06	1.95e-05	9.49e-07	8.43e-06	1.66e-07	5.13e-06	6.48e-07	0	2.1e-06	2.7e-06	8.34e-08	9.43e-05	5.52e-06	0.00289152	5e-06	k__Bacteria;p__Fusobacteria;c__Fusobacteriia;o__Fusobacteriales;f__Fusobacteriaceae;g__Fusobacterium;s__Fusobacterium periodonticum
g__Unclassified;s__Lachnospiraceae bacterium CAG:215	3.21e-05	5.25e-05	4.23e-05	0.000175515	1.17e-05	7.28e-05	0.000187824	0.00227174	2.96e-08	0.00018149	0.000786027	2.69e-05	3.78e-05	1.69e-05	0.000134707	3.17e-05	0.000226124	1.61e-06	3.21e-05	0.0004675	2.04e-05	0.00217469	k__Bacteria;p__Firmicutes;c__Clostridia;o__Clostridiales;f__Lachnospiraceae;g__Unclassified;s__Lachnospiraceae bacterium CAG:215
g__Unclassified;s__Lachnospiraceae bacterium CAG:364	2.35e-06	3.46e-05	9.61e-05	2.98e-06	1.28e-05	9.55e-06	3.83e-05	0.000141999	1.43e-07	1.8e-05	0.00010323	2.39e-05	9.11e-07	6.33e-07	0.000968277	0.00281862	6.54e-05	2.35e-07	8.18e-06	2.15e-05	2.5e-06	0.000441961	k__Bacteria;p__Firmicutes;c__Clostridia;o__Clostridiales;f__Lachnospiraceae;g__Unclassified;s__Lachnospiraceae bacterium CAG:364
g__Actinomyces;s__Actinomyces sp. oral taxon 448	6.87e-06	6e-05	8.99e-07	1.41e-06	1.96e-05	3.77e-06	1.01e-06	0.00280979	7.86e-06	2.54e-06	3.35e-06	9.49e-06	8.9e-06	1.94e-06	1.03e-06	3e-05	4.16e-05	2.75e-06	2.17e-05	1.19e-06	7.03e-05	1.19e-05	k__Bacteria;p__Actinobacteria;c__Actinobacteria;o__Actinomycetales;f__Actinomycetaceae;g__Actinomyces;s__Actinomyces sp. oral taxon 448
g__Bifidobacterium;s__Bifidobacterium animalis	6.18e-05	1.07e-05	2.93e-06	0.00011008	1.53e-05	2.39e-05	4.07e-05	8.44e-06	0.000131846	7.68e-07	3.81e-06	3.3e-07	5.83e-05	2.04e-05	7.82e-07	3.8e-05	2.6e-05	0	1.72e-06	2.61e-05	4.02e-06	5.46e-05	k__Bacteria;p__Actinobacteria;c__Actinobacteria;o__Bifidobacteriales;f__Bifidobacteriaceae;g__Bifidobacterium;s__Bifidobacterium animalis
g__Clostridium;s__Clostridium sp. CAG:242	3.34e-06	1.27e-05	0	4.99e-08	2.47e-05	4.37e-05	0.00280797	2.05e-06	6.09e-08	6.17e-07	2.54e-08	0.000857688	0	9.7e-07	0	1.2e-06	3.57e-06	0	0	5.48e-05	4.32e-08	5.64e-06	k__Bacteria;p__Firmicutes;c__Clostridia;o__Clostridiales;f__Clostridiaceae;g__Clostridium;s__Clostridium sp. CAG:242
g__Eubacterium;s__Eubacterium sp. CAG:786	2.77e-05	0.000617875	0	7.64e-06	5.8e-06	2.2e-05	2.59e-05	1.29e-06	0	0	2.1e-06	2.09e-07	4.79e-07	0	0	3.17e-07	3.73e-06	0	6.7e-08	2.13e-05	0	2.27e-05	k__Bacteria;p__Firmicutes;c__Clostridia;o__Clostridiales;f__Eubacteriaceae;g__Eubacterium;s__Eubacterium sp. CAG:786
g__Unclassified;s__Ruminococcaceae bacterium cv2	6.23e-05	0.000204419	2.77e-06	4.5e-05	5.73e-05	0.000128843	4.75e-05	6.82e-05	3.64e-07	4.79e-05	0.000266363	0.000193093	8.93e-06	2.1e-05	4.18e-08	0.00276579	5.59e-05	9.35e-08	3.77e-05	0.000116058	1.43e-06	3.41e-05	k__Bacteria;p__Firmicutes;c__Clostridia;o__Clostridiales;f__Ruminococcaceae;g__Unclassified;s__Ruminococcaceae bacterium cv2
g__Aquimarina;s__Aquimarina macrocephali	0	4.31e-07	0	5.79e-05	0	3.93e-05	0.0027594	2e-08	0	4.22e-06	0	0.000810071	0	0	0	0	4.19e-06	0	0	1.03e-05	0	0	k__Bacteria;p__Bacteroidetes;c__Flavobacteriia;o__Flavobacteriales;f__Flavobacteriaceae;g__Aquimarina;s__Aquimarina macrocephali
g__Blautia;s__Blautia schinkii	9.96e-05	0.000172418	0.000145447	7.41e-05	0.000262886	0.000240774	0.000627151	0.00254012	1.8e-05	0.000468121	0.000248347	0.000778646	0.000280143	0.000283954	0.000209273	0.000487803	0.000353165	4.49e-06	7.2e-05	0.000326463	0.000182674	0.000667812	k__Bacteria;p__Firmicutes;c__Clostridia;o__Clostridiales;f__Lachnospiraceae;g__Blautia;s__Blautia schinkii
g__Unclassified;s__Clostridiales bacterium VE202-06	3.72e-05	6.51e-05	2.23e-05	2.54e-05	7.07e-05	6.41e-05	0.000103099	0.0027195	0	0.000207917	0.000130155	0.000353358	8.57e-05	6.86e-06	1.45e-05	0.000435955	0.000277813	6.65e-06	7.23e-05	7.63e-05	4.13e-05	0.00020516	k__Bacteria;p__Firmicutes;c__Clostridia;o__Clostridiales;f__Unclassified;g__Unclassified;s__Clostridiales bacterium VE202-06
g__Lactobacillus;s__Lactobacillus kitasatonis	0	0	0	9.61e-06	0	0	0	1.79e-07	0	0	0	5.69e-08	0	0.00271918	3.62e-08	0	0	6.62e-08	4.38e-08	0	0	0	k__Bacteria;p__Firmicutes;c__Bacilli;o__Lactobacillales;f__Lactobacillaceae;g__Lactobacillus;s__Lactobacillus kitasatonis
g__Metakosakonia;s__Metakosakonia massiliensis	6.38e-06	2.69e-08	0.000169002	3.14e-05	1.12e-06	2.67e-06	2.22e-05	0.00122383	9.45e-05	9.91e-05	0.000288841	2.13e-05	5.56e-05	5.28e-05	0.000193237	0.00270879	1.32e-06	0.000132394	0.000192712	6.67e-07	6.77e-05	9.03e-08	k__Bacteria;p__Proteobacteria;c__Gammaproteobacteria;o__Enterobacterales;f__Enterobacteriaceae;g__Metakosakonia;s__Metakosakonia massiliensis
g__Unclassified;s__Croceibacter phage P2559Y	8.83e-08	0	0	6.47e-06	0	7.49e-05	0	0	0	0	0	0	0	0	0	0	0	0	0	0	0	0	k__Viruses;p__Unclassified;c__Unclassified;o__Caudovirales;f__Siphoviridae;g__Unclassified;s__Croceibacter phage P2559Y
g__Haemophilus;s__Haemophilus influenzae	4.39e-05	1.92e-06	5.91e-07	0	3.06e-06	1.84e-06	0	2.9e-06	1.99e-08	8.69e-06	0	2.69e-07	4.25e-05	1.6e-08	0	0	7.55e-06	0	0.00268127	1.9e-06	0.000334348	9.79e-07	k__Bacteria;p__Proteobacteria;c__Gammaproteobacteria;o__Pasteurellales;f__Pasteurellaceae;g__Haemophilus;s__Haemophilus influenzae
g__Haemophilus;s__Haemophilus parahaemolyticus	2.2e-07	2.44e-08	0	0	1.37e-07	0	0	2.6e-08	0	1.54e-07	0	0	2.61e-06	0	0	0	0	0	0.00267968	0	2.6e-05	6.93e-08	k__Bacteria;p__Proteobacteria;c__Gammaproteobacteria;o__Pasteurellales;f__Pasteurellaceae;g__Haemophilus;s__Haemophilus parahaemolyticus
g__Megamonas;s__Megamonas hypermegale	2.21e-06	2.53e-06	0.000231346	2e-07	7.87e-08	5.34e-07	0.00187853	0.000170529	0	3.71e-07	0	1.85e-06	9.24e-08	0	2.94e-08	7.62e-07	0.000366145	1.7e-07	9.99e-05	2.95e-06	6.27e-05	0.000120078	k__Bacteria;p__Firmicutes;c__Negativicutes;o__Selenomonadales;f__Selenomonadaceae;g__Megamonas;s__Megamonas hypermegale
g__Bacteroides;s__Bacteroides finegoldii	0.000383825	0.000496723	0.000186012	8.98e-05	0.000120784	0.000119431	3.15e-05	9.14e-05	8.89e-06	4.31e-05	0.000279723	0.000747463	1.33e-05	4.42e-06	1.74e-05	0.00025543	3.62e-05	1.72e-07	4.94e-05	0.000202431	1.84e-05	5.53e-05	k__Bacteria;p__Bacteroidetes;c__Bacteroidia;o__Bacteroidales;f__Bacteroidaceae;g__Bacteroides;s__Bacteroides finegoldii
g__Butyricicoccus;s__Butyricicoccus sp. BB10	4.29e-05	8.26e-05	2.84e-06	5.83e-05	9.37e-05	0.000210309	6.42e-06	2.12e-05	1.82e-07	8.32e-05	2.7e-05	4.98e-05	1.46e-05	2.27e-05	9.49e-08	0.00131851	5.38e-05	4.99e-07	6.61e-06	6.4e-05	2.65e-05	2.16e-05	k__Bacteria;p__Firmicutes;c__Clostridia;o__Clostridiales;f__Clostridiaceae;g__Butyricicoccus;s__Butyricicoccus sp. BB10
g__Alistipes;s__Alistipes obesi	0.000102221	3.1e-05	5.18e-07	6.38e-06	1.96e-05	3.68e-05	0	1.14e-07	1.63e-07	3.77e-06	1.42e-06	2.08e-05	1.74e-08	0	2.73e-08	3.34e-07	2.3e-06	0	0	0.000151781	3.4e-08	6.37e-06	k__Bacteria;p__Bacteroidetes;c__Bacteroidia;o__Bacteroidales;f__Rikenellaceae;g__Alistipes;s__Alistipes obesi
g__Unclassified;s__Bacteroidales bacterium 52_46	0	0.00256276	0	9.83e-05	6.58e-06	1.01e-07	0	0	0	2.35e-05	1.11e-06	2.84e-05	0	0	0	5.49e-07	2.7e-06	6.86e-08	6.96e-08	9.68e-06	0	0	k__Bacteria;p__Bacteroidetes;c__Bacteroidia;o__Bacteroidales;f__Unclassified;g__Unclassified;s__Bacteroidales bacterium 52_46
g__Unclassified;s__Firmicutes bacterium CAG:129_59_24	0.000578067	0.000158402	2.41e-06	1.49e-06	2.41e-05	0.000394323	1.73e-05	5.65e-07	4.26e-07	1.6e-05	6.87e-08	3.75e-06	1.69e-06	0	7.08e-08	1.42e-06	7.43e-05	1.4e-07	5.82e-07	5.1e-05	2.16e-07	8.11e-07	k__Bacteria;p__Firmicutes;c__Unclassified;o__Unclassified;f__Unclassified;g__Unclassified;s__Firmicutes bacterium CAG:129_59_24
g__Bacteroides;s__Bacteroides stercoris CAG:120	0.000153217	2.93e-05	5.96e-05	1.29e-05	1.29e-05	9.11e-05	2.97e-06	2.11e-06	1.51e-06	3.78e-06	0.000230086	2.57e-05	2.88e-07	3.81e-07	5.44e-06	4.71e-06	1.81e-05	5.52e-08	1.01e-05	7.54e-06	8.13e-06	3.74e-06	k__Bacteria;p__Bacteroidetes;c__Bacteroidia;o__Bacteroidales;f__Bacteroidaceae;g__Bacteroides;s__Bacteroides stercoris CAG:120
g__Streptococcus;s__Streptococcus sp. SR4	1.67e-05	9.59e-06	3.33e-06	4.06e-06	1.33e-05	7.32e-06	3.54e-05	0.000374873	4.3e-06	3.7e-05	1.66e-07	4.51e-05	8.2e-05	3.92e-06	1.33e-06	7.86e-05	1.96e-05	2.56e-06	8.82e-05	3.51e-05	0.0025231	4.7e-05	k__Bacteria;p__Firmicutes;c__Bacilli;o__Lactobacillales;f__Streptococcaceae;g__Streptococcus;s__Streptococcus sp. SR4
g__Candidatus Endolissoclinum;s__Candidatus Endolissoclinum sp. TMED37	0	2.96e-07	0	4.5e-05	0	9.96e-05	0.00249831	7.17e-05	6.12e-08	5.03e-08	0	0.000188199	0	0	0	0	3.98e-06	0	0	1.18e-05	0	0	k__Bacteria;p__Proteobacteria;c__Alphaproteobacteria;o__Rhodospirillales;f__Rhodospirillaceae;g__Candidatus Endolissoclinum;s__Candidatus Endolissoclinum sp. TMED37
g__Thermodesulfovibrio;s__Thermodesulfovibrio thiophilus	0	6.76e-07	0	5.89e-05	0	8.31e-05	0.0024787	8.46e-05	2.28e-08	4.08e-06	0	0.000805368	0	0	0	0	4.67e-06	0	0	1.13e-05	1.82e-08	0	k__Bacteria;p__Nitrospirae;c__Nitrospira;o__Nitrospirales;f__Nitrospiraceae;g__Thermodesulfovibrio;s__Thermodesulfovibrio thiophilus
g__Erysipelatoclostridium;s__[Clostridium] innocuum	5.09e-05	6.29e-05	2.95e-05	2.17e-05	4.11e-05	4.8e-05	8.03e-05	0.000483125	2.84e-07	0.000193261	0.000360433	9.1e-05	2.15e-05	2.52e-05	1.05e-05	0.00122476	2.65e-05	0.000266817	3.26e-05	0.000100049	2.06e-05	0.000134449	k__Bacteria;p__Firmicutes;c__Erysipelotrichia;o__Erysipelotrichales;f__Erysipelotrichaceae;g__Erysipelatoclostridium;s__[Clostridium] innocuum
g__Lachnospira;s__uncultured Lachnospira sp.	0.000222503	0.001029	2.68e-05	3.91e-05	0.00101426	0.00015012	0.0003674	4.14e-05	4.85e-07	6.95e-05	9.7e-07	8.11e-05	0.000181734	4.14e-05	0.000225948	2.95e-05	0.0004192	7.73e-07	1.27e-05	0.000451699	1.28e-06	0.000102686	k__Bacteria;p__Firmicutes;c__Clostridia;o__Clostridiales;f__Lachnospiraceae;g__Lachnospira;s__uncultured Lachnospira sp.
g__Unclassified;s__Candidatus Saccharibacteria oral taxon TM7x	8.93e-06	4.47e-05	1.15e-05	5.61e-05	3.08e-05	3.35e-05	2.5e-05	0.000118356	0.00044105	6.9e-05	8.72e-06	2.02e-05	1.79e-05	2.32e-05	5.95e-05	0.000713354	3.09e-05	3e-05	0.000137017	1.44e-05	0.00107589	0.00246088	k__Bacteria;p__Candidatus Saccharibacteria;c__Unclassified;o__Unclassified;f__Unclassified;g__Unclassified;s__Candidatus Saccharibacteria oral taxon TM7x
g__Bacteroides;s__Bacteroides sp. Marseille-P3108	0.000104016	1.56e-05	4.55e-05	1.33e-06	1.99e-07	1.48e-05	0	8.44e-07	2.37e-07	0	1.92e-05	6.21e-06	0	0	1.87e-08	7.55e-07	1.16e-05	2.36e-08	1.22e-05	1.15e-06	2.42e-08	1.79e-07	k__Bacteria;p__Bacteroidetes;c__Bacteroidia;o__Bacteroidales;f__Bacteroidaceae;g__Bacteroides;s__Bacteroides sp. Marseille-P3108
g__Streptococcus;s__Streptococcus sp. 263_SSPC	8.8e-06	8.87e-05	6.3e-06	6.68e-06	3.9e-05	3.07e-05	1.04e-05	0.00059357	1.36e-05	0.000170945	1.66e-05	1.29e-05	6.84e-06	8.41e-06	1.14e-05	5.59e-05	8.4e-05	3.14e-05	0.000238721	4.53e-05	0.00244313	0.000574284	k__Bacteria;p__Firmicutes;c__Bacilli;o__Lactobacillales;f__Streptococcaceae;g__Streptococcus;s__Streptococcus sp. 263_SSPC
g__Bacteroides;s__Bacteroides graminisolvens	4.53e-06	6.11e-06	9.96e-07	1.26e-07	3.38e-07	2.7e-05	0.00243604	4.71e-07	0	1.49e-06	0	0.000226794	1.9e-07	0	0	8.33e-08	7.82e-07	5.89e-08	1.1e-06	2.22e-06	0	4.12e-08	k__Bacteria;p__Bacteroidetes;c__Bacteroidia;o__Bacteroidales;f__Bacteroidaceae;g__Bacteroides;s__Bacteroides graminisolvens
g__Blautia;s__Blautia sp. Marseille-P2398	0.000345748	0.000704686	0.000389674	0.000385609	0.0013909	0.000275933	0.000680671	0.000178121	7.76e-05	0.00109064	1.5e-05	0.00200537	0.00117477	0.00042575	9.51e-05	9.91e-06	0.00225108	1.96e-05	0.000101508	0.000655235	0.000371254	0.001	k__Bacteria;p__Firmicutes;c__Clostridia;o__Clostridiales;f__Lachnospiraceae;g__Blautia;s__Blautia sp. Marseille-P2398
g__Veillonella;s__Veillonella tobetsuensis	1.39e-05	4.28e-07	0.000127207	2.23e-05	1.43e-06	1.33e-06	5.63e-06	1.95e-06	0.000203986	6.26e-05	2.48e-06	3.3e-07	1.03e-05	0.00123635	7.83e-08	8.56e-08	1.51e-06	1.9e-05	5.85e-05	1.93e-06	0.00241697	1.16e-06	k__Bacteria;p__Firmicutes;c__Negativicutes;o__Veillonellales;f__Veillonellaceae;g__Veillonella;s__Veillonella tobetsuensis
g__Eubacterium;s__Eubacterium rectale CAG:36	3.25e-07	9.67e-05	0.000410483	1.01e-06	2.06e-05	0.000390199	1.26e-05	0	0	6.6e-06	0	2.09e-05	0.000872344	0	0	0	2.22e-05	2.2e-07	2.65e-06	0.00086107	3.04e-07	0.000137876	k__Bacteria;p__Firmicutes;c__Clostridia;o__Clostridiales;f__Eubacteriaceae;g__Eubacterium;s__Eubacterium rectale CAG:36
g__Bacteroides;s__Bacteroides caccae CAG:21	3.89e-05	7.43e-06	2.45e-05	7.54e-07	1.19e-05	3.02e-05	1.58e-06	0.00140203	0	7.6e-07	3.97e-06	1.49e-05	0	2.97e-07	3.59e-07	1.55e-05	4.86e-07	0	8.23e-06	1.2e-05	4.31e-07	2.49e-06	k__Bacteria;p__Bacteroidetes;c__Bacteroidia;o__Bacteroidales;f__Bacteroidaceae;g__Bacteroides;s__Bacteroides caccae CAG:21
g__Veillonella;s__Veillonella sp. DORA_A_3_16_22	5.18e-06	1.87e-06	0.000100043	1.87e-05	1.2e-06	6.17e-07	3.85e-06	7.21e-06	0.000357632	1.03e-05	3.15e-06	5.83e-06	1.93e-05	0.00013684	0	1.2e-05	5.23e-06	6.23e-05	3.04e-05	1.52e-06	0.00237813	4.21e-06	k__Bacteria;p__Firmicutes;c__Negativicutes;o__Veillonellales;f__Veillonellaceae;g__Veillonella;s__Veillonella sp. DORA_A_3_16_22
g__Clostridium;s__Clostridium nexile CAG:348	1.13e-05	6.17e-06	0.000935492	5.05e-06	1.61e-05	2.61e-05	5.05e-05	6e-05	0	0.000493481	1.23e-05	0.000223608	7.57e-06	0.000172499	2.21e-05	0.00199152	0.000123045	1.5e-05	0.000379521	4.01e-05	1.64e-06	4.73e-05	k__Bacteria;p__Firmicutes;c__Clostridia;o__Clostridiales;f__Clostridiaceae;g__Clostridium;s__Clostridium nexile CAG:348
g__Clostridium;s__Clostridium sp. CAG:62	2.38e-05	0.000504899	6.37e-05	3.97e-06	1.84e-05	0.000368281	3.33e-05	0	5.64e-07	1.87e-05	0	3.21e-05	2.27e-05	2.06e-05	4.16e-08	5.96e-07	7.95e-05	2.55e-06	1.85e-05	0.00234682	1.4e-05	2.16e-05	k__Bacteria;p__Firmicutes;c__Clostridia;o__Clostridiales;f__Clostridiaceae;g__Clostridium;s__Clostridium sp. CAG:62
g__Actinomyces;s__Actinomyces oris	2.95e-05	1.78e-05	6.67e-06	2.68e-05	3.96e-05	3.97e-05	5.86e-05	0.0023378	0.000132279	3.96e-05	1.85e-05	7.53e-05	5.28e-05	1.85e-05	1.56e-05	0.000325349	0.000199514	7.04e-05	3.66e-05	1.31e-05	0.000202701	0.000153668	k__Bacteria;p__Actinobacteria;c__Actinobacteria;o__Actinomycetales;f__Actinomycetaceae;g__Actinomyces;s__Actinomyces oris
g__Bilophila;s__Bilophila wadsworthia	0.000273702	0.000358474	9.24e-07	0.000333011	0.00232688	1.8e-05	0.000217032	0.000143496	5.04e-06	2.83e-05	0.000101581	0.000153421	4.19e-05	1.15e-06	9.12e-08	0	0.000240995	1.08e-07	9.62e-05	0.000165762	1.46e-06	0.000122837	k__Bacteria;p__Proteobacteria;c__Deltaproteobacteria;o__Desulfovibrionales;f__Desulfovibrionaceae;g__Bilophila;s__Bilophila wadsworthia
g__Dakarella;s__Dakarella massiliensis	6.13e-08	0	7.9e-06	0	0.000239519	1.46e-06	0	1.57e-06	5.7e-05	2.39e-08	0	0	9.51e-07	0	0	0	1.22e-06	0	0	2.95e-08	0	0	k__Bacteria;p__Proteobacteria;c__Betaproteobacteria;o__Burkholderiales;f__Sutterellaceae;g__Dakarella;s__Dakarella massiliensis
g__Leucothrix;s__Leucothrix mucor	0	0	0	4.92e-08	0	7.6e-05	0.00232403	4.42e-08	2.99e-08	0	0	0.000570964	0	0	0	0	0	0	0	0	0	1.32e-08	k__Bacteria;p__Proteobacteria;c__Gammaproteobacteria;o__Thiotrichales;f__Thiotrichaceae;g__Leucothrix;s__Leucothrix mucor
g__Lactobacillus;s__Lactobacillus reuteri	1.7e-07	2.69e-06	0	2.9e-06	9.81e-07	7.45e-07	0	1.33e-07	0.00167959	2.14e-07	6.67e-07	1.59e-07	1.11e-07	0.000557192	0	1.12e-06	2.63e-05	2.08e-07	2.82e-06	8.36e-07	2.3e-06	2.01e-07	k__Bacteria;p__Firmicutes;c__Bacilli;o__Lactobacillales;f__Lactobacillaceae;g__Lactobacillus;s__Lactobacillus reuteri
g__Eubacterium;s__Eubacterium limosum	2.95e-06	2.72e-05	1.63e-06	0.000516024	1.42e-05	2.13e-05	0.000637791	2.34e-05	7.98e-08	0.000263269	3.94e-06	0.00229886	1.13e-06	7.01e-07	7.11e-06	0.000492276	9.75e-06	4.14e-07	2.57e-06	1.8e-05	1.77e-06	8.83e-06	k__Bacteria;p__Firmicutes;c__Clostridia;o__Clostridiales;f__Eubacteriaceae;g__Eubacterium;s__Eubacterium limosum
g__Lachnoclostridium;s__[Clostridium] glycyrrhizinilyticum	2.03e-05	6.41e-05	3.71e-05	0.00014063	0.000102745	8.5e-05	0.000183987	0.00167069	4.57e-08	0.000144465	0.000719656	4.23e-05	6.47e-05	1.38e-05	6.96e-05	0.000251	0.000207232	2.13e-06	1.99e-05	0.000376024	1.46e-05	0.00166184	k__Bacteria;p__Firmicutes;c__Clostridia;o__Clostridiales;f__Lachnospiraceae;g__Lachnoclostridium;s__[Clostridium] glycyrrhizinilyticum
g__Eubacterium;s__Eubacterium sp. CAG:38	0.000170836	0.000361883	7.14e-05	1.81e-05	8.98e-05	8.14e-05	2.12e-05	3.27e-05	1.66e-07	3e-05	0.000697284	9.03e-05	4.75e-05	8.23e-07	8.82e-07	6.11e-07	2.84e-05	2.08e-06	0.000970277	0.000159566	3.58e-06	1.94e-05	k__Bacteria;p__Firmicutes;c__Clostridia;o__Clostridiales;f__Eubacteriaceae;g__Eubacterium;s__Eubacterium sp. CAG:38
g__Ruminococcus;s__Ruminococcus sp. 37_24	0.000189506	0.000514957	6.6e-05	0.000105674	9.83e-05	0.000301508	0.000307005	6.53e-06	3.66e-06	1.77e-05	5.05e-05	0.000328841	0.000134835	5.85e-05	1.11e-05	1.52e-05	0.000347185	6.91e-08	1.14e-05	0.000129898	1.49e-05	7.39e-05	k__Bacteria;p__Firmicutes;c__Clostridia;o__Clostridiales;f__Ruminococcaceae;g__Ruminococcus;s__Ruminococcus sp. 37_24
g__Prevotella;s__Prevotella stercorea	4.25e-06	1.38e-05	0.000149633	2.94e-05	0.000100953	2.78e-06	0	1.25e-08	5.15e-08	0	7.68e-07	2.15e-06	0	0	0	1.39e-05	4.25e-06	2.82e-06	2.85e-07	7.9e-05	9.85e-08	0.000194214	k__Bacteria;p__Bacteroidetes;c__Bacteroidia;o__Bacteroidales;f__Prevotellaceae;g__Prevotella;s__Prevotella stercorea
g__Clostridium;s__Clostridium sp. 27_14	2.88e-06	0.00037414	3.09e-05	7.33e-08	1.1e-07	7.45e-06	0	8.23e-08	0	2.91e-07	7.48e-08	3.06e-07	1.29e-05	0	0	3.02e-06	1.81e-05	0.000576752	0.000134961	3.28e-06	2.18e-07	0	k__Bacteria;p__Firmicutes;c__Clostridia;o__Clostridiales;f__Clostridiaceae;g__Clostridium;s__Clostridium sp. 27_14
g__Clostridium;s__Clostridium beijerinckii	6.44e-05	5.91e-05	4.43e-05	0.000212446	5.19e-05	5.11e-05	2.37e-05	2.26e-05	2.45e-06	3.13e-05	6.39e-06	5.52e-05	4.16e-05	7.17e-07	1.27e-05	0.000206972	3e-05	0.00223394	8.69e-05	2.37e-05	8.07e-06	5.71e-06	k__Bacteria;p__Firmicutes;c__Clostridia;o__Clostridiales;f__Clostridiaceae;g__Clostridium;s__Clostridium beijerinckii
g__Haemophilus;s__Haemophilus haemolyticus	2.02e-05	5.18e-07	2.83e-07	0	1.03e-06	9.74e-08	0	2.17e-06	0	8.42e-06	1.21e-07	1.11e-07	2.36e-05	9.82e-08	0	0	3.86e-06	0	0.00223197	1.59e-06	0.000310079	2.56e-06	k__Bacteria;p__Proteobacteria;c__Gammaproteobacteria;o__Pasteurellales;f__Pasteurellaceae;g__Haemophilus;s__Haemophilus haemolyticus
g__Blautia;s__Blautia sp. SF-50	0.000136977	0.000542147	7.54e-05	0.000507377	0.000744399	0.000397405	4.59e-05	0.000245663	1.54e-05	0.000516209	9.19e-05	0.00120718	0.000794117	0.000116301	1.58e-05	4.9e-05	0.000617304	3.28e-05	6.38e-05	0.0022277	2.82e-05	0.00045524	k__Bacteria;p__Firmicutes;c__Clostridia;o__Clostridiales;f__Lachnospiraceae;g__Blautia;s__Blautia sp. SF-50
g__Unclassified;s__Firmicutes bacterium CAG:555	6.93e-05	8.44e-05	0	1.95e-05	1.09e-05	4.89e-05	2.5e-06	2.26e-07	0	4.26e-05	4.05e-07	1.01e-05	7.01e-06	0	0	3.74e-07	4.48e-05	1.33e-08	3.24e-06	0.000178263	4.01e-07	1.34e-06	k__Bacteria;p__Firmicutes;c__Unclassified;o__Unclassified;f__Unclassified;g__Unclassified;s__Firmicutes bacterium CAG:555
g__Blautia;s__Blautia sp. CAG:37	0.000263953	0.000762924	0.000237017	4.16e-06	0.00137707	0.000607147	2.56e-05	2.6e-06	1.29e-06	0.000542367	0	0.00011869	0.00194908	0.000332336	4.43e-07	5.24e-08	0.00185552	0.000705071	2.36e-05	0.000390117	8.5e-06	0.000347084	k__Bacteria;p__Firmicutes;c__Clostridia;o__Clostridiales;f__Lachnospiraceae;g__Blautia;s__Blautia sp. CAG:37
g__Parabacteroides;s__Parabacteroides distasonis	0.000494453	0.000410965	0.000104986	0.000192749	0.000241502	5.2e-05	9.35e-05	7.8e-05	4.01e-05	5.15e-05	0.000127028	0.000655897	1.11e-05	0.000140658	4.81e-06	0.000279912	2.75e-05	0	0.000146181	0.000115867	4.21e-06	9.27e-05	k__Bacteria;p__Bacteroidetes;c__Bacteroidia;o__Bacteroidales;f__Tannerellaceae;g__Parabacteroides;s__Parabacteroides distasonis
g__Roseburia;s__Roseburia sp. CAG:182	3.94e-05	0.000209963	3.61e-05	7.8e-06	0.000147643	7.02e-05	6.5e-06	5.75e-05	3.36e-08	4.67e-06	4.48e-06	3.3e-05	3.6e-05	1.85e-06	5.91e-07	2.08e-06	4.82e-05	1.19e-05	1.1e-05	7.9e-05	7.29e-07	3.03e-05	k__Bacteria;p__Firmicutes;c__Clostridia;o__Clostridiales;f__Lachnospiraceae;g__Roseburia;s__Roseburia sp. CAG:182
g__Olsenella;s__Olsenella sp. oral taxon 807	3.88e-05	4.32e-05	6.69e-06	6.79e-05	7.15e-05	2.73e-05	2.51e-05	0.000107499	1.72e-07	2.08e-05	6e-06	5.57e-05	1.13e-05	1.53e-05	1.43e-05	0.00219879	0.00022284	1.78e-05	2.76e-05	2.83e-05	0.000323261	4.36e-05	k__Bacteria;p__Actinobacteria;c__Coriobacteriia;o__Coriobacteriales;f__Atopobiaceae;g__Olsenella;s__Olsenella sp. oral taxon 807
g__Collinsella;s__Collinsella intestinalis	1.06e-07	5.04e-06	0	5.11e-05	6.24e-05	2.63e-05	2.34e-05	1.74e-05	0	2.04e-06	2.98e-07	8.7e-08	0	0	0.00219719	0.000200748	9.59e-05	0	2.55e-08	0.00012409	1.14e-07	0.000101807	k__Bacteria;p__Actinobacteria;c__Coriobacteriia;o__Coriobacteriales;f__Coriobacteriaceae;g__Collinsella;s__Collinsella intestinalis
g__Dysgonomonas;s__Dysgonomonas capnocytophagoides	8.26e-07	1.34e-07	2.46e-06	0	2.43e-08	4.22e-08	5.07e-08	3.29e-07	0	1.29e-07	1.52e-07	2.35e-07	0	0	6.25e-08	9.49e-08	2.16e-07	0	3.07e-07	4.52e-06	2.56e-08	0	k__Bacteria;p__Bacteroidetes;c__Bacteroidia;o__Bacteroidales;f__Dysgonamonadaceae;g__Dysgonomonas;s__Dysgonomonas capnocytophagoides
g__Enterococcus;s__Enterococcus avium	2.48e-08	4.08e-07	7.89e-08	1.17e-05	3.92e-08	0	2.8e-06	0.000376122	3.95e-07	3.12e-07	1.75e-06	2.51e-08	0	0	0	0.000190892	2.41e-08	6.13e-08	3.4e-06	7.3e-08	6.01e-05	8.47e-08	k__Bacteria;p__Firmicutes;c__Bacilli;o__Lactobacillales;f__Enterococcaceae;g__Enterococcus;s__Enterococcus avium
g__Lachnoclostridium;s__[Clostridium] lavalense	1.9e-05	1.82e-05	1.76e-05	0.000248999	3.71e-05	1.58e-05	8.97e-06	0.000471838	1e-07	2.79e-05	1.37e-06	0.000104352	9.39e-06	1.42e-06	2.28e-06	1.11e-05	1.19e-05	4.8e-08	6.35e-06	3.42e-05	4.69e-07	3.02e-05	k__Bacteria;p__Firmicutes;c__Clostridia;o__Clostridiales;f__Lachnospiraceae;g__Lachnoclostridium;s__[Clostridium] lavalense
g__Desulfovibrio;s__Desulfovibrio sp. An276	2.17e-06	5.04e-07	1.47e-06	9.33e-06	2.99e-05	5.23e-08	0	1.23e-07	0	4.62e-07	6.3e-07	3.61e-07	1.1e-07	0	0	3.42e-07	1.63e-06	2.16e-08	6.03e-07	2.59e-06	0	2.11e-06	k__Bacteria;p__Proteobacteria;c__Deltaproteobacteria;o__Desulfovibrionales;f__Desulfovibrionaceae;g__Desulfovibrio;s__Desulfovibrio sp. An276
g__Clostridium;s__Clostridium sp. CAG:389	1.09e-06	0.0001683	3.07e-05	0	9.82e-07	1.2e-06	0	0	0	0	0	8.71e-06	0	0	0	0	4.98e-08	2.87e-07	3.07e-06	2.6e-06	1.07e-07	0	k__Bacteria;p__Firmicutes;c__Clostridia;o__Clostridiales;f__Clostridiaceae;g__Clostridium;s__Clostridium sp. CAG:389
g__Enterococcus;s__Enterococcus massiliensis	2.32e-08	0	0	0	0	3.71e-06	0	1.03e-06	0	0	0	0	6.75e-07	0	0	0.00212466	7.01e-08	0	0	0	0	0	k__Bacteria;p__Firmicutes;c__Bacilli;o__Lactobacillales;f__Enterococcaceae;g__Enterococcus;s__Enterococcus massiliensis
g__Prevotella;s__Prevotella sp. CAG:386	2.56e-08	3.75e-06	4.38e-08	4.32e-07	0.000222199	0	1.3e-08	6.81e-08	0	3.27e-08	0	2.2e-07	0	0	2.72e-08	0	1.98e-05	1.08e-06	0	1.01e-07	1.79e-07	1.16e-06	k__Bacteria;p__Bacteroidetes;c__Bacteroidia;o__Bacteroidales;f__Prevotellaceae;g__Prevotella;s__Prevotella sp. CAG:386
g__Proteus;s__Proteus mirabilis	0	0	6.26e-07	0	0	0	1.55e-07	0	1.76e-07	0	6.88e-07	4.78e-08	0	5.54e-08	0	3.37e-07	0	6.86e-08	6.64e-05	0	1.49e-05	0	k__Bacteria;p__Proteobacteria;c__Gammaproteobacteria;o__Enterobacterales;f__Morganellaceae;g__Proteus;s__Proteus mirabilis
g__Enterobacter;s__Enterobacter cloacae	2.21e-05	4.32e-07	0.000529563	0.000143732	1.44e-06	2.58e-05	3.63e-05	0.000653711	0.000172418	0.000563724	0.00209522	6.23e-05	0.000141132	0.000124937	0.000459731	1.1e-05	1e-05	0.000303419	0.000328669	3.64e-06	9.8e-05	6.97e-07	k__Bacteria;p__Proteobacteria;c__Gammaproteobacteria;o__Enterobacterales;f__Enterobacteriaceae;g__Enterobacter;s__Enterobacter cloacae
g__Eggerthella;s__Eggerthella sp. CAG:1427	0.000122259	0.000129429	1.63e-06	2.8e-06	5.22e-05	6.27e-05	1.59e-05	1.66e-06	2.24e-07	8.99e-06	1.95e-07	7.15e-06	2.87e-05	1.84e-05	2.25e-08	0.000103561	1.71e-05	0	5.77e-06	0.000145349	2.76e-07	6.48e-06	k__Bacteria;p__Actinobacteria;c__Coriobacteriia;o__Eggerthellales;f__Eggerthellaceae;g__Eggerthella;s__Eggerthella sp. CAG:1427
g__Plesiomonas;s__Plesiomonas shigelloides	0	0	0.00208951	3.55e-07	0	6.32e-05	1.31e-05	2.77e-07	4.7e-08	4.2e-07	2.59e-07	2.55e-08	0	0	0	0	0	3.66e-08	8.39e-08	0	1.12e-07	0	k__Bacteria;p__Proteobacteria;c__Gammaproteobacteria;o__Enterobacterales;f__Unclassified;g__Plesiomonas;s__Plesiomonas shigelloides
g__Unclassified;s__Clostridiales bacterium 41_12_two_minus	0.00042362	0.000837515	0.000106883	6.85e-05	0.000656069	0.000547889	0.000408707	8.3e-05	1.68e-05	0.000735419	0.000124642	0.000459004	0.000426433	0.000171632	0.000475193	0.000102004	0.00107435	1.93e-05	7.07e-05	0.000861266	9.4e-05	0.00053085	k__Bacteria;p__Firmicutes;c__Clostridia;o__Clostridiales;f__Unclassified;g__Unclassified;s__Clostridiales bacterium 41_12_two_minus
g__Anaerotignum;s__Anaerotignum lactatifermentans	1.67e-05	3.04e-05	2.47e-05	2.76e-05	8.03e-05	8.95e-05	3.24e-05	5.75e-05	7.98e-08	0.000184441	2.14e-05	8.86e-05	8.09e-06	2.73e-05	4.37e-06	3.43e-05	5.91e-05	1.39e-06	6.16e-06	8e-05	4.18e-06	6.53e-05	k__Bacteria;p__Firmicutes;c__Clostridia;o__Clostridiales;f__Lachnospiraceae;g__Anaerotignum;s__Anaerotignum lactatifermentans
g__Unclassified;s__Clostridiales bacterium 36_14	0.000228639	0.000852916	0.000466525	0.000288759	0.00121766	0.000545452	0.000583917	0.000341237	3.12e-05	0.000510671	0.000151891	0.000577408	0.00107843	0.000148202	0.00013343	0.0006168	0.00205482	2.01e-05	0.000187589	0.00113402	0.000158823	0.00108756	k__Bacteria;p__Firmicutes;c__Clostridia;o__Clostridiales;f__Unclassified;g__Unclassified;s__Clostridiales bacterium 36_14
g__Coprococcus;s__Coprococcus eutactus	0.000116571	0.00040477	9.81e-05	3.13e-05	0.000252928	0.000257211	0.00021755	0.000128146	1.83e-06	0.00025185	1.19e-05	0.000181132	0.000211928	5.87e-05	1.19e-05	0.000102704	0.00019035	1.45e-05	2.8e-05	0.000286154	5.18e-06	0.000168282	k__Bacteria;p__Firmicutes;c__Clostridia;o__Clostridiales;f__Lachnospiraceae;g__Coprococcus;s__Coprococcus eutactus
g__Eubacterium;s__Eubacterium sp. 41_20	2.58e-05	0.00012777	0.000521421	6.51e-08	4.23e-05	0.000630139	2.76e-07	0	4.36e-07	3.7e-06	1.49e-06	5.33e-07	0.001363	9.36e-08	2.11e-07	0	4.75e-05	7.31e-07	1.64e-07	0.00118408	4.05e-07	0.000311468	k__Bacteria;p__Firmicutes;c__Clostridia;o__Clostridiales;f__Eubacteriaceae;g__Eubacterium;s__Eubacterium sp. 41_20
g__Collinsella;s__Collinsella sp. 4_8_47FAA	1.22e-08	1.11e-05	0	0.00202056	0.000577567	0.000901609	0.000424309	0.00155841	0.000108134	4.36e-06	7.26e-07	4.23e-07	0	0	3.88e-06	0.00201261	0.000622148	1.37e-07	4.25e-08	0.000612694	8.35e-07	0.00187729	k__Bacteria;p__Actinobacteria;c__Coriobacteriia;o__Coriobacteriales;f__Coriobacteriaceae;g__Collinsella;s__Collinsella sp. 4_8_47FAA
g__Clostridium;s__Clostridium sp. SS2_1	0.000139693	0.000347204	3.42e-05	2.34e-06	0.000266987	0.000122183	0.000133082	9.96e-05	6.23e-07	0.000269297	1.55e-06	0.000747011	0.000505991	1.47e-06	5.07e-08	2.39e-05	0.000205706	5.67e-06	5.1e-06	0.000183817	1.24e-06	0.000200459	k__Bacteria;p__Firmicutes;c__Clostridia;o__Clostridiales;f__Clostridiaceae;g__Clostridium;s__Clostridium sp. SS2_1
g__Ruminococcus;s__Ruminococcus faecis	0.000280419	9.47e-05	3.57e-05	4.28e-05	0.00054143	0.000327425	0.000153684	2.42e-05	6.46e-07	0.000174638	2.21e-05	0.00010554	0.000594163	4.99e-05	1.71e-05	0.000187732	0.00200966	8.92e-06	8.25e-05	0.000367278	1.72e-05	0.00158161	k__Bacteria;p__Firmicutes;c__Clostridia;o__Clostridiales;f__Ruminococcaceae;g__Ruminococcus;s__Ruminococcus faecis
g__Gemella;s__Gemella sanguinis	2.8e-06	2.81e-05	6.06e-06	6.23e-05	5.28e-05	3.87e-05	4.4e-06	0.000521124	4.74e-05	0.000100524	1.73e-06	3.55e-05	2.23e-05	3.02e-06	1.79e-05	5.16e-05	7.66e-05	9.03e-05	8.85e-05	4.31e-05	0.00197163	0.000298116	k__Bacteria;p__Firmicutes;c__Bacilli;o__Bacillales;f__Unclassified;g__Gemella;s__Gemella sanguinis
g__Paeniclostridium;s__Paeniclostridium sordellii	8.9e-05	9.43e-05	0.000115617	1e-06	7.28e-06	2.34e-05	3.48e-06	7.88e-06	2.45e-07	0.000938563	4.56e-06	0.000284382	0.000158673	3.42e-07	6.53e-08	0.000239705	0.00124193	0.00196986	0.00139921	0.000104575	1.97e-06	8.28e-05	k__Bacteria;p__Firmicutes;c__Clostridia;o__Clostridiales;f__Peptostreptococcaceae;g__Paeniclostridium;s__Paeniclostridium sordellii
g__Clostridium;s__Clostridium sp. KLE 1755	7.12e-05	0.000132865	9.91e-06	4.9e-05	0.000202916	0.00014444	0.000151751	0.000349095	1.2e-05	0.00196422	3.33e-05	0.000482805	8.66e-05	6.53e-06	2.64e-05	9.34e-05	6.33e-05	1.59e-05	5.62e-05	0.000207862	1.18e-05	0.000287209	k__Bacteria;p__Firmicutes;c__Clostridia;o__Clostridiales;f__Clostridiaceae;g__Clostridium;s__Clostridium sp. KLE 1755
g__Enterorhabdus;s__Enterorhabdus caecimuris	7.36e-05	0.000152605	0	1.6e-05	4.18e-06	3.09e-05	4.22e-05	3.94e-06	0	9.54e-06	1.85e-06	2.58e-06	1.4e-06	0	8.01e-08	3.41e-05	2.74e-05	1.87e-07	6.35e-07	0.000211715	4.58e-08	7.13e-05	k__Bacteria;p__Actinobacteria;c__Coriobacteriia;o__Eggerthellales;f__Eggerthellaceae;g__Enterorhabdus;s__Enterorhabdus caecimuris
g__Unclassified;s__Firmicutes bacterium CAG:466	3.23e-06	4.34e-06	2.11e-05	6.51e-07	4.63e-06	2.91e-06	5.69e-06	6.66e-08	0	0.000142661	1.8e-06	1.09e-05	3.3e-06	0	8.84e-06	1.89e-07	1.47e-05	0	7.49e-06	4.03e-05	0	1.32e-06	k__Bacteria;p__Firmicutes;c__Unclassified;o__Unclassified;f__Unclassified;g__Unclassified;s__Firmicutes bacterium CAG:466
g__Salmonella;s__Salmonella enterica	4.89e-05	4.67e-06	0.000726707	0.000210509	1.12e-05	2.08e-05	9.56e-05	8.11e-05	0.000353541	0.000529871	0.00181887	0.000195916	0.000535345	0.000515409	0.0019269	3.47e-05	1.18e-05	0.0010167	0.000519941	8.84e-07	0.000294879	4.63e-07	k__Bacteria;p__Proteobacteria;c__Gammaproteobacteria;o__Enterobacterales;f__Enterobacteriaceae;g__Salmonella;s__Salmonella enterica
g__Unclassified;s__Firmicutes bacterium CAG:41	5.97e-05	0.000383995	2.18e-06	6.27e-06	8.46e-06	0.000914637	0.00037842	9.42e-08	0	0.000562113	0.000654992	0.00191011	0.000132131	0	0	0	0.000200543	0	0	0.000811556	2.15e-07	0.000105913	k__Bacteria;p__Firmicutes;c__Unclassified;o__Unclassified;f__Unclassified;g__Unclassified;s__Firmicutes bacterium CAG:41
g__Clostridium;s__Clostridium perfringens	2.54e-05	4.32e-05	0.000480152	0.000108579	3.3e-05	0.000689245	1.07e-05	6.42e-05	4.27e-07	0.000138882	3.54e-05	0.000128906	0.000109629	6.07e-06	0.000334134	0.000104581	8.81e-05	0.000936822	0.000301687	6.65e-05	1.18e-05	2.84e-05	k__Bacteria;p__Firmicutes;c__Clostridia;o__Clostridiales;f__Clostridiaceae;g__Clostridium;s__Clostridium perfringens
g__Unclassified;s__Clostridiales bacterium VE202-18	0	1.71e-06	0.000330811	1.51e-06	6.51e-06	1.36e-05	1.94e-05	0.000194181	2.6e-08	7.58e-05	0.000146059	1.5e-05	0	0	0.000161293	0.000342727	1.1e-06	3.32e-06	2.28e-05	9.68e-07	0.000162175	2.07e-05	k__Bacteria;p__Firmicutes;c__Clostridia;o__Clostridiales;f__Unclassified;g__Unclassified;s__Clostridiales bacterium VE202-18
g__Streptococcus;s__Streptococcus pneumoniae	2.09e-05	1.95e-05	7.9e-06	4.89e-05	2.38e-05	6.49e-05	9.5e-05	0.000267076	1.7e-05	0.000110523	8.42e-06	5.2e-05	9.7e-05	0.000132521	5.19e-06	0.000294435	7.02e-05	3.04e-05	0.000106946	4.83e-05	0.00188957	0.000118959	k__Bacteria;p__Firmicutes;c__Bacilli;o__Lactobacillales;f__Streptococcaceae;g__Streptococcus;s__Streptococcus pneumoniae
g__Coprobacillus;s__Coprobacillus sp. 3_3_56FAA	6.71e-06	5.1e-05	0.000255011	9.28e-06	8.84e-05	3.76e-05	3.97e-05	0.00022675	0	0.000361045	0.000353809	7.17e-05	0.000370416	2.17e-06	0.000667418	0.00130187	0.000113209	4.39e-05	9.02e-05	7.55e-05	0.000184915	6.95e-05	k__Bacteria;p__Firmicutes;c__Erysipelotrichia;o__Erysipelotrichales;f__Erysipelotrichaceae;g__Coprobacillus;s__Coprobacillus sp. 3_3_56FAA
g__Unclassified;s__Firmicutes bacterium CAG:65_45_313	1.22e-05	3.57e-05	1.92e-05	2.08e-06	0.000319094	0.000246317	8.39e-07	1.54e-05	5.57e-08	2.06e-05	1.63e-07	4.8e-05	4.28e-05	1.47e-07	0	1.11e-06	6.5e-06	4.65e-06	5.97e-07	0.000101094	8.81e-08	9.99e-06	k__Bacteria;p__Firmicutes;c__Unclassified;o__Unclassified;f__Unclassified;g__Unclassified;s__Firmicutes bacterium CAG:65_45_313
g__Haemophilus;s__Haemophilus sp. CCUG 60358	2.89e-05	4.86e-07	5.41e-07	0	1.24e-06	2.25e-07	0	1.67e-06	6.78e-08	9.24e-06	0	1.53e-07	3.44e-05	1.51e-07	0	0	3.96e-06	0	0.00186558	1.26e-06	0.000284946	3.85e-07	k__Bacteria;p__Proteobacteria;c__Gammaproteobacteria;o__Pasteurellales;f__Pasteurellaceae;g__Haemophilus;s__Haemophilus sp. CCUG 60358
g__Ruminococcus;s__Ruminococcus sp. CAG:403	0.000155256	0.00186389	4.93e-07	3.03e-07	0.000138086	0.00039728	0.000132985	1.05e-06	0	6.86e-07	8.6e-05	2.12e-05	2.56e-07	2.42e-06	0	1.88e-06	1.45e-06	4.71e-08	1.75e-06	2.33e-05	0	2.52e-06	k__Bacteria;p__Firmicutes;c__Clostridia;o__Clostridiales;f__Ruminococcaceae;g__Ruminococcus;s__Ruminococcus sp. CAG:403
g__Prevotella;s__Prevotella sp. CAG:732	0	1.08e-05	1.48e-07	4.78e-08	0.000315994	0	0	2.55e-08	0	0	0	1.27e-06	0	0	1.29e-08	6.46e-07	1.85e-05	1.11e-06	0	6.45e-07	1.91e-07	1.71e-06	k__Bacteria;p__Bacteroidetes;c__Bacteroidia;o__Bacteroidales;f__Prevotellaceae;g__Prevotella;s__Prevotella sp. CAG:732
g__Streptococcus;s__Streptococcus infantarius	2.59e-05	5.45e-06	6.46e-05	0.00165356	3.31e-05	8.86e-07	0.00184538	8.28e-06	7.15e-07	1.94e-06	0	0.000305152	1.54e-06	7.4e-08	4.05e-08	1.09e-05	8.94e-07	5.07e-08	0.000529537	1.26e-06	0.000726516	1.65e-06	k__Bacteria;p__Firmicutes;c__Bacilli;o__Lactobacillales;f__Streptococcaceae;g__Streptococcus;s__Streptococcus infantarius
g__Acetobacterium;s__Acetobacterium sp. MES1	0.00114556	0.000455681	0.000429602	0.00080933	0.000491467	0.000576338	0.000940963	0.000704879	0.00102437	0.000509987	0.000166852	0.000354596	0.000499656	0.00170991	0.000130523	0.000470801	0.000683065	0.0018449	0.000563057	0.0004352	0.00108276	0.000643411	k__Bacteria;p__Firmicutes;c__Clostridia;o__Clostridiales;f__Eubacteriaceae;g__Acetobacterium;s__Acetobacterium sp. MES1
g__Terrisporobacter;s__Terrisporobacter glycolicus	1.15e-05	6.23e-06	4.69e-05	7.91e-05	1.24e-05	1.95e-05	6.22e-07	0.000101282	7.97e-08	0.000130246	2.27e-06	3.85e-05	6.2e-05	2.84e-07	5.39e-08	3.37e-05	2.41e-05	0.000155735	0.000759152	1.21e-05	2.07e-08	2.83e-05	k__Bacteria;p__Firmicutes;c__Clostridia;o__Clostridiales;f__Peptostreptococcaceae;g__Terrisporobacter;s__Terrisporobacter glycolicus
g__Barnesiella;s__Barnesiella intestinihominis	1.21e-05	1.6e-05	1.11e-06	0	7.72e-06	6.7e-08	0	0	0	0	0	3.64e-06	0	0	3.17e-08	5.83e-08	0	0	3.83e-08	1.33e-05	0	0	k__Bacteria;p__Bacteroidetes;c__Bacteroidia;o__Bacteroidales;f__Barnesiellaceae;g__Barnesiella;s__Barnesiella intestinihominis
g__Ruminococcus;s__Ruminococcus sp. SR1_5	0.000110912	0.000248321	5.74e-05	0.0003447	0.000497268	0.000351004	0.000158027	0.0003149	3.22e-06	0.000258713	1.22e-05	0.00131142	0.000591488	0.000102959	2.65e-05	8.42e-06	0.00051161	0.00063572	8.29e-05	0.00182171	5.52e-05	0.000356117	k__Bacteria;p__Firmicutes;c__Clostridia;o__Clostridiales;f__Ruminococcaceae;g__Ruminococcus;s__Ruminococcus sp. SR1_5
g__Prevotella;s__Prevotella sp. CAG:617	9.62e-06	9.88e-06	0	0	4.57e-07	1.23e-07	0	0	0	0	6.67e-08	5.82e-06	0	0	0	0	7.54e-07	0	0	1.69e-06	1.68e-08	9.08e-07	k__Bacteria;p__Bacteroidetes;c__Bacteroidia;o__Bacteroidales;f__Prevotellaceae;g__Prevotella;s__Prevotella sp. CAG:617
g__Veillonella;s__Veillonella sp. CAG:933	0.000511988	1.87e-05	6.22e-06	5.55e-05	5.74e-05	6.66e-05	6.63e-06	1.78e-05	1.89e-05	0.000302994	0	3.86e-06	2.9e-05	7.1e-08	0	9.78e-08	1.6e-05	2.11e-05	3.76e-06	0.00100213	9.72e-05	0.000206679	k__Bacteria;p__Firmicutes;c__Negativicutes;o__Veillonellales;f__Veillonellaceae;g__Veillonella;s__Veillonella sp. CAG:933
g__Alistipes;s__Alistipes senegalensis	4.64e-05	7.66e-05	1.04e-06	7.91e-07	4.86e-06	0.000161696	2.21e-06	4.18e-08	0	3.19e-06	8.5e-08	6.32e-05	5.3e-07	0	0	1.11e-06	3.68e-06	0	3.65e-07	5.4e-05	1.36e-07	1.29e-05	k__Bacteria;p__Bacteroidetes;c__Bacteroidia;o__Bacteroidales;f__Rikenellaceae;g__Alistipes;s__Alistipes senegalensis
g__Unclassified;s__Clostridiales bacterium SK-Y3	1.47e-05	1.5e-05	1.26e-06	0	8.86e-06	8.77e-05	2.8e-07	1.69e-06	0	1.05e-05	1.67e-06	0.00176428	6.98e-06	0	2.65e-08	1.31e-06	2.84e-06	0.000440836	7.11e-07	2.86e-05	4.54e-07	7.72e-07	k__Bacteria;p__Firmicutes;c__Clostridia;o__Clostridiales;f__Unclassified;g__Unclassified;s__Clostridiales bacterium SK-Y3
g__Anaerostipes;s__Anaerostipes caccae	1.41e-05	6.2e-05	1.02e-05	0.000124533	3.21e-05	2.63e-05	1.48e-05	2.65e-05	1.13e-07	4.28e-05	3.54e-07	5.82e-05	2.58e-05	2.53e-07	3.65e-06	0.00176006	4.92e-05	0	3.68e-06	3.09e-05	0	3.91e-05	k__Bacteria;p__Firmicutes;c__Clostridia;o__Clostridiales;f__Lachnospiraceae;g__Anaerostipes;s__Anaerostipes caccae
g__Klebsiella;s__Klebsiella variicola	1.85e-06	2.66e-07	0.000343474	1.08e-05	5.08e-08	2.09e-07	4.82e-05	8.14e-06	0.000512999	2.12e-05	0.00024841	1.42e-05	2.15e-05	1.32e-05	0.000118846	4.02e-07	3.75e-07	3.25e-05	0.000550184	0	3.74e-05	0	k__Bacteria;p__Proteobacteria;c__Gammaproteobacteria;o__Enterobacterales;f__Enterobacteriaceae;g__Klebsiella;s__Klebsiella variicola
g__Bacteroides;s__Bacteroides coprophilus	0.000277511	7.17e-05	0.000344009	2.54e-06	5.48e-05	8.53e-05	2.93e-06	9.12e-06	2.56e-06	9.52e-06	0.000227515	7.72e-05	5.98e-07	5.36e-06	1.1e-05	7.18e-06	2.82e-05	6.81e-07	7.26e-05	5.81e-05	7.72e-07	6.48e-06	k__Bacteria;p__Bacteroidetes;c__Bacteroidia;o__Bacteroidales;f__Bacteroidaceae;g__Bacteroides;s__Bacteroides coprophilus
g__Clostridium;s__Clostridium sp. CAG:62_40_43	6.47e-06	0.000419132	2.46e-05	1.38e-06	2.05e-05	0.000306845	1.34e-06	2.07e-08	1.94e-07	3.88e-06	1.31e-08	6.56e-06	1.05e-05	0	1.3e-05	0	8.49e-06	0	6.58e-07	0.00171712	2.28e-07	4.17e-06	k__Bacteria;p__Firmicutes;c__Clostridia;o__Clostridiales;f__Clostridiaceae;g__Clostridium;s__Clostridium sp. CAG:62_40_43
g__Lactobacillus;s__Lactobacillus amylovorus CAG:719	0	0	0	1.02e-05	0	5.11e-07	0	1.07e-07	8.69e-07	0	0	0	0	0.00170607	2.39e-08	0	0	2.45e-07	0	0	0	0	k__Bacteria;p__Firmicutes;c__Bacilli;o__Lactobacillales;f__Lactobacillaceae;g__Lactobacillus;s__Lactobacillus amylovorus CAG:719
g__Mitsuokella;s__Mitsuokella multacida	0.000580918	3.37e-06	2.11e-06	1.19e-05	2.55e-05	7.88e-08	2.47e-06	6.91e-06	4.2e-07	0	1.76e-07	3.15e-06	4.77e-08	0	0	3.66e-08	1.62e-06	0	2.23e-07	4.31e-06	8.07e-06	3.84e-06	k__Bacteria;p__Firmicutes;c__Negativicutes;o__Selenomonadales;f__Selenomonadaceae;g__Mitsuokella;s__Mitsuokella multacida
g__Actinomyces;s__Actinomyces sp. ICM47	7.46e-05	0.000139102	4.26e-05	7.83e-05	0.000136606	8.08e-05	2.8e-05	0.000220479	0.000561115	0.000107166	2.61e-05	5.21e-05	0.000102766	1.83e-05	0.000101689	0.00168512	0.000561259	8.62e-05	0.000437908	5.33e-05	0.000394805	0.000848777	k__Bacteria;p__Actinobacteria;c__Actinobacteria;o__Actinomycetales;f__Actinomycetaceae;g__Actinomyces;s__Actinomyces sp. ICM47
g__Unclassified;s__Clostridiales bacterium 59_14	0.000538483	0.000554683	6.78e-05	2.41e-05	0.00030003	0.000443545	4.61e-05	1.39e-05	2.19e-08	7.34e-05	3.09e-06	0.000155738	0.000153737	1.12e-06	1.19e-07	1.34e-07	0.000203574	3.26e-08	1.19e-05	0.000292409	2.87e-07	0.000120733	k__Bacteria;p__Firmicutes;c__Clostridia;o__Clostridiales;f__Unclassified;g__Unclassified;s__Clostridiales bacterium 59_14
g__Megasphaera;s__Megasphaera sp. BL7	0.00167308	0	0	9.56e-05	3.42e-08	1e-05	1.23e-05	0	0	0	3.95e-08	0	0	0	0	0	0	0	0	0	0	0	k__Bacteria;p__Firmicutes;c__Negativicutes;o__Veillonellales;f__Veillonellaceae;g__Megasphaera;s__Megasphaera sp. BL7
g__Bifidobacterium;s__Bifidobacterium catenulatum	0.000513461	0.000187921	0	0.00163761	4.01e-05	1.53e-05	0.000248176	1.31e-07	3.09e-06	6.15e-07	5.74e-07	8.67e-06	0.0012481	0.000374982	0	5.81e-07	5.05e-06	0	1.02e-06	0.00016297	6.46e-05	1.74e-05	k__Bacteria;p__Actinobacteria;c__Actinobacteria;o__Bifidobacteriales;f__Bifidobacteriaceae;g__Bifidobacterium;s__Bifidobacterium catenulatum
g__Unclassified;s__Candidatus Gastranaerophilales bacterium HUM_10	2.94e-05	1.44e-05	1.1e-06	2.36e-06	2.16e-06	2.16e-05	0.000144378	1.26e-07	4.26e-08	6.02e-06	2.66e-06	0	5.84e-05	1.58e-07	0	3.27e-07	5.55e-05	7.03e-06	1.32e-06	6.13e-06	0	1.64e-06	k__Bacteria;p__Candidatus Melainabacteria;c__Unclassified;o__Unclassified;f__Unclassified;g__Unclassified;s__Candidatus Gastranaerophilales bacterium HUM_10
g__Alistipes;s__Alistipes sp. CAG:53	6.11e-05	4.21e-05	0	8.38e-08	2.96e-05	0.000414722	2.38e-08	0	1.8e-08	6.82e-06	1.91e-07	1.4e-06	0	0	0	1.13e-06	3.76e-06	0	1e-07	0.000111948	0	5.2e-06	k__Bacteria;p__Bacteroidetes;c__Bacteroidia;o__Bacteroidales;f__Rikenellaceae;g__Alistipes;s__Alistipes sp. CAG:53
g__Roseburia;s__Roseburia sp. CAG:18_43_25	0.000399303	6.76e-05	1.38e-05	1.12e-05	2.32e-05	0.000583268	0.000347181	4.9e-05	3.34e-06	0.000246552	2.34e-07	5.54e-06	2.52e-05	0	0	0	2.8e-05	2.98e-07	2.07e-06	1.53e-05	0	1.11e-05	k__Bacteria;p__Firmicutes;c__Clostridia;o__Clostridiales;f__Lachnospiraceae;g__Roseburia;s__Roseburia sp. CAG:18_43_25
g__Actinomyces;s__Actinomyces gerencseriae	1.89e-05	2.69e-05	9.6e-06	1.4e-05	3.79e-05	1.91e-05	6.66e-06	0.000880885	4.53e-05	2.43e-05	1.07e-05	0.000150415	1.55e-05	9.45e-06	6.69e-06	0.000168533	0.000335609	2.69e-05	2.23e-05	1.98e-05	0.00162154	8.7e-05	k__Bacteria;p__Actinobacteria;c__Actinobacteria;o__Actinomycetales;f__Actinomycetaceae;g__Actinomyces;s__Actinomyces gerencseriae
g__Coprobacillus;s__Coprobacillus sp. 8_2_54BFAA	6.06e-05	0.000124105	0.000200433	2.93e-06	3.24e-05	6.83e-06	6.74e-05	8.71e-05	0	9.64e-05	0.000198273	0.000117373	2.32e-05	6.27e-07	0.000793353	0.00160368	6.39e-05	5.36e-05	0.000109892	2.44e-05	0.000133104	3.44e-05	k__Bacteria;p__Firmicutes;c__Erysipelotrichia;o__Erysipelotrichales;f__Erysipelotrichaceae;g__Coprobacillus;s__Coprobacillus sp. 8_2_54BFAA
g__Prevotella;s__Prevotella sp. CAG:604	9.09e-07	1.91e-08	8.07e-08	0	0.000310281	2.44e-07	0	0	0	3.72e-08	7.53e-08	2.77e-08	0	0	0	0	2.44e-05	1.46e-06	0	5.13e-07	3.22e-07	0	k__Bacteria;p__Bacteroidetes;c__Bacteroidia;o__Bacteroidales;f__Prevotellaceae;g__Prevotella;s__Prevotella sp. CAG:604
g__Lactobacillus;s__Lactobacillus crispatus	8.62e-06	3.03e-06	0	1.07e-05	0	0	0	0	2.72e-06	0	0	1.71e-08	0	0.00158468	0	0	5.51e-07	6.29e-08	0	3.41e-05	1.93e-08	7.62e-07	k__Bacteria;p__Firmicutes;c__Bacilli;o__Lactobacillales;f__Lactobacillaceae;g__Lactobacillus;s__Lactobacillus crispatus
g__Alistipes;s__Alistipes shahii	0.000103944	6.22e-05	3.3e-05	8.59e-07	5.47e-05	0.000452599	3.41e-07	2.64e-08	0	9.77e-06	4.39e-06	7.81e-05	4.39e-08	4.62e-08	0	1.55e-06	1.61e-05	0	1.38e-06	0.000232066	1.79e-08	7.67e-06	k__Bacteria;p__Bacteroidetes;c__Bacteroidia;o__Bacteroidales;f__Rikenellaceae;g__Alistipes;s__Alistipes shahii
g__Unclassified;s__Firmicutes bacterium CAG:110	3.35e-05	5.52e-05	1.5e-06	1.2e-06	3.45e-05	7.63e-05	2.07e-06	1.91e-06	7.52e-07	7.01e-06	3.04e-06	0.000257045	9.69e-06	1.5e-07	0	3.02e-06	8.28e-06	1.16e-05	1.35e-06	6.38e-05	2.18e-06	9.19e-05	k__Bacteria;p__Firmicutes;c__Unclassified;o__Unclassified;f__Unclassified;g__Unclassified;s__Firmicutes bacterium CAG:110
g__Unclassified;s__Firmicutes bacterium CAG:124	9.45e-05	0.000154475	1.37e-06	1.29e-06	3.26e-05	6.71e-05	2.47e-06	3.78e-05	0	6.59e-06	3.37e-06	1.04e-05	1.54e-06	1.47e-07	3.41e-07	5.14e-05	1.72e-05	2.78e-07	7.41e-06	9.19e-05	3.2e-08	5.24e-06	k__Bacteria;p__Firmicutes;c__Unclassified;o__Unclassified;f__Unclassified;g__Unclassified;s__Firmicutes bacterium CAG:124
g__Haemophilus;s__Haemophilus sputorum	6.46e-06	4.32e-06	2.39e-07	0	5.48e-06	7.25e-07	7.42e-08	1.1e-06	0	1.27e-05	0	9.81e-08	1.41e-05	1.51e-07	0	0	6.51e-07	0	0.00152295	1.31e-06	0.000468605	1.42e-07	k__Bacteria;p__Proteobacteria;c__Gammaproteobacteria;o__Pasteurellales;f__Pasteurellaceae;g__Haemophilus;s__Haemophilus sputorum
g__Ruminiclostridium;s__[Clostridium] leptum	0.000661542	0.000450868	0.000205514	0.000511311	0.000328054	0.000484232	0.000900932	0.000434328	0.000794527	0.000295861	4.4e-05	0.000709167	0.000315582	0.00152113	2.58e-05	0.000172945	0.000329682	0.00013907	0.000349598	0.000304735	0.0011715	0.000291375	k__Bacteria;p__Firmicutes;c__Clostridia;o__Clostridiales;f__Ruminococcaceae;g__Ruminiclostridium;s__[Clostridium] leptum
g__Butyricimonas;s__Butyricimonas sp. Marseille-P3923	4.08e-05	3.92e-05	3.39e-05	3.7e-06	1.29e-06	6.04e-06	1.14e-06	2.79e-05	0	1.64e-07	0	0.00151404	0	8.04e-08	0	4.04e-07	1.49e-06	0	2.62e-06	2.37e-05	0	2.87e-06	k__Bacteria;p__Bacteroidetes;c__Bacteroidia;o__Bacteroidales;f__Odoribacteraceae;g__Butyricimonas;s__Butyricimonas sp. Marseille-P3923
g__Unclassified;s__Lachnospiraceae bacterium 5_1_63FAA	6.84e-05	0.000212793	4.23e-05	4.32e-06	0.000198895	7.87e-05	6.17e-05	4.58e-05	9.29e-08	0.000186532	5.81e-06	0.000578655	0.000290255	6.18e-07	1.9e-05	1.7e-05	0.00020743	1.97e-07	1.21e-05	0.000114463	1.14e-05	0.000107556	k__Bacteria;p__Firmicutes;c__Clostridia;o__Clostridiales;f__Lachnospiraceae;g__Unclassified;s__Lachnospiraceae bacterium 5_1_63FAA
g__Turicibacter;s__Turicibacter sp. H121	3.2e-06	4.85e-06	2.23e-06	3.26e-05	3.92e-07	1.43e-06	2.65e-06	1.8e-06	0	5.23e-08	0	8.64e-07	3.45e-06	0	5.17e-08	1.06e-05	1.74e-06	7.89e-07	0.00149946	5.18e-07	1.11e-07	5.94e-06	k__Bacteria;p__Firmicutes;c__Erysipelotrichia;o__Erysipelotrichales;f__Erysipelotrichaceae;g__Turicibacter;s__Turicibacter sp. H121
g__Flavonifractor;s__uncultured Flavonifractor sp.	0.000124904	0.000312409	2.36e-05	3.82e-05	0.000301393	0.000167976	9.54e-05	0.000102149	4.62e-08	0.000117483	3.31e-05	0.000203719	7.64e-05	8.03e-06	3.1e-06	0.00019234	6.28e-05	7.45e-06	8.74e-06	0.000149189	2.09e-07	0.000129123	k__Bacteria;p__Firmicutes;c__Clostridia;o__Clostridiales;f__Unclassified;g__Flavonifractor;s__uncultured Flavonifractor sp.
g__Streptococcus;s__Streptococcus cristatus	7.09e-06	6.5e-05	5.2e-06	1.16e-05	1.97e-05	7.72e-06	7.67e-06	0.000155001	1.96e-05	2.57e-05	3.81e-06	1.32e-05	5.79e-05	1.17e-06	8.58e-06	4.16e-05	4.3e-05	1.45e-05	5.37e-05	4.56e-06	0.00148522	6.68e-05	k__Bacteria;p__Firmicutes;c__Bacilli;o__Lactobacillales;f__Streptococcaceae;g__Streptococcus;s__Streptococcus cristatus
g__Blautia;s__Blautia massiliensis	0.000107061	0.000333506	9.09e-05	0.000408325	0.000558031	0.000388804	0.000275062	0.000110436	1.8e-06	0.000339656	7.75e-06	0.000919098	0.000487631	8.02e-05	5.61e-06	3.15e-05	0.000303103	1.09e-05	3.25e-05	0.00148102	3.61e-05	0.000324625	k__Bacteria;p__Firmicutes;c__Clostridia;o__Clostridiales;f__Lachnospiraceae;g__Blautia;s__Blautia massiliensis
g__Collinsella;s__Collinsella sp. CAG:166	1.67e-07	0	0	0.000686214	0.000257765	0.000352363	0.000242865	0.000674895	7.11e-08	1.94e-08	0	3.26e-07	0	0	0	0.00147763	0.000285381	2.21e-07	7.22e-08	0.000477786	7.18e-07	0.00145941	k__Bacteria;p__Actinobacteria;c__Coriobacteriia;o__Coriobacteriales;f__Coriobacteriaceae;g__Collinsella;s__Collinsella sp. CAG:166
g__Ruminococcus;s__Ruminococcus sp. CAG:9-related_41_34	0.00029438	0.000349109	8.95e-05	0.00014432	0.000361946	0.000299825	0.000381089	0	4.01e-05	0.000260943	1.88e-05	0.000639476	0.000215371	7.54e-05	3.46e-05	0	0.000544742	4.51e-08	2.04e-05	0.000152903	0.00015818	0.000329524	k__Bacteria;p__Firmicutes;c__Clostridia;o__Clostridiales;f__Ruminococcaceae;g__Ruminococcus;s__Ruminococcus sp. CAG:9-related_41_34
g__Roseburia;s__Roseburia sp. CAG:303	2.88e-05	5.9e-05	5.85e-05	1.67e-05	7.93e-05	0.000173318	3.19e-05	3.12e-05	1.37e-06	5.83e-05	1.24e-05	7.74e-05	4.47e-05	1.16e-05	1.84e-05	4.73e-05	8.77e-05	8.53e-05	2.86e-05	0.000142032	5.39e-06	0.000104943	k__Bacteria;p__Firmicutes;c__Clostridia;o__Clostridiales;f__Lachnospiraceae;g__Roseburia;s__Roseburia sp. CAG:303
g__Bacteroides;s__Bacteroides salanitronis	0.000368443	3.62e-05	1.58e-05	4.71e-08	1.47e-05	1.75e-05	7.39e-08	3.64e-06	7.38e-07	1.29e-06	1.29e-05	1.06e-05	0	4.39e-07	0	1.26e-06	4.19e-06	1.6e-07	9.59e-07	9.22e-06	6.73e-08	3.05e-07	k__Bacteria;p__Bacteroidetes;c__Bacteroidia;o__Bacteroidales;f__Bacteroidaceae;g__Bacteroides;s__Bacteroides salanitronis
g__Bacteroides;s__Bacteroides faecichinchillae	1.52e-05	0.000111719	1.71e-05	4.91e-07	4.04e-06	7.43e-06	1.75e-06	9.6e-05	1.28e-07	6.06e-06	2.4e-05	3.31e-05	2.17e-07	2.59e-06	2.71e-06	2.17e-06	8.61e-06	7.29e-08	5.55e-06	1.74e-05	1.58e-07	9.87e-07	k__Bacteria;p__Bacteroidetes;c__Bacteroidia;o__Bacteroidales;f__Bacteroidaceae;g__Bacteroides;s__Bacteroides faecichinchillae
g__Unclassified;s__Erysipelotrichaceae bacterium 3_1_53	7.06e-05	0.000153583	6.94e-05	5.42e-05	8.71e-05	0.00010754	9.3e-05	0.000129693	1.86e-06	0.000165038	6.97e-05	0.00145943	0.000108958	3.57e-05	1.58e-05	0.000219045	0.000274653	2.64e-05	3.27e-05	0.000150307	1.27e-05	0.000102503	k__Bacteria;p__Firmicutes;c__Erysipelotrichia;o__Erysipelotrichales;f__Erysipelotrichaceae;g__Unclassified;s__Erysipelotrichaceae bacterium 3_1_53
g__Absiella;s__Absiella dolichum	7.08e-05	0.00010837	4.54e-05	1.8e-05	8.36e-05	6.13e-05	0.000202737	0.000153264	0.000233161	0.000119525	0.00145582	0.000495682	0.000116263	3.16e-05	1.32e-05	0.000130192	0.000310031	1.38e-05	5.59e-05	0.000215269	4.48e-05	0.00013876	k__Bacteria;p__Firmicutes;c__Erysipelotrichia;o__Erysipelotrichales;f__Erysipelotrichaceae;g__Absiella;s__Absiella dolichum
g__Megamonas;s__Megamonas sp. Calf98-2	0	0	0.000105272	3.61e-06	1.63e-05	7.24e-07	0.00112133	2.95e-05	0	0	0	0	0	0	0	0	0.000167208	3.16e-07	1.58e-05	1.54e-08	1.82e-05	2.6e-05	k__Bacteria;p__Firmicutes;c__Negativicutes;o__Selenomonadales;f__Selenomonadaceae;g__Megamonas;s__Megamonas sp. Calf98-2
g__Lactococcus;s__Lactococcus lactis	0.000413114	0.00145426	6.61e-06	3.73e-05	0.00016315	0.00052116	0.000336754	0.000198264	1.91e-07	5.19e-06	1.02e-06	5.53e-05	2.72e-05	4.82e-06	1.92e-06	0.000278553	1.12e-05	0.000225561	2.99e-06	0.000155197	4.11e-05	1.72e-05	k__Bacteria;p__Firmicutes;c__Bacilli;o__Lactobacillales;f__Streptococcaceae;g__Lactococcus;s__Lactococcus lactis
g__Dialister;s__Dialister pneumosintes	8.35e-07	3.27e-06	5.83e-07	0.000127717	9.4e-09	9.48e-09	3.75e-05	0	1.13e-06	8.49e-05	4.78e-07	1.81e-06	0	3.11e-07	0	0	1.77e-07	2.38e-07	9.52e-07	1.05e-06	5.41e-06	2.01e-06	k__Bacteria;p__Firmicutes;c__Negativicutes;o__Veillonellales;f__Veillonellaceae;g__Dialister;s__Dialister pneumosintes
g__Bacteroides;s__Bacteroides sp. CAG:633	3.82e-05	7.03e-06	0	1.82e-08	1.66e-06	7.72e-06	1.94e-06	0	0	6.44e-06	3.25e-06	2.03e-07	3.79e-05	0	1.4e-08	3.06e-06	1.18e-05	0	9.71e-06	3.57e-06	0	6.51e-05	k__Bacteria;p__Bacteroidetes;c__Bacteroidia;o__Bacteroidales;f__Bacteroidaceae;g__Bacteroides;s__Bacteroides sp. CAG:633
g__Unclassified;s__Lachnospiraceae bacterium 2_1_58FAA	7.94e-06	1.52e-05	0.000702617	0.000144542	3.33e-05	3.17e-05	0.000256094	0.000207086	3.1e-08	0.00107261	0.000235926	0.000212279	0.000107806	6.59e-05	0.000719484	0.000817195	0.000183345	1.64e-05	0.000298753	8.09e-05	8.03e-05	0.000165169	k__Bacteria;p__Firmicutes;c__Clostridia;o__Clostridiales;f__Lachnospiraceae;g__Unclassified;s__Lachnospiraceae bacterium 2_1_58FAA
g__Streptococcus;s__Streptococcus lutetiensis	4.32e-07	0	1.64e-05	0.00144045	6.23e-06	3.86e-08	0.000325943	6.43e-07	0	0	0	7.95e-06	2.7e-07	0	0	1.31e-06	0	0	0.000122489	9.05e-07	6.86e-05	4.66e-08	k__Bacteria;p__Firmicutes;c__Bacilli;o__Lactobacillales;f__Streptococcaceae;g__Streptococcus;s__Streptococcus lutetiensis
g__Bifidobacterium;s__Bifidobacterium kashiwanohense	0.000452715	0.000144247	0	0.00143736	3.29e-05	0	0.000120114	2.92e-07	5.4e-06	0	1.24e-07	3.16e-08	0.00142979	0.000514469	1.59e-08	4.85e-06	0	0	1.31e-06	0.000101373	4.85e-05	0	k__Bacteria;p__Actinobacteria;c__Actinobacteria;o__Bifidobacteriales;f__Bifidobacteriaceae;g__Bifidobacterium;s__Bifidobacterium kashiwanohense
g__Bacteroides;s__Bacteroides salyersiae	4.56e-05	8.63e-05	3.88e-05	0.000109378	2.52e-05	2.77e-05	3.25e-06	9.89e-05	6.42e-06	5.45e-06	4.27e-05	3.18e-05	1.5e-06	1.7e-05	1.53e-05	8.82e-06	1.3e-05	0	9.37e-06	9.53e-05	8.88e-07	1.06e-05	k__Bacteria;p__Bacteroidetes;c__Bacteroidia;o__Bacteroidales;f__Bacteroidaceae;g__Bacteroides;s__Bacteroides salyersiae
g__Clostridium;s__Clostridium sp. CAG:798	0	3.86e-05	1.51e-08	0	5.45e-07	3.5e-06	0	0	0	3.01e-08	0	1.61e-05	0	0	0	6.91e-06	2.28e-07	8.93e-07	2.81e-07	1.4e-06	5.3e-06	1.33e-06	k__Bacteria;p__Firmicutes;c__Clostridia;o__Clostridiales;f__Clostridiaceae;g__Clostridium;s__Clostridium sp. CAG:798
g__Enterorhabdus;s__Enterorhabdus mucosicola	9.12e-05	0.000159569	1.99e-07	0.000132489	8.48e-07	5.05e-05	8.06e-05	1.86e-05	1.22e-07	1.11e-05	2.41e-06	2.93e-06	6.99e-07	0	1.86e-06	2.91e-05	3.92e-05	0	2.86e-07	0.000270511	6.09e-07	3.89e-05	k__Bacteria;p__Actinobacteria;c__Coriobacteriia;o__Eggerthellales;f__Eggerthellaceae;g__Enterorhabdus;s__Enterorhabdus mucosicola
g__Methanobrevibacter;s__Methanobrevibacter smithii	0	0	0	0	2.55e-07	0	0	5.49e-07	0	0	0	0	0	0	0	6.09e-08	0	0	0	0	0	7.07e-08	k__Archaea;p__Euryarchaeota;c__Methanobacteria;o__Methanobacteriales;f__Methanobacteriaceae;g__Methanobrevibacter;s__Methanobrevibacter smithii
g__Ruminococcus;s__Ruminococcus sp. CAG:488	6.55e-06	0.000107155	1.39e-05	0	3.84e-06	2.93e-06	3.5e-07	0	6.78e-08	4.31e-06	3.71e-06	3.02e-07	1.46e-06	0	1.86e-08	9.57e-06	2.79e-05	0	2.26e-08	3.36e-06	0	9.74e-07	k__Bacteria;p__Firmicutes;c__Clostridia;o__Clostridiales;f__Ruminococcaceae;g__Ruminococcus;s__Ruminococcus sp. CAG:488
g__Haemophilus;s__Haemophilus sp. HMSC71H05	6.15e-05	5.07e-07	1.86e-07	0	1.65e-06	4.73e-07	0	1.91e-06	0	4.18e-06	0	4.22e-07	4.22e-05	6.38e-08	0	0	7.92e-06	0	0.00137561	2.23e-06	0.000213457	7.15e-07	k__Bacteria;p__Proteobacteria;c__Gammaproteobacteria;o__Pasteurellales;f__Pasteurellaceae;g__Haemophilus;s__Haemophilus sp. HMSC71H05
g__Actinomyces;s__Actinomyces sp. oral taxon 414	1.62e-05	8.04e-05	6.24e-06	1.49e-05	6.54e-05	1.08e-05	2e-05	0.00126147	0.000191642	2.67e-05	8.44e-06	1.5e-05	4.82e-05	7.41e-06	2.07e-05	0.00063421	0.000112934	8.2e-05	2.95e-05	2.93e-06	0.00137048	0.000172154	k__Bacteria;p__Actinobacteria;c__Actinobacteria;o__Actinomycetales;f__Actinomycetaceae;g__Actinomyces;s__Actinomyces sp. oral taxon 414
g__Actinomyces;s__Actinomyces sp. Marseille-P2825	3.13e-05	0.00014877	2.69e-06	4.23e-05	6.36e-06	6.34e-06	8.29e-06	0.000277691	0.00135417	0.000243115	3.98e-05	7.22e-06	1.2e-05	1.98e-06	4.5e-05	0.000774369	2.66e-05	4.02e-06	4.22e-05	1.02e-05	5.44e-05	5.59e-05	k__Bacteria;p__Actinobacteria;c__Actinobacteria;o__Actinomycetales;f__Actinomycetaceae;g__Actinomyces;s__Actinomyces sp. Marseille-P2825
g__Clostridium;s__Clostridium sp. HGF2	2.33e-05	1.57e-05	1.49e-05	1.54e-05	2.74e-05	3.57e-05	1.91e-05	0.000316876	0	0.000169035	0.000217558	3.22e-05	9.55e-06	9.12e-06	5.09e-06	0.000917566	1.99e-05	0.000126301	2.15e-05	4.64e-05	2.26e-05	2.88e-05	k__Bacteria;p__Firmicutes;c__Clostridia;o__Clostridiales;f__Clostridiaceae;g__Clostridium;s__Clostridium sp. HGF2
g__Oscillibacter;s__Oscillibacter sp. 57_20	0.000239365	2.05e-05	2.18e-06	1.29e-05	0.00060467	9.59e-05	1.62e-06	1.01e-06	0	1.4e-05	1.93e-06	1.25e-05	3.66e-06	3.96e-08	0	3.76e-07	7.58e-05	1.91e-07	1.21e-06	2.35e-05	3.55e-07	3.48e-06	k__Bacteria;p__Firmicutes;c__Clostridia;o__Clostridiales;f__Oscillospiraceae;g__Oscillibacter;s__Oscillibacter sp. 57_20
g__Bacteroides;s__Bacteroides sp. CAG:20	9.92e-06	5.94e-06	0	0	6.09e-07	2.69e-06	0	1.35e-06	0	1.98e-07	0	1.66e-06	0	0	0	0	0	0	0	5.85e-06	0	0	k__Bacteria;p__Bacteroidetes;c__Bacteroidia;o__Bacteroidales;f__Bacteroidaceae;g__Bacteroides;s__Bacteroides sp. CAG:20
g__Unclassified;s__Firmicutes bacterium CAG:102	0.000641398	0.00115879	2.13e-05	2.67e-05	0.000719643	0.000158893	8.45e-05	4.5e-05	1.24e-07	2.94e-05	8.19e-07	0.000281887	1.24e-05	1.38e-05	3.18e-06	2.05e-06	8.8e-05	3.03e-06	0.000240446	0.000141131	1.11e-07	3.73e-05	k__Bacteria;p__Firmicutes;c__Unclassified;o__Unclassified;f__Unclassified;g__Unclassified;s__Firmicutes bacterium CAG:102
g__Streptococcus;s__Streptococcus mutans	4.28e-06	1.38e-05	4.38e-06	0.000120171	5.67e-06	1.27e-05	0.00013913	0.000174439	5.62e-05	7.54e-06	1.48e-06	0.000113815	1.33e-05	1.61e-05	9.81e-07	0.000151625	5.21e-05	4.75e-06	3.16e-05	2.33e-05	0.000423689	7.06e-05	k__Bacteria;p__Firmicutes;c__Bacilli;o__Lactobacillales;f__Streptococcaceae;g__Streptococcus;s__Streptococcus mutans
g__Eisenbergiella;s__Eisenbergiella tayi	0.00011342	0.000406567	3.54e-05	5.39e-05	9.67e-05	0.000136661	3.98e-05	8.56e-05	5.64e-06	0.000126829	6.59e-05	0.000152864	7.03e-05	2.47e-05	1.91e-06	0.000220961	6.14e-05	2.22e-05	1.68e-05	0.000212077	9.85e-07	9.56e-05	k__Bacteria;p__Firmicutes;c__Clostridia;o__Clostridiales;f__Lachnospiraceae;g__Eisenbergiella;s__Eisenbergiella tayi
g__Bifidobacterium;s__Bifidobacterium bifidum CAG:234	3.88e-05	6.72e-06	0	7.82e-05	5.4e-06	0	6.44e-05	4.86e-07	0.00130485	0	1.21e-06	0	5.42e-05	8.97e-05	0	2.84e-07	0	0	1.24e-07	1.74e-05	7.25e-06	0	k__Bacteria;p__Actinobacteria;c__Actinobacteria;o__Bifidobacteriales;f__Bifidobacteriaceae;g__Bifidobacterium;s__Bifidobacterium bifidum CAG:234
g__Unclassified;s__Lachnospiraceae bacterium A4	0.000513	0.000563564	0.000459268	0.000161898	0.00081919	0.000685677	0.000317848	0.00107109	1.42e-05	0.00072244	0.000122463	0.000678236	0.000884831	0.000169519	0.000179057	0.000556685	0.0011077	0.000126999	0.000165121	0.000772941	7.18e-05	0.00118863	k__Bacteria;p__Firmicutes;c__Clostridia;o__Clostridiales;f__Lachnospiraceae;g__Unclassified;s__Lachnospiraceae bacterium A4
g__Oscillibacter;s__Oscillibacter sp. CAG:241	8.77e-05	7.94e-05	2.81e-08	1.2e-05	5.3e-05	4.64e-05	1.3e-05	8.05e-08	0	3.75e-05	1.45e-07	1.96e-05	5.74e-06	9.43e-07	1.76e-06	5.48e-07	2.43e-05	0	1e-06	2.94e-05	0	4.01e-06	k__Bacteria;p__Firmicutes;c__Clostridia;o__Clostridiales;f__Oscillospiraceae;g__Oscillibacter;s__Oscillibacter sp. CAG:241
g__Faecalibacterium;s__Faecalibacterium sp. CAG:82	0.00121228	0.000276548	3.68e-05	2.81e-07	0.000336308	0.000355128	2.17e-05	4.97e-08	8.63e-08	7.42e-05	1.86e-06	2.91e-05	0.000132537	0.000126784	2.23e-07	4.6e-07	0.000188275	1.77e-07	1.48e-06	0.000185497	1.72e-07	7.64e-06	k__Bacteria;p__Firmicutes;c__Clostridia;o__Clostridiales;f__Ruminococcaceae;g__Faecalibacterium;s__Faecalibacterium sp. CAG:82
g__Odoribacter;s__Odoribacter splanchnicus	0.000179419	0.000128231	0.000154479	1.44e-06	0.00020221	8.1e-06	1.61e-07	1.23e-06	0.000400639	2.76e-05	2.32e-05	3.1e-05	2.26e-07	0	5.62e-07	1.63e-05	6.98e-06	1.93e-07	1.47e-06	7.24e-05	3.21e-07	2.37e-05	k__Bacteria;p__Bacteroidetes;c__Bacteroidia;o__Bacteroidales;f__Odoribacteraceae;g__Odoribacter;s__Odoribacter splanchnicus
g__Clostridium;s__Clostridium bornimense	6.28e-06	2.86e-06	6.4e-05	9.82e-07	3.77e-05	6.67e-06	1.45e-06	8.48e-07	1.2e-07	7.91e-06	2.18e-06	1.45e-05	3.1e-05	1.13e-07	0	3.03e-06	9.01e-06	0.00127963	6.81e-05	1.12e-05	0	0.000113123	k__Bacteria;p__Firmicutes;c__Clostridia;o__Clostridiales;f__Clostridiaceae;g__Clostridium;s__Clostridium bornimense
g__Blautia;s__Blautia sp. An81	7.57e-05	8.53e-05	0.000252362	0.000137936	3.72e-05	6.43e-05	0.000177607	0.000349925	1.96e-07	0.000455361	9.57e-05	0.000102043	5.12e-05	3.68e-05	0.000337022	0.000491006	8.62e-05	3.45e-05	9.68e-05	7.11e-05	9.65e-05	0.000141469	k__Bacteria;p__Firmicutes;c__Clostridia;o__Clostridiales;f__Lachnospiraceae;g__Blautia;s__Blautia sp. An81
g__Streptococcus;s__Streptococcus sanguinis	1.71e-05	1.75e-05	5.62e-06	2.65e-05	1.51e-05	1.35e-05	1.24e-05	0.0011161	7.83e-06	6.75e-05	6.67e-06	2.68e-05	8.9e-05	1.45e-06	4.86e-06	0.000433591	9.67e-05	3.09e-05	5.51e-05	1.95e-05	0.001278	0.000197466	k__Bacteria;p__Firmicutes;c__Bacilli;o__Lactobacillales;f__Streptococcaceae;g__Streptococcus;s__Streptococcus sanguinis
g__Actinomyces;s__Actinomyces dentalis	9.28e-06	5.88e-05	4.99e-06	1.12e-05	5.34e-05	9.44e-06	1.59e-05	0.000398874	0.000106506	3.59e-05	9.31e-06	2.07e-05	3.38e-05	6.2e-06	1.5e-05	0.00125089	0.000137005	9.42e-05	3.49e-05	3.52e-06	0.000822898	0.000100203	k__Bacteria;p__Actinobacteria;c__Actinobacteria;o__Actinomycetales;f__Actinomycetaceae;g__Actinomyces;s__Actinomyces dentalis
g__Gordonibacter;s__Gordonibacter pamelaeae	0.00031068	0.000131279	1.01e-06	0.00011986	0.000358481	0.000517703	0.00125037	0.000169366	1.15e-07	0.000120974	2.15e-05	0.000762644	1.65e-06	4.24e-08	9.97e-06	0.000276032	0.000148034	3.6e-08	2.61e-07	0.000222646	1.16e-06	0.000576918	k__Bacteria;p__Actinobacteria;c__Coriobacteriia;o__Eggerthellales;f__Eggerthellaceae;g__Gordonibacter;s__Gordonibacter pamelaeae
g__Unclassified;s__Firmicutes bacterium CAG:65	5.23e-06	1.13e-05	3.76e-07	9.87e-08	0.000220478	0.000171008	1.33e-05	6.68e-08	0	2.55e-05	8.12e-08	1.92e-05	9.96e-07	3.59e-08	0	0	1.08e-05	7.05e-08	2.53e-06	2.39e-05	2.97e-05	1.62e-06	k__Bacteria;p__Firmicutes;c__Unclassified;o__Unclassified;f__Unclassified;g__Unclassified;s__Firmicutes bacterium CAG:65
g__Shigella;s__Shigella flexneri	3.25e-05	1.67e-07	0.000327896	0.000170118	7.3e-06	1.08e-05	5.13e-05	7.36e-06	0.000224784	0.000347105	0.00114794	6.94e-05	0.000358569	0.000324052	0.00124662	9.24e-06	7.58e-06	0.000678923	0.000161153	5.31e-07	0.000171434	7.21e-08	k__Bacteria;p__Proteobacteria;c__Gammaproteobacteria;o__Enterobacterales;f__Enterobacteriaceae;g__Shigella;s__Shigella flexneri
g__Bacteroides;s__Bacteroides clarus	0.000155429	4.56e-05	8.56e-06	2.92e-05	3.22e-05	8.68e-05	0	6e-05	3.27e-08	8.76e-06	7.18e-05	2.23e-05	2.81e-06	0	1.06e-06	3.22e-06	8.88e-06	0	5.85e-06	2.53e-05	9.06e-06	3.32e-06	k__Bacteria;p__Bacteroidetes;c__Bacteroidia;o__Bacteroidales;f__Bacteroidaceae;g__Bacteroides;s__Bacteroides clarus
g__Alistipes;s__Alistipes sp. 56_sp_Nov_56_25	4.49e-05	4.19e-05	0	7.69e-07	1.17e-05	0.000526668	4e-07	0	0	1.13e-05	4.56e-07	2.05e-08	0	0	3.64e-07	8.11e-07	3.6e-06	0	0	7.89e-05	2.94e-08	2.63e-06	k__Bacteria;p__Bacteroidetes;c__Bacteroidia;o__Bacteroidales;f__Rikenellaceae;g__Alistipes;s__Alistipes sp. 56_sp_Nov_56_25
g__Propionibacterium;s__Propionibacterium acidifaciens	3.49e-06	7.89e-05	2.58e-07	1.2e-06	6e-06	5.19e-07	1.07e-05	0.00123235	0.00012846	8.34e-06	8.87e-06	3.25e-05	5.86e-07	2.73e-05	2.92e-06	0.00021586	9.2e-05	0.000125057	1.99e-06	3.31e-06	3.74e-05	6.59e-05	k__Bacteria;p__Actinobacteria;c__Actinobacteria;o__Propionibacteriales;f__Propionibacteriaceae;g__Propionibacterium;s__Propionibacterium acidifaciens
g__Escherichia;s__Escherichia fergusonii	4.08e-05	6.46e-08	0.000168805	5.75e-05	3.5e-06	5.12e-06	2.21e-05	4.46e-06	0.000122119	0.000168234	0.00121141	3.56e-05	0.000158754	0.000211915	0.000734895	5.38e-06	3.73e-06	0.000355948	7.08e-05	4.61e-07	8.61e-05	0	k__Bacteria;p__Proteobacteria;c__Gammaproteobacteria;o__Enterobacterales;f__Enterobacteriaceae;g__Escherichia;s__Escherichia fergusonii
g__Lachnoclostridium;s__Lachnoclostridium sp. An196	0.000348844	5.51e-05	2.55e-05	7.39e-06	0.000412035	9e-05	6.99e-05	0.000220489	2.24e-07	2.52e-05	1.94e-05	1.32e-05	1.71e-05	5.02e-08	9.41e-07	0.000286949	0.000183803	3.11e-06	6.18e-05	0.000114158	2.77e-06	0.000122959	k__Bacteria;p__Firmicutes;c__Clostridia;o__Clostridiales;f__Lachnospiraceae;g__Lachnoclostridium;s__Lachnoclostridium sp. An196
g__Veillonella;s__Veillonella sp. ACP1	6.04e-07	9.71e-08	3.88e-05	9.99e-07	9.53e-07	2.57e-08	8.45e-07	4.7e-07	0.000170331	1.61e-06	1.41e-06	5.53e-08	1.24e-06	0.00120527	2.03e-07	4.16e-08	1.5e-07	5e-06	5.48e-06	0	0.000275046	0	k__Bacteria;p__Firmicutes;c__Negativicutes;o__Veillonellales;f__Veillonellaceae;g__Veillonella;s__Veillonella sp. ACP1
g__Unclassified;s__Firmicutes bacterium CAG:552_39_19	0.000130506	0.000127247	2.37e-05	2.33e-05	0.000306086	0.000126196	5.37e-05	2.84e-06	2.37e-07	2.63e-05	1.26e-05	7.88e-05	0.000179517	4.49e-06	1.05e-05	8.48e-06	0.000368456	1.09e-05	1.77e-05	0.000199467	9.4e-07	0.000196786	k__Bacteria;p__Firmicutes;c__Unclassified;o__Unclassified;f__Unclassified;g__Unclassified;s__Firmicutes bacterium CAG:552_39_19
g__Unclassified;s__Bacteroidales bacterium 55_9	9.97e-06	4.74e-05	4.31e-06	1.63e-07	3.98e-06	2.47e-05	2.05e-06	0	0	0	3.92e-07	9.48e-07	3.74e-08	0	2.93e-07	8.15e-08	1.15e-07	0	2.27e-07	4.99e-06	0	8.81e-08	k__Bacteria;p__Bacteroidetes;c__Bacteroidia;o__Bacteroidales;f__Unclassified;g__Unclassified;s__Bacteroidales bacterium 55_9
g__Roseburia;s__Roseburia sp. CAG:18	0.000386903	2.48e-05	5.48e-06	6.9e-06	3.12e-05	0.000352968	0.00029695	0	2.66e-06	0.000246564	1.73e-07	1.1e-06	1.44e-05	0	5e-08	0	3.18e-06	2.97e-07	1.41e-06	6.98e-05	0	4.37e-05	k__Bacteria;p__Firmicutes;c__Clostridia;o__Clostridiales;f__Lachnospiraceae;g__Roseburia;s__Roseburia sp. CAG:18
g__Bacteroides;s__Bacteroides oleiciplenus	0.000117867	6.79e-05	4.26e-05	4.25e-05	4.57e-05	6.63e-05	1.22e-06	1.07e-05	2.18e-05	7.95e-06	0.000134203	0.00024074	1.38e-05	4.75e-07	1.83e-05	9.65e-05	1.26e-05	1.9e-07	6.75e-05	0.000182349	7.03e-06	5.92e-06	k__Bacteria;p__Bacteroidetes;c__Bacteroidia;o__Bacteroidales;f__Bacteroidaceae;g__Bacteroides;s__Bacteroides oleiciplenus
g__Megasphaera;s__Megasphaera sp. NM10	0.0011916	2.42e-08	0	8.11e-05	4.85e-08	0	1.46e-05	0	0	0	0	1.41e-06	0	0	0	0	0	0	0	0	1.33e-08	0	k__Bacteria;p__Firmicutes;c__Negativicutes;o__Veillonellales;f__Veillonellaceae;g__Megasphaera;s__Megasphaera sp. NM10
g__Ruminococcus;s__Ruminococcus sp. CAG:9	0.000139043	0.000210711	0.000172723	0.000131984	0.000542021	0.000134395	0.000203779	0	2.13e-05	0.000527262	2.65e-06	0.00118834	0.000713668	0.000135424	1.91e-05	0	0.00097576	2.38e-07	2.51e-05	0.000228304	0.000104409	0.000365709	k__Bacteria;p__Firmicutes;c__Clostridia;o__Clostridiales;f__Ruminococcaceae;g__Ruminococcus;s__Ruminococcus sp. CAG:9
g__Neglecta;s__Neglecta timonensis	5e-05	9.04e-05	1.1e-05	4.33e-07	0.000267845	3.67e-05	5.97e-06	3.07e-06	3.35e-07	4.62e-05	2.32e-06	0.00010524	2.36e-06	2.37e-07	2.2e-07	1.83e-05	1.1e-05	0	2.4e-06	0.000617992	2.28e-07	1.97e-05	k__Bacteria;p__Firmicutes;c__Clostridia;o__Clostridiales;f__Ruminococcaceae;g__Neglecta;s__Neglecta timonensis
g__Bacteroides;s__Bacteroides sp. 43_108	0.000192791	0.000111385	0.000794702	7.65e-07	0.000150512	1.99e-05	6.91e-07	1.36e-06	1.93e-06	2.81e-06	6.57e-06	8.99e-05	8.57e-07	2.57e-07	7.41e-08	9.26e-08	2.28e-05	1.4e-07	0.000100769	0.000218165	9.17e-08	1.04e-05	k__Bacteria;p__Bacteroidetes;c__Bacteroidia;o__Bacteroidales;f__Bacteroidaceae;g__Bacteroides;s__Bacteroides sp. 43_108
g__Streptococcus;s__Streptococcus sp. HMSC10E12	6.64e-06	6.18e-06	2.63e-06	1.45e-06	4.16e-06	3.03e-06	3.07e-06	0.000119572	3.38e-06	1.41e-05	3.19e-07	2.98e-05	5.06e-05	1.02e-06	1.37e-06	5.81e-05	8.72e-06	5.43e-07	3.46e-05	1.44e-05	0.0011704	4.24e-05	k__Bacteria;p__Firmicutes;c__Bacilli;o__Lactobacillales;f__Streptococcaceae;g__Streptococcus;s__Streptococcus sp. HMSC10E12
g__Unclassified;s__Firmicutes bacterium CAG:321	0	8.99e-06	0	0	0	4.49e-07	0	0	0	0	0	0	0	0	0	0	0	3.88e-07	0	0.000163114	2.29e-07	4e-08	k__Bacteria;p__Firmicutes;c__Unclassified;o__Unclassified;f__Unclassified;g__Unclassified;s__Firmicutes bacterium CAG:321
g__Unclassified;s__Firmicutes bacterium CAG:24053_14	0.000131774	9.71e-05	1.73e-05	2.99e-06	0.000120727	4.68e-05	7.49e-06	2.46e-05	3.36e-07	2.01e-05	3.97e-06	9.64e-05	7.43e-06	1.26e-05	1.57e-06	6.9e-06	2.66e-05	0	3.51e-06	0.000187483	6.32e-06	4.64e-05	k__Bacteria;p__Firmicutes;c__Unclassified;o__Unclassified;f__Unclassified;g__Unclassified;s__Firmicutes bacterium CAG:24053_14
g__Unclassified;s__Clostridiales bacterium 41_21_two_genomes	0.000655233	0.000813007	0.000155085	0.000233878	0.000529923	0.000354292	0.0001546	0.000166821	3.94e-06	0.000273431	4.85e-05	0.000276905	0.000313309	4.76e-05	0.000168726	5.69e-05	0.0010329	2.65e-06	6.54e-05	0.000475088	2.36e-05	0.000580031	k__Bacteria;p__Firmicutes;c__Clostridia;o__Clostridiales;f__Unclassified;g__Unclassified;s__Clostridiales bacterium 41_21_two_genomes
g__Clostridium;s__Clostridium sp. CAG:448	5.85e-06	5.46e-06	6.39e-06	0	5.7e-06	1.93e-05	1.18e-06	9.98e-07	0	0	3.06e-06	2.09e-05	1.22e-05	0	0	2.37e-06	2.99e-06	1.6e-05	0	1.19e-05	1.69e-08	4.39e-06	k__Bacteria;p__Firmicutes;c__Clostridia;o__Clostridiales;f__Clostridiaceae;g__Clostridium;s__Clostridium sp. CAG:448
g__Clostridium;s__Clostridium sp. CAG:91	2.35e-05	5.32e-05	4.55e-08	0	4.31e-05	0.000678997	2.47e-07	0	4.73e-08	5.46e-05	2.7e-07	0.000101699	2e-06	0	0	0	1.05e-05	4.06e-06	3.1e-07	6.85e-06	1.66e-07	1.95e-07	k__Bacteria;p__Firmicutes;c__Clostridia;o__Clostridiales;f__Clostridiaceae;g__Clostridium;s__Clostridium sp. CAG:91
g__Bacteroides;s__uncultured Bacteroides sp.	0.000442959	0.000365518	0.000914226	1.44e-05	4.74e-05	0.000118176	1.63e-05	9.26e-05	8.43e-07	1.7e-05	6.63e-05	0.000145049	4.04e-06	2.37e-06	1.36e-06	8.41e-06	5.88e-05	1.43e-07	0.000179993	7.71e-05	1.4e-07	9.23e-05	k__Bacteria;p__Bacteroidetes;c__Bacteroidia;o__Bacteroidales;f__Bacteroidaceae;g__Bacteroides;s__uncultured Bacteroides sp.
g__Anaerotruncus;s__Anaerotruncus colihominis	0.000274763	0.000462021	7.55e-05	0.000184044	0.000332136	0.000272104	0.000126319	0.000284416	2.18e-06	0.000532937	6.81e-05	0.000679798	0.000215255	5.79e-05	3.51e-05	0.000151737	0.000340646	3.94e-05	2.86e-05	0.000617002	3.09e-05	0.000197786	k__Bacteria;p__Firmicutes;c__Clostridia;o__Clostridiales;f__Ruminococcaceae;g__Anaerotruncus;s__Anaerotruncus colihominis
g__Haemophilus;s__Haemophilus sp. HMSC061E01	2.35e-05	3.64e-07	1.13e-07	0	6.7e-07	2.84e-07	0	1.27e-06	0	2.76e-06	0	1.45e-07	2.21e-05	1.07e-07	1.83e-08	0	4.43e-06	0	0.00115254	1.19e-06	0.000148875	3.77e-07	k__Bacteria;p__Proteobacteria;c__Gammaproteobacteria;o__Pasteurellales;f__Pasteurellaceae;g__Haemophilus;s__Haemophilus sp. HMSC061E01
g__Streptococcus;s__Streptococcus sp. HMSC064D12	7.99e-06	3.85e-06	1.79e-06	1.02e-06	1.91e-06	2.24e-06	3.68e-07	0.000129419	2.44e-06	1.22e-05	2.55e-07	2.77e-05	7.72e-05	1.91e-06	1.57e-06	6.62e-05	9.27e-06	3.25e-07	4.3e-05	2.02e-05	0.00114406	1.88e-05	k__Bacteria;p__Firmicutes;c__Bacilli;o__Lactobacillales;f__Streptococcaceae;g__Streptococcus;s__Streptococcus sp. HMSC064D12
g__Alistipes;s__Alistipes sp. CAG:29	3.12e-05	0.000224457	0	1.19e-05	5.6e-07	8.85e-06	0	7.2e-08	0	2.19e-07	9.46e-07	2.12e-07	1.64e-07	0	0	5.02e-08	1.58e-05	0	4.33e-07	1.68e-05	0	8.85e-06	k__Bacteria;p__Bacteroidetes;c__Bacteroidia;o__Bacteroidales;f__Rikenellaceae;g__Alistipes;s__Alistipes sp. CAG:29
g__Roseburia;s__Roseburia sp. 40_7	5.18e-05	0.000101316	6.68e-06	2.16e-05	0.000122994	4.97e-05	4.65e-05	3.07e-07	6.76e-08	1.71e-05	0	0.000153928	9.9e-05	5.29e-05	5.94e-06	8.92e-07	0.000148752	2.48e-05	3.63e-06	3.75e-05	2.15e-05	6.51e-05	k__Bacteria;p__Firmicutes;c__Clostridia;o__Clostridiales;f__Lachnospiraceae;g__Roseburia;s__Roseburia sp. 40_7
g__Actinomyces;s__Actinomyces sp. oral taxon 172	1.65e-05	4.95e-05	4.76e-06	1.82e-05	1e-05	1.1e-05	4.31e-05	0.00111804	0.000232519	0.000114959	1.18e-05	8.41e-06	1.62e-05	5.99e-06	1.98e-05	0.000260644	3.45e-05	5.66e-06	4.38e-05	1.27e-05	8.66e-05	9.91e-05	k__Bacteria;p__Actinobacteria;c__Actinobacteria;o__Actinomycetales;f__Actinomycetaceae;g__Actinomyces;s__Actinomyces sp. oral taxon 172
g__Bacteroides;s__Bacteroides massiliensis	0.000118561	5.51e-05	8.02e-05	4.15e-05	6.69e-05	2.51e-05	2.78e-06	2.04e-05	1.44e-05	1.35e-05	8.73e-05	2.71e-05	2.3e-06	4.53e-06	1.68e-06	9.62e-06	2.19e-05	3.75e-07	9.24e-06	1.6e-05	5.95e-07	1.73e-05	k__Bacteria;p__Bacteroidetes;c__Bacteroidia;o__Bacteroidales;f__Bacteroidaceae;g__Bacteroides;s__Bacteroides massiliensis
g__Butyricimonas;s__Butyricimonas virosa	2.84e-05	1.72e-05	0	5.02e-06	5.54e-07	0.000137614	0	2.99e-07	0	4.64e-06	2.37e-07	3.38e-05	1.06e-05	0	0	3.07e-08	6.35e-06	0	5.9e-06	8.83e-06	0	8.92e-05	k__Bacteria;p__Bacteroidetes;c__Bacteroidia;o__Bacteroidales;f__Odoribacteraceae;g__Butyricimonas;s__Butyricimonas virosa
g__Enterococcus;s__Enterococcus canintestini	0	0	0	2.74e-08	0	0	0	7.39e-08	0	0	0	0	0	0	0	0.00109971	5.21e-08	0	0	0	1.08e-07	0	k__Bacteria;p__Firmicutes;c__Bacilli;o__Lactobacillales;f__Enterococcaceae;g__Enterococcus;s__Enterococcus canintestini
g__Eubacterium;s__Eubacterium sp. CAG:248	2.24e-05	1.14e-05	0.000462117	0.000101596	4.07e-05	3.4e-05	3.17e-06	0	1.22e-07	2.63e-06	6.32e-07	3.11e-06	5.38e-06	6.11e-05	0	0	7.23e-06	2.06e-06	3.72e-05	1.7e-05	0	5.93e-06	k__Bacteria;p__Firmicutes;c__Clostridia;o__Clostridiales;f__Eubacteriaceae;g__Eubacterium;s__Eubacterium sp. CAG:248
g__Streptococcus;s__Streptococcus sp. HMSC078H12	8.45e-06	4.45e-06	1.69e-06	1.63e-06	1.76e-06	3.03e-06	1.23e-06	0.000174834	3.52e-06	1.88e-05	4.17e-07	2.87e-05	5.92e-05	1.1e-06	1.07e-06	6.39e-05	8.36e-06	4.74e-07	3.96e-05	2.16e-05	0.00109363	2.3e-05	k__Bacteria;p__Firmicutes;c__Bacilli;o__Lactobacillales;f__Streptococcaceae;g__Streptococcus;s__Streptococcus sp. HMSC078H12
g__Faecalitalea;s__Faecalitalea cylindroides	9.85e-05	0.000102849	4.96e-05	3.71e-05	0.000122323	7.77e-05	4.63e-05	0.00013182	3.89e-06	6.88e-05	3.24e-05	6.79e-05	8.4e-05	2.67e-06	4.69e-05	8.54e-05	0.000208016	1.79e-05	3.46e-05	5.47e-05	4.04e-06	0.000110805	k__Bacteria;p__Firmicutes;c__Erysipelotrichia;o__Erysipelotrichales;f__Erysipelotrichaceae;g__Faecalitalea;s__Faecalitalea cylindroides
g__Marvinbryantia;s__Marvinbryantia formatexigens	0.000175756	0.000337204	0.000227409	8.12e-05	0.000328095	0.000426233	0.000132817	0.00108215	1.78e-06	0.00048481	0.000155295	0.000387633	0.000176977	8.4e-05	2.43e-05	0.00036153	0.00024371	5.22e-05	6.5e-05	0.000594069	3.97e-05	0.000276252	k__Bacteria;p__Firmicutes;c__Clostridia;o__Clostridiales;f__Lachnospiraceae;g__Marvinbryantia;s__Marvinbryantia formatexigens
g__Bacteroides;s__Bacteroides intestinalis	5.57e-05	0.000122974	5.12e-05	2.24e-06	6.63e-05	6.88e-05	8.38e-06	5.24e-05	3.04e-06	6.2e-06	1.38e-05	0.00106159	9.09e-07	4.63e-07	1.12e-05	4.9e-06	2.91e-05	7.1e-08	3.49e-05	0.000155671	1.01e-06	2.06e-05	k__Bacteria;p__Bacteroidetes;c__Bacteroidia;o__Bacteroidales;f__Bacteroidaceae;g__Bacteroides;s__Bacteroides intestinalis
g__Veillonella;s__Veillonella sp. ICM51a	1.07e-06	1.83e-07	3.01e-05	9.56e-06	3e-07	8.3e-08	7.29e-07	5.19e-07	0.000137893	2e-06	4.41e-07	4.31e-08	2.95e-06	0.00107809	6.43e-08	2.84e-08	6.2e-06	7.83e-06	1.1e-05	5.28e-08	0.00104566	5.29e-08	k__Bacteria;p__Firmicutes;c__Negativicutes;o__Veillonellales;f__Veillonellaceae;g__Veillonella;s__Veillonella sp. ICM51a
g__Bacteroides;s__Bacteroides sp. D2	6.9e-05	2.37e-05	0.000103755	1e-05	6.63e-05	3.51e-05	3.75e-05	9.96e-05	2.25e-06	2.9e-05	4.58e-05	0.000343821	1.51e-06	7.69e-07	1.13e-06	2.25e-05	5.34e-06	0	2.45e-05	3.48e-05	5.84e-07	5.33e-07	k__Bacteria;p__Bacteroidetes;c__Bacteroidia;o__Bacteroidales;f__Bacteroidaceae;g__Bacteroides;s__Bacteroides sp. D2
g__Veillonella;s__Veillonella sp. 6_1_27	1.7e-06	8.99e-08	0.000188087	1.07e-05	6.58e-07	2.12e-07	1.88e-05	3.03e-06	0.000752406	1.01e-05	8.33e-06	2.57e-07	1.06e-05	0.00018765	0	2.23e-07	1.5e-06	7.11e-05	5.77e-06	8.34e-08	0.000410848	4.7e-08	k__Bacteria;p__Firmicutes;c__Negativicutes;o__Veillonellales;f__Veillonellaceae;g__Veillonella;s__Veillonella sp. 6_1_27
g__Bacteroides;s__Bacteroides sp. 3_1_33FAA	0.000113369	3.33e-05	4.86e-05	1.28e-05	0.000101196	1.59e-05	5.53e-06	3.6e-05	7.41e-06	1.93e-05	5.65e-05	1.87e-05	1.14e-05	1.25e-06	0	7.78e-06	2.63e-05	4.12e-08	9.71e-06	1.36e-05	1.01e-06	1.69e-06	k__Bacteria;p__Bacteroidetes;c__Bacteroidia;o__Bacteroidales;f__Bacteroidaceae;g__Bacteroides;s__Bacteroides sp. 3_1_33FAA
g__Unclassified;s__bacterium LF-3	2.64e-05	7.3e-05	1.75e-05	9.99e-06	0.000289725	9.05e-05	4.74e-06	4.38e-06	2.22e-07	0.00027133	2.54e-05	4.33e-05	0.000544976	9.07e-05	1.58e-05	3.96e-05	0.000184647	0.000746381	0.000165309	7.27e-05	4.09e-06	0.000544376	k__Bacteria;p__Unclassified;c__Unclassified;o__Unclassified;f__Unclassified;g__Unclassified;s__bacterium LF-3
g__Agathobaculum;s__Agathobaculum desmolans	0.000364229	0.000276117	2.71e-05	0.000343592	0.000331861	0.0010518	7.45e-05	8.97e-05	9.07e-07	0.000285364	0.000175967	3.99e-05	0.000103639	0	5.46e-07	1.41e-05	0.00036052	2.05e-07	5.17e-05	8.82e-05	1.36e-08	4.18e-05	k__Bacteria;p__Firmicutes;c__Clostridia;o__Clostridiales;f__Ruminococcaceae;g__Agathobaculum;s__Agathobaculum desmolans
g__Enterococcus;s__Enterococcus canis	0	5.41e-08	0	0	0	0	0	0	0	0	0	0	0	0	0	0.00105036	0	0	0	7.22e-07	4.65e-07	8.66e-08	k__Bacteria;p__Firmicutes;c__Bacilli;o__Lactobacillales;f__Enterococcaceae;g__Enterococcus;s__Enterococcus canis
g__Bacteroides;s__Bacteroides sp. AR29	1.75e-05	4.15e-05	2.98e-07	1.54e-06	3.22e-06	2.42e-05	6.92e-08	4.94e-07	1.71e-06	4.11e-06	1.13e-05	6.55e-06	6.41e-07	2.43e-08	3.11e-07	3.24e-06	3.32e-06	0	6.3e-07	1.21e-05	2.73e-07	7.02e-07	k__Bacteria;p__Bacteroidetes;c__Bacteroidia;o__Bacteroidales;f__Bacteroidaceae;g__Bacteroides;s__Bacteroides sp. AR29
g__Bacteroides;s__Bacteroides mediterraneensis	9.98e-05	1.3e-05	0.000684836	9.24e-08	1.57e-05	2.53e-05	2.3e-07	0	0	7.95e-08	9.99e-07	3.36e-06	2.75e-07	0	0	5.32e-07	6.05e-05	2.96e-07	0.000123214	8.1e-06	1.75e-07	9.38e-07	k__Bacteria;p__Bacteroidetes;c__Bacteroidia;o__Bacteroidales;f__Bacteroidaceae;g__Bacteroides;s__Bacteroides mediterraneensis
g__Streptococcus;s__Streptococcus sp. I-G2	8.8e-06	3.2e-05	5.04e-06	8.02e-05	2.03e-05	3.57e-05	8.77e-05	0.000618776	2.36e-06	0.000285402	8.18e-06	6.02e-05	6.51e-05	4.02e-06	1.16e-05	2.48e-05	2.37e-05	1.74e-05	6.82e-05	4.39e-05	0.00104544	0.000162971	k__Bacteria;p__Firmicutes;c__Bacilli;o__Lactobacillales;f__Streptococcaceae;g__Streptococcus;s__Streptococcus sp. I-G2
g__Oscillibacter;s__uncultured Oscillibacter sp.	8.28e-05	8.71e-05	9.57e-06	4.98e-05	0.000121173	9.36e-05	0.000416065	7.45e-06	0	4.87e-05	8.66e-05	0.000556703	2.26e-05	2.06e-06	2.76e-07	1.82e-05	3.69e-05	9.24e-06	7.44e-06	9.25e-05	7.48e-07	6.38e-05	k__Bacteria;p__Firmicutes;c__Clostridia;o__Clostridiales;f__Oscillospiraceae;g__Oscillibacter;s__uncultured Oscillibacter sp.
g__Clostridium;s__Clostridium sp. Marseille-P2415	2.26e-05	5.41e-05	1.63e-05	2.9e-06	4e-05	2.16e-05	3.5e-05	0.00104525	0	3.69e-06	5.93e-07	1.06e-05	5.11e-06	1.47e-06	1.3e-07	4.09e-05	3.64e-05	3.03e-06	1.98e-05	4.18e-05	1.01e-06	9.19e-05	k__Bacteria;p__Firmicutes;c__Clostridia;o__Clostridiales;f__Clostridiaceae;g__Clostridium;s__Clostridium sp. Marseille-P2415
g__Clostridium;s__Clostridium sp. CAG:505	5.32e-08	7.43e-07	2.09e-06	0	8.65e-07	0	1.22e-05	8.85e-07	0	8.35e-05	0	1.62e-07	0	0	0	0	4.22e-06	0	6.71e-07	1.76e-05	3.7e-07	8.86e-07	k__Bacteria;p__Firmicutes;c__Clostridia;o__Clostridiales;f__Clostridiaceae;g__Clostridium;s__Clostridium sp. CAG:505
g__Blautia;s__Blautia sp. An46	4.31e-05	4.19e-05	3.63e-05	3.12e-06	4.9e-05	2.7e-05	0.00014401	5.31e-06	4.27e-07	0.000111689	1.13e-05	2.64e-05	9.25e-06	1.47e-05	6.08e-07	1.93e-05	4.15e-05	5.27e-06	2.02e-05	4.67e-05	5.36e-06	7.08e-05	k__Bacteria;p__Firmicutes;c__Clostridia;o__Clostridiales;f__Lachnospiraceae;g__Blautia;s__Blautia sp. An46
g__Clostridium;s__Clostridium sp. DSM 8431	5.22e-06	2.92e-06	8.61e-05	0	2.43e-06	1.52e-05	4.33e-07	0	4.99e-06	3.89e-06	2.69e-06	2.1e-05	9.8e-06	6.03e-06	0	1.04e-06	8.35e-06	0.00103147	0.000297568	7.13e-06	1.86e-08	7.22e-06	k__Bacteria;p__Firmicutes;c__Clostridia;o__Clostridiales;f__Clostridiaceae;g__Clostridium;s__Clostridium sp. DSM 8431
g__Butyricimonas;s__Butyricimonas synergistica	3.59e-05	2.46e-05	0	8.81e-07	3.65e-06	5.18e-05	0	3.58e-07	1.35e-07	1.24e-07	4.72e-08	8.34e-05	1.01e-07	5.57e-08	4.06e-08	0	3.14e-06	0	1.49e-07	9.15e-06	0	2.12e-06	k__Bacteria;p__Bacteroidetes;c__Bacteroidia;o__Bacteroidales;f__Odoribacteraceae;g__Butyricimonas;s__Butyricimonas synergistica
g__Streptococcus;s__Streptococcus sp. ACS2	8.77e-06	2.5e-06	1.05e-06	1.14e-06	1.21e-06	1.33e-06	1.38e-06	0.000125977	2.29e-06	1.12e-05	3.33e-07	1.85e-05	3.43e-05	6.26e-07	4.18e-07	4.19e-05	7.95e-06	6.92e-07	2.01e-05	9.35e-06	0.00101322	1.33e-05	k__Bacteria;p__Firmicutes;c__Bacilli;o__Lactobacillales;f__Streptococcaceae;g__Streptococcus;s__Streptococcus sp. ACS2
g__Butyrivibrio;s__Butyrivibrio crossotus	9.45e-05	0.000168655	8.46e-05	4.16e-05	0.000133637	0.000186283	2.75e-05	1.45e-06	2.32e-06	4.23e-05	4.75e-07	0.000106563	0.000260812	2.4e-05	6.74e-06	9.31e-06	0.000121404	2.41e-05	5.19e-06	0.000340709	1.04e-05	0.000126691	k__Bacteria;p__Firmicutes;c__Clostridia;o__Clostridiales;f__Lachnospiraceae;g__Butyrivibrio;s__Butyrivibrio crossotus
g__Clostridium;s__Clostridium sp. CAG:138	8.47e-06	6.85e-06	1.38e-06	1.69e-05	1.47e-05	2.96e-05	1.07e-06	3.69e-07	2.64e-07	2.35e-06	1.32e-06	5.05e-06	4.46e-06	1.26e-07	3.91e-08	7.27e-07	4.25e-06	0	3.08e-06	6.32e-05	3.53e-07	2.77e-06	k__Bacteria;p__Firmicutes;c__Clostridia;o__Clostridiales;f__Clostridiaceae;g__Clostridium;s__Clostridium sp. CAG:138
g__Bacteroides;s__Bacteroides sp. 43_46	3.7e-05	9.76e-06	1.69e-06	5.53e-06	1.29e-05	3.01e-05	1.01e-06	6.22e-06	1.46e-07	2.16e-06	3.39e-06	1.04e-05	2.51e-07	0	0	1.82e-05	9.92e-06	0	1.38e-05	9.26e-06	4.09e-07	3.23e-06	k__Bacteria;p__Bacteroidetes;c__Bacteroidia;o__Bacteroidales;f__Bacteroidaceae;g__Bacteroides;s__Bacteroides sp. 43_46
g__Clostridium;s__Clostridium sp. CAG:245_30_32	8.17e-07	0.000189297	2.08e-07	0	3.33e-06	3.76e-07	7.31e-06	0	9.75e-06	3.02e-06	3.09e-06	2.44e-06	3.97e-06	7e-06	1.16e-05	0	2.41e-06	0	1.14e-06	4.66e-06	0	9.35e-06	k__Bacteria;p__Firmicutes;c__Clostridia;o__Clostridiales;f__Clostridiaceae;g__Clostridium;s__Clostridium sp. CAG:245_30_32
g__Alistipes;s__Alistipes putredinis CAG:67	0.000174366	0.000266611	2.23e-05	2.94e-08	0.000414022	6.93e-05	0	1.37e-07	0	2.45e-08	1.14e-06	0.000196152	4.61e-07	0	0	0	1.69e-05	0	3.6e-06	0.000527499	9.02e-08	3.98e-05	k__Bacteria;p__Bacteroidetes;c__Bacteroidia;o__Bacteroidales;f__Rikenellaceae;g__Alistipes;s__Alistipes putredinis CAG:67
g__Bacteroides;s__Bacteroides sp. 3_1_40A	6.28e-05	5.54e-05	3.49e-05	2.71e-06	2.16e-05	1.93e-05	1.44e-06	2.07e-05	0.000999504	3.97e-05	0.000195153	4.54e-05	3.5e-06	2.24e-07	1.22e-06	1.81e-05	6.59e-05	0	7.18e-06	8.62e-06	8.59e-07	6.37e-06	k__Bacteria;p__Bacteroidetes;c__Bacteroidia;o__Bacteroidales;f__Bacteroidaceae;g__Bacteroides;s__Bacteroides sp. 3_1_40A
g__Klebsiella;s__Klebsiella quasipneumoniae	5.18e-07	0	0.000184813	7.13e-07	8.95e-08	3.11e-07	2.94e-05	6.67e-06	9.25e-05	5.28e-06	0.000138863	7.68e-06	3.2e-06	2.11e-07	3.32e-07	8.96e-08	0	2.1e-05	0.000288576	0	1.86e-05	0	k__Bacteria;p__Proteobacteria;c__Gammaproteobacteria;o__Enterobacterales;f__Enterobacteriaceae;g__Klebsiella;s__Klebsiella quasipneumoniae
g__Clostridium;s__Clostridium sp. 26_22	4.87e-07	0.000994209	4.35e-07	0	4.79e-06	1.57e-06	0	7.57e-07	6.29e-08	1.21e-07	1.2e-06	1.22e-06	8.28e-06	6.99e-08	0	0	4.6e-06	0.000107944	2.15e-06	8.63e-06	2.29e-06	9.79e-06	k__Bacteria;p__Firmicutes;c__Clostridia;o__Clostridiales;f__Clostridiaceae;g__Clostridium;s__Clostridium sp. 26_22
g__Pseudoflavonifractor;s__Pseudoflavonifractor capillosus	0.000141447	8.79e-05	3.16e-05	2.73e-05	8.05e-05	0.000139309	4.25e-05	0.000104951	9.98e-06	7.82e-05	3.5e-05	0.000101169	4.43e-05	3.41e-05	2.29e-05	0.000130002	5.84e-05	0.00037474	9.49e-05	0.000139153	9.79e-06	0.000125936	k__Bacteria;p__Firmicutes;c__Clostridia;o__Clostridiales;f__Unclassified;g__Pseudoflavonifractor;s__Pseudoflavonifractor capillosus
g__Unclassified;s__Firmicutes bacterium CAG:272	5.71e-06	0.000208041	0	3.06e-05	2.13e-05	1.97e-05	8.57e-08	3.29e-06	0	2.54e-06	1.67e-06	5.41e-07	2.37e-05	7.54e-06	0	0	1.55e-05	2.91e-08	0	4.29e-05	0	1.88e-06	k__Bacteria;p__Firmicutes;c__Unclassified;o__Unclassified;f__Unclassified;g__Unclassified;s__Firmicutes bacterium CAG:272
g__Clostridium;s__Clostridium neonatale	3.72e-06	4.37e-06	0.000992577	2.54e-06	4.4e-06	1.11e-05	1.41e-06	5.96e-05	3.4e-07	1.32e-06	2.26e-05	4.57e-05	4.15e-06	2.56e-07	1.05e-05	2.66e-06	3.62e-06	0.000217468	3.43e-05	6.34e-06	1.12e-06	4.24e-06	k__Bacteria;p__Firmicutes;c__Clostridia;o__Clostridiales;f__Clostridiaceae;g__Clostridium;s__Clostridium neonatale
g__Intestinimonas;s__Intestinimonas butyriciproducens	0.000169358	0.000124893	2.18e-05	8.6e-05	0.000248502	0.000306585	2.04e-05	5.44e-06	4.97e-07	0.000138508	4.28e-05	0.000179374	4.6e-05	9.09e-05	6.7e-06	5.95e-05	7.01e-05	3.45e-08	2.47e-05	0.000116437	2.67e-05	5.46e-05	k__Bacteria;p__Firmicutes;c__Clostridia;o__Clostridiales;f__Unclassified;g__Intestinimonas;s__Intestinimonas butyriciproducens
g__Angelakisella;s__Angelakisella massiliensis	4.98e-05	7.06e-05	2.45e-05	3.85e-05	0.000141424	0.000105658	7.81e-06	0.000409135	2.89e-06	7.5e-05	1.68e-05	0.000105348	3.42e-05	3.43e-05	3.5e-07	8.01e-05	9.52e-05	1.96e-06	1.5e-05	0.000259595	3.77e-06	7.64e-05	k__Bacteria;p__Firmicutes;c__Clostridia;o__Clostridiales;f__Ruminococcaceae;g__Angelakisella;s__Angelakisella massiliensis
g__Anaerostipes;s__Anaerostipes sp. BG01	2.32e-06	1.92e-05	1.25e-05	2.56e-05	1.88e-05	1.35e-05	3.86e-05	2.5e-05	1.75e-07	4.76e-05	7.01e-07	2.27e-05	2.24e-06	0	3.12e-07	0.000271444	2.69e-05	1.12e-05	5e-06	3.8e-05	1.61e-07	5.85e-05	k__Bacteria;p__Firmicutes;c__Clostridia;o__Clostridiales;f__Lachnospiraceae;g__Anaerostipes;s__Anaerostipes sp. BG01
g__Streptococcus;s__Streptococcus sp. I-P16	6.36e-06	2.92e-05	2.76e-06	7.99e-06	1.71e-05	3.65e-05	1.98e-06	0.000556526	3.43e-06	0.00026994	7.34e-06	5.31e-05	5.53e-05	3.81e-06	9.44e-06	1.25e-05	1.94e-05	1.77e-05	5.07e-05	3.4e-05	0.00098595	0.000144279	k__Bacteria;p__Firmicutes;c__Bacilli;o__Lactobacillales;f__Streptococcaceae;g__Streptococcus;s__Streptococcus sp. I-P16
g__Collinsella;s__Collinsella sp. 60_9	0	9.59e-08	0	0.000320931	0.000145713	0.000301391	9.86e-05	0.000484912	0	0	0	6.7e-08	0	0	0	0.000743657	0.000168499	0	6.14e-08	0.00025456	6.6e-08	0.000985767	k__Bacteria;p__Actinobacteria;c__Coriobacteriia;o__Coriobacteriales;f__Coriobacteriaceae;g__Collinsella;s__Collinsella sp. 60_9
g__Selenomonas;s__Selenomonas sp. FOBRC6	6.11e-07	3.07e-06	8.04e-06	0	1.1e-06	4.8e-06	5.94e-07	4.72e-06	1.03e-07	1.26e-06	2.75e-07	2.05e-06	3.45e-06	0	0	0	2.08e-06	7.64e-08	0	1.78e-06	3.85e-05	2.91e-08	k__Bacteria;p__Firmicutes;c__Negativicutes;o__Selenomonadales;f__Selenomonadaceae;g__Selenomonas;s__Selenomonas sp. FOBRC6
g__Clostridium;s__Clostridium sp. CAG:793	0	2.92e-05	0	0	1.16e-06	6.32e-08	2.72e-05	0	0	0	0	0	0	0	0	0	0	1.12e-07	0	6.33e-07	1.65e-06	0	k__Bacteria;p__Firmicutes;c__Clostridia;o__Clostridiales;f__Clostridiaceae;g__Clostridium;s__Clostridium sp. CAG:793
g__Unclassified;s__Bacteroidales bacterium 43_8	1.43e-05	2.94e-05	2.41e-05	1.2e-06	2.51e-05	2.11e-05	1.32e-06	0.000126049	0	3.04e-07	1.96e-05	5.59e-06	1.82e-07	0	0	5.34e-08	1.64e-05	4.25e-07	4.43e-07	3.42e-05	4.51e-08	2.96e-06	k__Bacteria;p__Bacteroidetes;c__Bacteroidia;o__Bacteroidales;f__Unclassified;g__Unclassified;s__Bacteroidales bacterium 43_8
g__Lactobacillus;s__Lactobacillus fermentum	4.89e-08	3.15e-07	6.79e-08	0	2.23e-05	4.64e-06	4.91e-08	0.000135759	0.000834465	0	0	1.47e-05	0	0.000958498	2.48e-08	3.41e-08	3.16e-08	1.31e-06	7.33e-08	3.76e-07	0.000306781	4.92e-08	k__Bacteria;p__Firmicutes;c__Bacilli;o__Lactobacillales;f__Lactobacillaceae;g__Lactobacillus;s__Lactobacillus fermentum
g__Aggregatibacter;s__Aggregatibacter sp. oral taxon 458	6.55e-06	2.19e-08	4.48e-07	0	6.25e-07	4.02e-08	0	4.53e-07	0	1.25e-06	0	7.94e-08	4.21e-05	3.61e-08	0	4.36e-08	1.22e-06	0	0.000600256	4.54e-07	0.000953031	5.62e-07	k__Bacteria;p__Proteobacteria;c__Gammaproteobacteria;o__Pasteurellales;f__Pasteurellaceae;g__Aggregatibacter;s__Aggregatibacter sp. oral taxon 458
g__Shigella;s__Shigella dysenteriae	2.9e-05	3.19e-07	0.00022777	9.23e-05	5.45e-06	1.05e-05	4.62e-05	2.72e-06	0.000190292	0.000380796	0.000827093	4.13e-05	0.000217364	0.000229963	0.000952834	4.22e-06	5.59e-06	0.000629884	0.000159404	3.98e-07	0.000104179	0	k__Bacteria;p__Proteobacteria;c__Gammaproteobacteria;o__Enterobacterales;f__Enterobacteriaceae;g__Shigella;s__Shigella dysenteriae
g__Bifidobacterium;s__Bifidobacterium ruminantium	3.81e-06	1.36e-05	0	6.93e-06	3.41e-06	1.03e-06	6.35e-05	8.57e-08	0	0	3.2e-07	1.74e-07	0	0	0	3.96e-06	0	0	2e-06	1.36e-08	4.26e-08	0	k__Bacteria;p__Actinobacteria;c__Actinobacteria;o__Bifidobacteriales;f__Bifidobacteriaceae;g__Bifidobacterium;s__Bifidobacterium ruminantium
g__Allisonella;s__Allisonella histaminiformans	0.00023486	8.29e-08	3.88e-08	2.28e-06	2.5e-07	1.45e-06	1.13e-06	0	4.09e-08	1.07e-06	1.87e-08	3.76e-08	1.45e-06	0	0	0	2.65e-07	2.32e-07	0	2.45e-06	0	0	k__Bacteria;p__Firmicutes;c__Negativicutes;o__Veillonellales;f__Veillonellaceae;g__Allisonella;s__Allisonella histaminiformans
g__Oxalobacter;s__Oxalobacter formigenes	6.29e-06	9.06e-07	0	5.87e-07	1.85e-06	1.29e-06	0	2.4e-06	0	0	0	0	1.51e-06	0	0	0	1.2e-05	0	0	1.84e-07	2.8e-08	3.36e-07	k__Bacteria;p__Proteobacteria;c__Betaproteobacteria;o__Burkholderiales;f__Oxalobacteraceae;g__Oxalobacter;s__Oxalobacter formigenes
g__Prevotella;s__Prevotella sp. CAG:1092	0	3.47e-05	0	5.7e-07	6.23e-05	6.67e-06	0	0	0	1.32e-05	0	0	1.59e-05	0	8.68e-09	0	1.1e-06	9.18e-07	6.75e-07	1.7e-06	1.04e-07	1.65e-06	k__Bacteria;p__Bacteroidetes;c__Bacteroidia;o__Bacteroidales;f__Prevotellaceae;g__Prevotella;s__Prevotella sp. CAG:1092
g__Enterococcus;s__Enterococcus hirae	0	2.09e-06	0	0	0	1.54e-08	4.46e-07	9.57e-07	0	0	0	3.56e-08	0	6.77e-07	0	0	1.12e-07	1.02e-05	5.11e-08	1.34e-07	1.85e-07	0	k__Bacteria;p__Firmicutes;c__Bacilli;o__Lactobacillales;f__Enterococcaceae;g__Enterococcus;s__Enterococcus hirae
g__Actinomyces;s__Actinomyces sp. ICM58	1.12e-05	3.99e-05	3.29e-06	1.45e-05	5.24e-06	5.36e-06	3.59e-05	0.000939507	0.00019114	0.000110225	9.79e-06	7.69e-06	1.04e-05	3.29e-06	1.46e-05	0.000204646	3.04e-05	5.67e-06	3.08e-05	9.28e-06	6.31e-05	7.01e-05	k__Bacteria;p__Actinobacteria;c__Actinobacteria;o__Actinomycetales;f__Actinomycetaceae;g__Actinomyces;s__Actinomyces sp. ICM58
g__Parabacteroides;s__Parabacteroides sp. 20_3	0.000164267	7.06e-05	3.89e-06	2.03e-05	3.09e-05	2.3e-05	1.2e-05	0.000162491	7.93e-06	1.59e-06	6.04e-05	0.000104264	1.11e-07	1.7e-05	2.61e-06	0.000934531	4.36e-06	0	1.22e-05	1.32e-05	1.06e-07	2.98e-05	k__Bacteria;p__Bacteroidetes;c__Bacteroidia;o__Bacteroidales;f__Tannerellaceae;g__Parabacteroides;s__Parabacteroides sp. 20_3
g__Coprococcus;s__uncultured Coprococcus sp.	0.000107007	0.000240217	1.98e-05	3.85e-05	0.000368305	0.000316109	4.5e-05	1.2e-05	7.53e-08	6.1e-05	2.19e-06	5.31e-05	0.000140701	9.52e-07	6.71e-07	3.59e-06	0.000590909	1.09e-05	1.74e-05	7.63e-05	1.21e-07	0.000308354	k__Bacteria;p__Firmicutes;c__Clostridia;o__Clostridiales;f__Lachnospiraceae;g__Coprococcus;s__uncultured Coprococcus sp.
g__Clostridium;s__Clostridium sp. C8	1.98e-07	5.32e-08	1.98e-05	3.21e-07	1.51e-07	1.99e-06	0	0	0	7.13e-07	3.6e-08	0	5.73e-07	0	3.85e-08	0	1.23e-06	0.000931238	2.5e-05	3.31e-06	0	0	k__Bacteria;p__Firmicutes;c__Clostridia;o__Clostridiales;f__Clostridiaceae;g__Clostridium;s__Clostridium sp. C8
g__Ruminococcus;s__Ruminococcus sp. CAG:90	3.68e-05	0.000100101	3.71e-06	0.000169327	0.000208452	8.65e-05	2.14e-05	1e-05	7.4e-07	2.92e-05	3.73e-07	0.000281078	0.000263281	3.34e-07	2.03e-08	4.57e-06	9.68e-05	0	1.87e-05	0.000925293	9.78e-06	5.66e-05	k__Bacteria;p__Firmicutes;c__Clostridia;o__Clostridiales;f__Ruminococcaceae;g__Ruminococcus;s__Ruminococcus sp. CAG:90
g__Clostridium;s__Clostridium sp. CAG:413	6.39e-05	0.000387642	5.97e-06	2.36e-06	2.85e-05	2.37e-05	4.08e-05	5.37e-06	3.35e-08	7.25e-06	6.58e-06	1.2e-05	5.07e-05	3.11e-08	2.18e-07	7.72e-05	4.91e-06	1.41e-07	1.26e-05	3.89e-05	0	8.33e-06	k__Bacteria;p__Firmicutes;c__Clostridia;o__Clostridiales;f__Clostridiaceae;g__Clostridium;s__Clostridium sp. CAG:413
g__Sutterella;s__Sutterella sp. CAG:351	2.54e-06	0	3.73e-06	0	9.54e-05	9.03e-07	0	5.48e-07	9.71e-05	0	0	0	3.92e-06	0	0	0	0	0	0	0	0	0	k__Bacteria;p__Proteobacteria;c__Betaproteobacteria;o__Burkholderiales;f__Sutterellaceae;g__Sutterella;s__Sutterella sp. CAG:351
g__Mycoplasma;s__Mycoplasma sp. CAG:472	7.18e-07	2.56e-05	0	0	0	0	0	1.4e-07	0	0	0	3.46e-06	0	0	0	0	0	0	0	6.51e-06	3.14e-06	0	k__Bacteria;p__Tenericutes;c__Mollicutes;o__Mycoplasmatales;f__Mycoplasmataceae;g__Mycoplasma;s__Mycoplasma sp. CAG:472
g__Streptococcus;s__Streptococcus sp. 449_SSPC	5.34e-06	2.82e-06	2.17e-06	1.04e-06	1.25e-06	2.45e-06	6.42e-07	7.76e-05	1.02e-06	1.58e-05	4.88e-08	1.73e-05	3.81e-05	9.24e-07	4.23e-07	3.09e-05	5.9e-06	8.65e-07	2.17e-05	6.99e-06	0.000894872	1.23e-05	k__Bacteria;p__Firmicutes;c__Bacilli;o__Lactobacillales;f__Streptococcaceae;g__Streptococcus;s__Streptococcus sp. 449_SSPC
g__Streptococcus;s__Streptococcus timonensis	2.42e-07	2.82e-06	1.88e-06	2.7e-06	1.96e-06	3.12e-06	3.7e-07	3.83e-05	4.38e-06	1.52e-05	3.72e-07	2.47e-06	2.78e-06	3.96e-07	1.68e-06	6.19e-06	1.41e-06	4.1e-06	1.77e-05	8.18e-06	0.000893258	3.55e-05	k__Bacteria;p__Firmicutes;c__Bacilli;o__Lactobacillales;f__Streptococcaceae;g__Streptococcus;s__Streptococcus timonensis
g__Clostridium;s__Clostridium ventriculi	5.89e-06	1.74e-06	1.44e-05	0	2.04e-06	1.82e-06	2.59e-06	0	0	2.19e-06	5.1e-07	1.03e-05	2.97e-06	0	0	2.07e-05	1.02e-07	0.000892376	0.00013197	2.53e-06	5.06e-07	6.02e-08	k__Bacteria;p__Firmicutes;c__Clostridia;o__Clostridiales;f__Clostridiaceae;g__Clostridium;s__Clostridium ventriculi
g__Unclassified;s__Clostridiales bacterium VE202-14	9.43e-06	1.47e-05	3.34e-05	3.79e-05	1.24e-05	2.54e-05	0.000889917	0.000155326	3e-07	1.65e-05	4.7e-06	7.56e-05	1.96e-06	3.78e-06	5.9e-06	0.000130766	2.05e-05	1.07e-06	5.44e-06	1.94e-05	2.16e-06	8.44e-05	k__Bacteria;p__Firmicutes;c__Clostridia;o__Clostridiales;f__Unclassified;g__Unclassified;s__Clostridiales bacterium VE202-14
g__Acetobacter;s__Acetobacter sp. 46_36	1.48e-05	6.59e-05	0	0.000378824	1.93e-05	0.000886294	5.08e-07	0	0	9.28e-06	6.53e-05	7.35e-06	3.5e-05	0	0	0	1.65e-06	0	1.81e-05	0.000109844	5.86e-07	5.78e-06	k__Bacteria;p__Proteobacteria;c__Alphaproteobacteria;o__Rhodospirillales;f__Acetobacteraceae;g__Acetobacter;s__Acetobacter sp. 46_36
g__Clostridium;s__Clostridium sp. CAG:628	2.2e-05	2.96e-06	8.73e-06	6.52e-05	1.02e-06	2.03e-06	0.000117588	3.96e-05	6.9e-05	4.09e-06	1.53e-06	5.18e-06	5.49e-06	0.000129617	6.53e-07	3.51e-05	2.01e-06	0.000103099	0.000176299	8.03e-06	0.000169819	5.49e-06	k__Bacteria;p__Firmicutes;c__Clostridia;o__Clostridiales;f__Clostridiaceae;g__Clostridium;s__Clostridium sp. CAG:628
g__Mogibacterium;s__Mogibacterium pumilum	1.08e-05	2.99e-05	1.56e-06	3.45e-05	1.74e-05	1.44e-05	6.3e-06	0.000300198	3.52e-05	8.95e-05	9.36e-06	1.7e-05	2.99e-05	4.16e-06	1.28e-05	0.000881305	0.000119851	3.72e-06	1.25e-05	5.71e-05	4.27e-05	0.000318316	k__Bacteria;p__Firmicutes;c__Clostridia;o__Clostridiales;f__Clostridiales Family XIII. Incertae Sedis;g__Mogibacterium;s__Mogibacterium pumilum
g__Kluyvera;s__Kluyvera georgiana	1.47e-06	6.35e-08	0.000878689	9.01e-06	2.25e-07	8.1e-07	5.3e-06	7.47e-06	2.18e-05	2.07e-05	6.51e-05	1.01e-05	1.37e-05	1.39e-05	5e-05	1.49e-06	1.9e-07	2.68e-05	3.98e-05	6.21e-08	1.08e-05	3.88e-08	k__Bacteria;p__Proteobacteria;c__Gammaproteobacteria;o__Enterobacterales;f__Enterobacteriaceae;g__Kluyvera;s__Kluyvera georgiana
g__Unclassified;s__bacterium OL-1	6.44e-06	1.34e-05	1.98e-08	3.4e-05	1.83e-05	4.74e-06	9.13e-06	4.54e-07	5.24e-07	0	2.47e-06	1.23e-06	4.6e-07	0	6.51e-08	6.24e-06	2.53e-06	1.07e-07	5.09e-08	3.74e-05	2.76e-06	2.48e-05	k__Bacteria;p__Unclassified;c__Unclassified;o__Unclassified;f__Unclassified;g__Unclassified;s__bacterium OL-1
g__Emergencia;s__Emergencia timonensis	8.02e-05	0.000247564	6.26e-06	2.73e-06	0.000469886	0.000187924	2.93e-06	2.65e-05	8.06e-08	4.52e-05	3.52e-06	0.000869265	2.24e-05	4.47e-06	9.26e-07	2.1e-05	2.52e-05	6.11e-06	1.02e-05	0.000119951	3.2e-08	3.35e-05	k__Bacteria;p__Firmicutes;c__Clostridia;o__Clostridiales;f__Clostridiales Family XIII. Incertae Sedis;g__Emergencia;s__Emergencia timonensis
g__Ruminobacter;s__Ruminobacter amylophilus	0.00055637	0	3.08e-05	3.15e-08	8.67e-08	2.72e-05	0	0	0	0	0	0	0	0	7.29e-08	0	6.85e-08	3e-08	0	0	0	0	k__Bacteria;p__Proteobacteria;c__Gammaproteobacteria;o__Aeromonadales;f__Succinivibrionaceae;g__Ruminobacter;s__Ruminobacter amylophilus
g__Coprobacillus;s__Coprobacillus sp. D7	1.04e-05	3.35e-05	0.000118697	1.8e-05	2.35e-05	1.68e-05	1.31e-05	2.26e-05	4.39e-08	0.000319961	0.00010737	6.88e-05	2.87e-05	6.01e-05	0.000386775	0.000355436	2.42e-05	1.96e-06	4.42e-05	2.09e-05	7.87e-05	3.44e-05	k__Bacteria;p__Firmicutes;c__Erysipelotrichia;o__Erysipelotrichales;f__Erysipelotrichaceae;g__Coprobacillus;s__Coprobacillus sp. D7
g__Unclassified;s__[Eubacterium] infirmum	1.49e-06	7.67e-06	2.94e-07	2.08e-06	1.08e-05	5.01e-06	5.15e-05	1.25e-05	1.81e-06	7.2e-06	1.02e-06	4.83e-06	6.45e-06	3.4e-07	1.81e-06	2.97e-05	2.53e-05	1.04e-06	1.87e-06	6.44e-06	1.24e-05	3.07e-05	k__Bacteria;p__Firmicutes;c__Clostridia;o__Clostridiales;f__Clostridiales Family XIII. Incertae Sedis;g__Unclassified;s__[Eubacterium] infirmum
g__Alistipes;s__Alistipes sp. 58_9_plus	4.86e-06	1.18e-05	1.18e-07	5.94e-06	3.81e-06	3.34e-05	0	0	0	1.03e-05	2.5e-08	5.72e-07	1.34e-06	0	0	2.18e-08	3.26e-06	0	8.5e-08	1.04e-05	0	1.2e-06	k__Bacteria;p__Bacteroidetes;c__Bacteroidia;o__Bacteroidales;f__Rikenellaceae;g__Alistipes;s__Alistipes sp. 58_9_plus
g__Haemophilus;s__Haemophilus sp. HMSC073C03	4.76e-06	5.58e-08	2.55e-07	0	2.42e-07	1.71e-08	0	5.89e-07	0	2.8e-06	0	4.81e-08	8.13e-06	8.81e-08	0	0	2.44e-06	0	0.000848543	1.11e-06	0.000107384	3.54e-07	k__Bacteria;p__Proteobacteria;c__Gammaproteobacteria;o__Pasteurellales;f__Pasteurellaceae;g__Haemophilus;s__Haemophilus sp. HMSC073C03
g__Enterococcus;s__Enterococcus dispar	0	0	0	0	0	0	0	0	0	0	3.94e-08	0	0	0	0	0.000846216	0	0	0	0	7.14e-07	0	k__Bacteria;p__Firmicutes;c__Bacilli;o__Lactobacillales;f__Enterococcaceae;g__Enterococcus;s__Enterococcus dispar
g__Alistipes;s__Alistipes onderdonkii	1.95e-05	8.54e-05	6.72e-07	4.55e-06	4.9e-06	8.33e-05	5.8e-07	0	2.21e-08	1.53e-06	2.47e-06	1.87e-06	1.27e-06	0	4.73e-07	2.97e-06	9.89e-06	0	5.41e-08	6.51e-05	7.89e-08	4.33e-06	k__Bacteria;p__Bacteroidetes;c__Bacteroidia;o__Bacteroidales;f__Rikenellaceae;g__Alistipes;s__Alistipes onderdonkii
g__Haemophilus;s__Haemophilus sp. HMSC068C11	4.22e-05	4.88e-07	4.13e-07	0	1.5e-06	1.98e-07	0	1.52e-06	0	3.56e-06	0	9.62e-08	2.96e-05	5.88e-08	0	0	4.59e-06	0	0.000837386	1.53e-06	0.000121266	9.13e-07	k__Bacteria;p__Proteobacteria;c__Gammaproteobacteria;o__Pasteurellales;f__Pasteurellaceae;g__Haemophilus;s__Haemophilus sp. HMSC068C11
g__Lactobacillus;s__Lactobacillus rhamnosus	0	2.1e-06	1.08e-07	2.38e-07	1.12e-06	5.29e-06	0	4.05e-06	0.000836532	2.16e-07	3.43e-07	0	1.79e-07	0.000643918	1.04e-07	9.46e-06	7.69e-07	2.26e-06	1.43e-06	8.09e-07	1.15e-05	3.47e-06	k__Bacteria;p__Firmicutes;c__Bacilli;o__Lactobacillales;f__Lactobacillaceae;g__Lactobacillus;s__Lactobacillus rhamnosus
g__Lachnospira;s__Lachnospira pectinoschiza	1.6e-05	0.000180534	0.000339702	4.1e-06	0.000145148	0.000108625	1.82e-05	1.08e-06	1.99e-07	3.7e-05	2.09e-06	4.14e-05	6.17e-05	2.02e-05	2.5e-06	6.13e-06	4.47e-05	1.81e-05	7.5e-05	6.52e-05	5.61e-06	6.98e-05	k__Bacteria;p__Firmicutes;c__Clostridia;o__Clostridiales;f__Lachnospiraceae;g__Lachnospira;s__Lachnospira pectinoschiza
g__Streptococcus;s__Streptococcus infantis	6.17e-06	1.31e-05	4.56e-06	5.14e-06	8.13e-06	9.27e-06	3.81e-06	0.000324003	6.7e-06	3.98e-05	1.1e-06	1.66e-05	1.23e-05	1.71e-06	3.49e-06	4.43e-05	1.2e-05	1.23e-05	4.94e-05	4.19e-05	0.000824878	5.12e-05	k__Bacteria;p__Firmicutes;c__Bacilli;o__Lactobacillales;f__Streptococcaceae;g__Streptococcus;s__Streptococcus infantis
g__Lactobacillus;s__Lactobacillus sp. OTU4228	0	0	0	8.17e-06	0	0	0	1.58e-07	3.2e-07	0	0	0	0	0.000824834	6.47e-08	0	0	4.58e-08	0	0	0	0	k__Bacteria;p__Firmicutes;c__Bacilli;o__Lactobacillales;f__Lactobacillaceae;g__Lactobacillus;s__Lactobacillus sp. OTU4228
g__Prevotella;s__Prevotella stercorea CAG:629	2.47e-06	6.01e-07	0	1.32e-05	1e-05	7.88e-06	0	4.15e-08	2.11e-08	0	0	2.65e-06	6.42e-07	0	0	4.48e-08	2.6e-06	8.18e-07	1.65e-07	2.78e-05	0	6.52e-05	k__Bacteria;p__Bacteroidetes;c__Bacteroidia;o__Bacteroidales;f__Prevotellaceae;g__Prevotella;s__Prevotella stercorea CAG:629
g__Eggerthella;s__Eggerthella sp. 1_3_56FAA	1.38e-05	1.31e-05	5.48e-07	2.51e-05	0.000150303	1.57e-05	6.28e-05	0.000271069	3.8e-08	0.000135881	0.000138115	0.00014079	1.68e-06	2.37e-07	4.24e-06	7.51e-05	1.08e-05	0	5.42e-07	1.54e-05	4.66e-08	1.59e-05	k__Bacteria;p__Actinobacteria;c__Coriobacteriia;o__Eggerthellales;f__Eggerthellaceae;g__Eggerthella;s__Eggerthella sp. 1_3_56FAA
g__Unclassified;s__Firmicutes bacterium CAG:56	9.89e-05	8.06e-05	1.92e-05	4.92e-06	1.18e-05	0.000182378	7.62e-06	7.64e-07	6.63e-08	1.63e-05	4.21e-08	5.46e-06	4.2e-05	2.41e-05	0	2.83e-06	3.07e-05	1.25e-07	6.77e-07	0.000199887	1.17e-07	7.49e-05	k__Bacteria;p__Firmicutes;c__Unclassified;o__Unclassified;f__Unclassified;g__Unclassified;s__Firmicutes bacterium CAG:56
g__Lactobacillus;s__Lactobacillus gallinarum	1.05e-07	3.12e-06	0	1.05e-05	4.67e-07	2.34e-06	0	1.67e-07	1.03e-06	4.67e-07	0	1.15e-06	2.66e-06	0.000809942	0	0	0	0	6.36e-08	0	0	8.64e-08	k__Bacteria;p__Firmicutes;c__Bacilli;o__Lactobacillales;f__Lactobacillaceae;g__Lactobacillus;s__Lactobacillus gallinarum
g__Prevotella;s__Prevotella sp. KHD1	2.55e-06	7.18e-06	1.6e-07	1.55e-07	7.62e-05	1.56e-06	0	6.51e-06	4.29e-08	2.37e-07	2.73e-06	3.24e-06	3.17e-07	0	0	1.69e-06	4.64e-06	8.16e-07	0	3.1e-06	2.15e-08	3.34e-06	k__Bacteria;p__Bacteroidetes;c__Bacteroidia;o__Bacteroidales;f__Prevotellaceae;g__Prevotella;s__Prevotella sp. KHD1
g__Bacteroides;s__Bacteroides faecis	2.87e-05	1.52e-05	1.98e-05	6.17e-07	0.000120661	8.36e-06	2e-06	5.18e-06	0	2.77e-06	1.14e-05	2.06e-05	1.08e-06	1.76e-06	7.8e-06	1.22e-06	5.09e-06	5.23e-07	2.54e-06	1.52e-05	6.29e-08	6.6e-06	k__Bacteria;p__Bacteroidetes;c__Bacteroidia;o__Bacteroidales;f__Bacteroidaceae;g__Bacteroides;s__Bacteroides faecis
g__Blautia;s__Blautia sp. CAG:52	9e-05	0.000341605	2.22e-05	1.66e-07	0.000242527	0.000563761	2.58e-07	4.26e-05	1.49e-07	0.000345741	0	3.43e-05	4.39e-05	2.25e-06	0	0	0.000754266	1.43e-05	8.63e-07	1.71e-05	1.95e-08	2.46e-05	k__Bacteria;p__Firmicutes;c__Clostridia;o__Clostridiales;f__Lachnospiraceae;g__Blautia;s__Blautia sp. CAG:52
g__Klebsiella;s__Klebsiella sp. MS 92-3	7.79e-07	1.59e-07	0.00016864	1.65e-05	0	6.3e-07	1.87e-05	3.66e-06	3e-05	3.79e-05	8.86e-05	4.76e-06	4.79e-06	0	0	0	0	4.57e-05	0.000265393	0	1.43e-05	0	k__Bacteria;p__Proteobacteria;c__Gammaproteobacteria;o__Enterobacterales;f__Enterobacteriaceae;g__Klebsiella;s__Klebsiella sp. MS 92-3
g__Unclassified;s__Erysipelotrichaceae bacterium 6_1_45	4.09e-05	8.86e-05	2.5e-05	1.84e-06	2.61e-05	3.85e-05	1.01e-05	0.000216828	0	7.38e-05	0.000227351	4.3e-05	1.13e-05	1.32e-05	1.64e-05	0.000447718	3.23e-05	9.81e-05	1.66e-05	2.57e-05	3.93e-06	2.43e-05	k__Bacteria;p__Firmicutes;c__Erysipelotrichia;o__Erysipelotrichales;f__Erysipelotrichaceae;g__Unclassified;s__Erysipelotrichaceae bacterium 6_1_45
g__Klebsiella;s__Klebsiella oxytoca	1.47e-06	4.81e-07	0.000152608	3.44e-05	1.17e-06	1.24e-07	1.77e-05	7.4e-05	5.73e-05	3.41e-06	7.67e-05	7.92e-06	4.2e-06	1.14e-05	5.6e-06	1.25e-05	2.98e-07	1.21e-05	0.000194336	5.63e-07	0.000798059	0	k__Bacteria;p__Proteobacteria;c__Gammaproteobacteria;o__Enterobacterales;f__Enterobacteriaceae;g__Klebsiella;s__Klebsiella oxytoca
g__Streptococcus;s__Streptococcus oralis	4.61e-06	1.79e-05	2.95e-06	1.07e-05	1.39e-05	1.44e-05	8.79e-06	0.000196722	4.34e-06	3.66e-05	3.44e-06	2.87e-05	2.36e-05	1.22e-06	1.7e-06	8.62e-05	2.2e-05	1.54e-05	3e-05	1.21e-05	0.000797061	7.39e-05	k__Bacteria;p__Firmicutes;c__Bacilli;o__Lactobacillales;f__Streptococcaceae;g__Streptococcus;s__Streptococcus oralis
g__Actinomyces;s__Actinomyces graevenitzii	6.73e-05	0.000184865	1.27e-05	2.56e-05	3.76e-05	1.29e-05	2.84e-05	0.000304497	0.000280841	0.000579321	7.06e-06	7.44e-05	6.85e-05	1.84e-05	3.41e-05	0.000140013	8.27e-05	4.92e-05	0.000230364	4.77e-05	0.000405013	0.000123172	k__Bacteria;p__Actinobacteria;c__Actinobacteria;o__Actinomycetales;f__Actinomycetaceae;g__Actinomyces;s__Actinomyces graevenitzii
g__Erysipelatoclostridium;s__[Clostridium] spiroforme	1.35e-05	2.3e-05	0.000110982	2.1e-05	2.08e-05	2.23e-05	2.02e-05	4.68e-05	0	3.46e-05	0.00010712	1.39e-05	1.28e-05	3.73e-07	7.44e-05	0.000346378	0.000181784	0.000787912	4.72e-05	1.42e-05	2.02e-05	7.87e-05	k__Bacteria;p__Firmicutes;c__Erysipelotrichia;o__Erysipelotrichales;f__Erysipelotrichaceae;g__Erysipelatoclostridium;s__[Clostridium] spiroforme
g__Parasutterella;s__Parasutterella excrementihominis	7.11e-05	1.39e-05	0	1.92e-05	0.00020009	0	2.12e-05	9.39e-08	1.67e-05	1.27e-07	3.23e-08	0	8.1e-05	0	0	0	0.000554954	1.38e-06	9.17e-09	1.9e-07	0	2.95e-07	k__Bacteria;p__Proteobacteria;c__Betaproteobacteria;o__Burkholderiales;f__Sutterellaceae;g__Parasutterella;s__Parasutterella excrementihominis
g__Bacteroides;s__Bacteroides sp. 3_1_23	4.53e-05	1.08e-05	4.75e-07	3.75e-07	5.57e-05	2.07e-05	1.72e-05	1.62e-05	1.33e-06	1.46e-05	5.39e-05	0.000203317	9.67e-07	1.79e-07	1.3e-06	8.14e-06	2.08e-06	0	1.59e-05	2.73e-05	3.4e-07	2.88e-07	k__Bacteria;p__Bacteroidetes;c__Bacteroidia;o__Bacteroidales;f__Bacteroidaceae;g__Bacteroides;s__Bacteroides sp. 3_1_23
g__Lachnoclostridium;s__Lachnoclostridium phocaeense	2.86e-05	3.12e-05	1.82e-05	5.25e-05	5.73e-05	5.43e-05	0.000775015	0.000118943	2.84e-06	7.6e-05	4.04e-05	4.29e-05	0.000137855	5.96e-06	3.77e-05	3.37e-05	0.000151162	3.85e-06	1.77e-05	0.000136695	8.62e-06	0.000108326	k__Bacteria;p__Firmicutes;c__Clostridia;o__Clostridiales;f__Lachnospiraceae;g__Lachnoclostridium;s__Lachnoclostridium phocaeense
g__Megamonas;s__Megamonas sp. Marseille-P3344	8.53e-07	9.07e-07	5.83e-05	1.05e-06	1.64e-07	6.92e-08	0.000489046	4.65e-05	0	1.67e-07	1.24e-08	0	0	0	0	0	0.000133463	2.43e-07	3.54e-05	4.41e-08	3.17e-05	3.51e-05	k__Bacteria;p__Firmicutes;c__Negativicutes;o__Selenomonadales;f__Selenomonadaceae;g__Megamonas;s__Megamonas sp. Marseille-P3344
g__Mobilibacterium;s__Mobilibacterium timonense	1.93e-06	2.11e-06	0	1.81e-06	1.35e-05	1.36e-05	9.83e-08	1.27e-06	3.06e-07	3.08e-06	3.09e-06	8.3e-06	2.84e-07	0	1.82e-07	2.04e-05	4.1e-05	0	6.53e-09	1.59e-05	5.79e-08	4.45e-06	k__Bacteria;p__Firmicutes;c__Clostridia;o__Clostridiales;f__Clostridiales Family XIII. Incertae Sedis;g__Mobilibacterium;s__Mobilibacterium timonense
g__Eubacterium;s__Eubacterium siraeum CAG:80	1.16e-05	0.000148206	0	0	7.77e-06	5.62e-06	2.24e-05	1.09e-06	0	0	0	7.32e-06	0	0	0	0	5.58e-06	1.86e-08	1.31e-08	2.57e-05	0	1.29e-06	k__Bacteria;p__Firmicutes;c__Clostridia;o__Clostridiales;f__Eubacteriaceae;g__Eubacterium;s__Eubacterium siraeum CAG:80
g__Paraprevotella;s__Paraprevotella clara CAG:116	3.86e-06	1.69e-05	2.01e-07	6.82e-08	1.96e-06	5.02e-07	1.89e-07	1.19e-06	2.14e-08	0	6.31e-06	3.17e-06	4.3e-08	3.91e-08	0	6.66e-05	0	8.01e-08	4.24e-06	0.000360549	1.18e-07	6.67e-05	k__Bacteria;p__Bacteroidetes;c__Bacteroidia;o__Bacteroidales;f__Prevotellaceae;g__Paraprevotella;s__Paraprevotella clara CAG:116
g__Gordonibacter;s__Gordonibacter urolithinfaciens	0.000146259	0.000108711	2.74e-07	5.65e-05	0.000175343	0.000283912	0.000742809	7.27e-05	2.57e-07	0.000123079	2.32e-05	0.000357673	1.29e-06	0	5.32e-06	0.000313212	0.000146026	2.08e-08	1.19e-07	0.00023202	1.25e-07	0.000485437	k__Bacteria;p__Actinobacteria;c__Coriobacteriia;o__Eggerthellales;f__Eggerthellaceae;g__Gordonibacter;s__Gordonibacter urolithinfaciens
g__Rodentibacter;s__Rodentibacter trehalosifermentans	6.79e-07	0	0	0	0	6.78e-08	0	0	0	1.57e-07	0	0	2.77e-05	0	0	0	3.62e-07	0	0.000741111	2.41e-08	1.04e-05	2.29e-08	k__Bacteria;p__Proteobacteria;c__Gammaproteobacteria;o__Pasteurellales;f__Pasteurellaceae;g__Rodentibacter;s__Rodentibacter trehalosifermentans
g__Unclassified;s__Lachnospiraceae bacterium 3-1	4.21e-05	8.98e-05	0.000117264	2.17e-05	0.000106154	5.85e-05	0.000258655	0.000252792	7.96e-07	0.000426349	7.84e-05	0.000133917	9.9e-05	0.000153116	0.000255543	0.000560471	8.91e-05	8.27e-05	5.7e-05	0.000136816	4.28e-05	0.000108022	k__Bacteria;p__Firmicutes;c__Clostridia;o__Clostridiales;f__Lachnospiraceae;g__Unclassified;s__Lachnospiraceae bacterium 3-1
g__Eubacterium;s__Eubacterium sp. CAG:76	4.35e-07	9.1e-06	0.000234027	5.73e-07	1.47e-05	5.38e-05	7.59e-06	0	8.85e-08	6.08e-06	7.56e-06	0.000107013	3.2e-07	1.08e-06	4.83e-06	0	6.3e-05	8.6e-07	2.32e-05	1.48e-05	4.31e-07	0.000457153	k__Bacteria;p__Firmicutes;c__Clostridia;o__Clostridiales;f__Eubacteriaceae;g__Eubacterium;s__Eubacterium sp. CAG:76
g__Clostridium;s__Clostridium saudiense	6.06e-06	2.37e-06	3.99e-05	0	0	1.89e-07	0	0	0	1.74e-05	1.66e-05	0	6.77e-06	0	0	0	1.34e-06	0.000735248	5.48e-05	1.15e-05	5.73e-08	0	k__Bacteria;p__Firmicutes;c__Clostridia;o__Clostridiales;f__Clostridiaceae;g__Clostridium;s__Clostridium saudiense
g__Megasphaera;s__Megasphaera cerevisiae	0.000455693	7.74e-06	3.17e-06	1.23e-05	7.92e-05	6.14e-06	3.65e-05	4.66e-06	2.31e-05	2.43e-07	5.65e-07	8.04e-06	2.12e-06	0	0	9.71e-06	8.98e-06	1.73e-07	2.39e-06	1.03e-06	9.83e-06	5.36e-06	k__Bacteria;p__Firmicutes;c__Negativicutes;o__Veillonellales;f__Veillonellaceae;g__Megasphaera;s__Megasphaera cerevisiae
g__Unclassified;s__Firmicutes bacterium CAG:176_63_11	2.83e-05	4.14e-05	2.66e-07	5.34e-07	4.84e-05	1.9e-05	3.18e-06	3.73e-08	0	4.14e-06	1.73e-07	6.24e-05	7.1e-08	0	3.87e-08	3.4e-06	3.17e-06	0	1.3e-07	3.22e-05	0	7.01e-06	k__Bacteria;p__Firmicutes;c__Unclassified;o__Unclassified;f__Unclassified;g__Unclassified;s__Firmicutes bacterium CAG:176_63_11
g__Unclassified;s__Clostridiales bacterium VE202-21	0.000107797	6.66e-05	5.11e-05	0.000103079	8.45e-05	0.000270058	6.31e-05	0.000102527	9.77e-07	0.000312389	3.4e-05	9.77e-05	3.8e-05	1.59e-05	0.00011659	0.000217626	4.65e-05	4.72e-06	2.77e-05	0.000103414	1.02e-05	0.000114376	k__Bacteria;p__Firmicutes;c__Clostridia;o__Clostridiales;f__Unclassified;g__Unclassified;s__Clostridiales bacterium VE202-21
g__Dorea;s__uncultured Dorea sp.	5.55e-05	0.00024358	6.21e-05	1.01e-05	0.000232089	0.00030561	3.44e-06	0.00018761	7.57e-07	0.000375331	4e-06	0.000179733	9.05e-05	0	1.4e-07	4.28e-06	0.000398468	2.82e-06	2.5e-05	8.68e-05	8.19e-08	0.000727949	k__Bacteria;p__Firmicutes;c__Clostridia;o__Clostridiales;f__Lachnospiraceae;g__Dorea;s__uncultured Dorea sp.
g__Eggerthella;s__Eggerthella sp. HGA1	2.76e-05	1.8e-05	9.4e-07	3.58e-05	0.000250453	3.61e-05	6.75e-05	0.000380085	2.16e-07	0.000250109	0.000247924	0.000248433	3.41e-06	1.72e-07	6.45e-06	6.84e-05	2.55e-05	2.01e-06	1.49e-06	2.86e-05	1.56e-07	2.41e-05	k__Bacteria;p__Actinobacteria;c__Coriobacteriia;o__Eggerthellales;f__Eggerthellaceae;g__Eggerthella;s__Eggerthella sp. HGA1
g__Parabacteroides;s__Parabacteroides sp. CAG:409	1.6e-05	1.59e-05	1.41e-06	0	1.62e-06	3.76e-06	9.35e-07	7.66e-08	1.42e-07	3.59e-07	1.17e-06	9.71e-07	6.83e-07	0	0	1.75e-07	1.29e-05	0	4.48e-06	2.53e-05	1.31e-08	0.000133418	k__Bacteria;p__Bacteroidetes;c__Bacteroidia;o__Bacteroidales;f__Tannerellaceae;g__Parabacteroides;s__Parabacteroides sp. CAG:409
g__Streptococcus;s__Streptococcus sp. HMSC064H09	1.72e-06	2.19e-06	4.03e-07	2.63e-07	5.89e-07	6.59e-07	2.88e-07	4.96e-05	2.14e-06	7.45e-06	7.43e-08	2.33e-05	3.82e-05	9.15e-07	1.89e-07	2.37e-05	4.69e-06	6.05e-07	1.51e-05	6.58e-06	0.000714358	7.51e-06	k__Bacteria;p__Firmicutes;c__Bacilli;o__Lactobacillales;f__Streptococcaceae;g__Streptococcus;s__Streptococcus sp. HMSC064H09
g__Bifidobacterium;s__Bifidobacterium dentium	0.000126186	3.14e-05	2.2e-06	0.00021156	1.28e-05	1.46e-06	0.000155341	0.000118329	5.66e-05	4.67e-06	0.000335229	3.71e-05	0.000212187	5.61e-05	6.77e-07	0.00060338	3.25e-06	0	1.14e-05	3.84e-05	0.000293103	2.67e-06	k__Bacteria;p__Actinobacteria;c__Actinobacteria;o__Bifidobacteriales;f__Bifidobacteriaceae;g__Bifidobacterium;s__Bifidobacterium dentium
g__Gordonibacter;s__Gordonibacter massiliensis	2.43e-05	7.92e-05	9.25e-07	5.67e-05	2.19e-05	0.000116288	0.000326231	3.25e-05	1.19e-07	0.000107713	4.89e-05	3.43e-05	1.33e-06	7.07e-08	2.22e-06	0.000449197	0.0001391	3.19e-08	1.25e-07	0.000122348	4.42e-07	0.000285628	k__Bacteria;p__Actinobacteria;c__Coriobacteriia;o__Eggerthellales;f__Eggerthellaceae;g__Gordonibacter;s__Gordonibacter massiliensis
g__Haemophilus;s__Haemophilus sp. HMSC61B11	1.9e-05	2.29e-07	3.53e-07	0	8.75e-07	9.53e-08	0	9.98e-07	0	2.03e-06	0	1.04e-07	1.24e-05	1.62e-07	0	0	2.33e-06	0	0.000712772	9.94e-07	0.000122078	7.35e-07	k__Bacteria;p__Proteobacteria;c__Gammaproteobacteria;o__Pasteurellales;f__Pasteurellaceae;g__Haemophilus;s__Haemophilus sp. HMSC61B11
g__Prevotella;s__Prevotella histicola	1.35e-07	1.03e-05	0	7.41e-05	0	6.32e-07	0	0	0	0	0	5.42e-06	0	0	0	5.77e-07	0	0	2.32e-06	1.29e-07	1.43e-08	3.92e-06	k__Bacteria;p__Bacteroidetes;c__Bacteroidia;o__Bacteroidales;f__Prevotellaceae;g__Prevotella;s__Prevotella histicola
g__Unclassified;s__Clostridiales bacterium Nov_37_41	6.09e-05	0.000195468	0.000128683	1.27e-05	0.000466485	0.000222959	2.7e-05	0.000195927	4.77e-05	0.000183503	2.32e-05	0.00022935	0.000167393	3.53e-05	3.02e-06	2.34e-05	0.000172791	3.45e-05	1.97e-05	0.000198538	2.88e-05	0.000710747	k__Bacteria;p__Firmicutes;c__Clostridia;o__Clostridiales;f__Unclassified;g__Unclassified;s__Clostridiales bacterium Nov_37_41
g__Blautia;s__Blautia sp. KB1	5.24e-06	0.000104586	8.23e-06	1.11e-05	3.45e-05	4.99e-05	1.36e-05	0.000473765	1.4e-06	4.57e-05	0.000133191	0.00015165	1.79e-05	2.9e-07	4.51e-07	0.000705649	1.73e-05	9.27e-06	1.21e-05	2.06e-05	2.99e-06	5.57e-05	k__Bacteria;p__Firmicutes;c__Clostridia;o__Clostridiales;f__Lachnospiraceae;g__Blautia;s__Blautia sp. KB1
g__Unclassified;s__Clostridiales bacterium 44_9	0.000165155	0.000359521	2.59e-05	4.09e-05	0.000267573	0.000140215	1.72e-05	2.36e-06	4.28e-06	0.000126535	4.27e-08	0.000104612	0.000193301	1.08e-05	2.18e-06	3.8e-07	0.000127159	6.19e-05	6.8e-06	0.000234373	3.86e-06	8.11e-05	k__Bacteria;p__Firmicutes;c__Clostridia;o__Clostridiales;f__Unclassified;g__Unclassified;s__Clostridiales bacterium 44_9
g__Bacteroides;s__Bacteroides sp. 2_2_4	5.08e-05	2.19e-05	3.4e-05	0.000108107	0.000241618	4.78e-05	1.08e-05	1.62e-05	1.64e-06	1e-05	0.000124338	0.000242005	2.07e-05	4.55e-07	3.68e-06	6.51e-06	2.04e-06	1.67e-08	1.62e-05	4.78e-05	4.18e-07	9.56e-07	k__Bacteria;p__Bacteroidetes;c__Bacteroidia;o__Bacteroidales;f__Bacteroidaceae;g__Bacteroides;s__Bacteroides sp. 2_2_4
g__Enorma;s__Enorma massiliensis	5.81e-06	0.000696468	1.31e-08	3.76e-05	2.4e-06	5.47e-06	6.75e-05	2.16e-05	4.8e-06	2.7e-06	9.98e-07	5.96e-07	8.8e-07	6.84e-08	5.5e-06	2.1e-05	8.69e-05	7.53e-08	1.79e-06	2.02e-05	1.5e-06	1.48e-05	k__Bacteria;p__Actinobacteria;c__Coriobacteriia;o__Coriobacteriales;f__Coriobacteriaceae;g__Enorma;s__Enorma massiliensis
g__Bifidobacterium;s__Bifidobacterium pseudocatenulatum CAG:263	0.000177146	6.04e-05	0	0.000694568	1.65e-05	0	4.86e-05	8.89e-08	1.47e-05	0	0	0	0.000364428	0.000160823	0	1.02e-07	0	4.56e-08	6.28e-07	5.19e-05	2.83e-05	0	k__Bacteria;p__Actinobacteria;c__Actinobacteria;o__Bifidobacteriales;f__Bifidobacteriaceae;g__Bifidobacterium;s__Bifidobacterium pseudocatenulatum CAG:263
g__Klebsiella;s__Klebsiella aerogenes	2.48e-06	1.85e-07	0.000116213	1.73e-05	4.87e-07	5.43e-07	3.27e-05	1.52e-05	5.43e-05	3.48e-05	0.000143311	1.06e-05	2.54e-05	2.05e-05	8.58e-05	2.79e-06	9.03e-06	5.61e-05	0.000188208	1.59e-07	4.42e-05	6.98e-07	k__Bacteria;p__Proteobacteria;c__Gammaproteobacteria;o__Enterobacterales;f__Enterobacteriaceae;g__Klebsiella;s__Klebsiella aerogenes
g__Dialister;s__Dialister sp. CAG:588	0	0	0	5.84e-05	0	1.03e-05	0	0	1.51e-06	3.76e-05	4.6e-07	1.1e-05	5.36e-05	8.3e-08	0	0	6.52e-08	0	4.75e-08	0	2.73e-06	6.17e-06	k__Bacteria;p__Firmicutes;c__Negativicutes;o__Veillonellales;f__Veillonellaceae;g__Dialister;s__Dialister sp. CAG:588
g__Lactobacillus;s__Lactobacillus agilis	2.18e-07	3.22e-06	1.52e-06	0	7.46e-06	0	0	4.4e-07	0.000169354	0	0	0	2.57e-06	0.00068979	0	0	0	0	0	0	0	0	k__Bacteria;p__Firmicutes;c__Bacilli;o__Lactobacillales;f__Lactobacillaceae;g__Lactobacillus;s__Lactobacillus agilis
g__Roseburia;s__Roseburia intestinalis CAG:13	6.33e-05	2.57e-05	5.42e-06	0	4.73e-06	0.000142074	6.26e-08	0	9.89e-08	2.73e-07	4.15e-08	1.3e-05	2.86e-06	8.77e-08	0	0	2.02e-05	0.000175091	3.07e-07	0.0006896	2.17e-07	4.64e-06	k__Bacteria;p__Firmicutes;c__Clostridia;o__Clostridiales;f__Lachnospiraceae;g__Roseburia;s__Roseburia intestinalis CAG:13
g__Clostridium;s__Clostridium sp. CAG:609	0	1.74e-06	2.51e-06	0	1.22e-06	2.05e-06	1.47e-07	0	0	7.2e-08	0	7.38e-08	0	0	0	9.89e-07	5.62e-08	0	0	3.68e-06	9.78e-07	1.71e-07	k__Bacteria;p__Firmicutes;c__Clostridia;o__Clostridiales;f__Clostridiaceae;g__Clostridium;s__Clostridium sp. CAG:609
g__Phascolarctobacterium;s__Phascolarctobacterium succinatutens	4.77e-05	3.82e-05	4.19e-05	8.11e-05	0.000685291	4.04e-05	1.91e-05	7.59e-06	7.47e-06	4.85e-05	4.29e-06	3.46e-05	2.43e-05	3.43e-05	3.23e-07	4.23e-05	7.05e-05	0	8.9e-06	5.82e-05	1.31e-06	2.27e-05	k__Bacteria;p__Firmicutes;c__Negativicutes;o__Acidaminococcales;f__Acidaminococcaceae;g__Phascolarctobacterium;s__Phascolarctobacterium succinatutens
g__Prevotella;s__Prevotella bivia	1.66e-05	1.01e-05	9.83e-06	1.56e-05	5.78e-05	6.65e-07	0	0	0	1.69e-06	3.88e-06	8.63e-06	1.25e-07	1.37e-06	3.38e-07	5.75e-07	5.52e-06	2.72e-07	0	5.96e-06	2.94e-07	0	k__Bacteria;p__Bacteroidetes;c__Bacteroidia;o__Bacteroidales;f__Prevotellaceae;g__Prevotella;s__Prevotella bivia
g__Bacteroides;s__Bacteroides sp. 3_1_13	1.42e-05	1.78e-05	8.76e-05	7.08e-05	3.5e-05	3.77e-05	6.73e-06	7.11e-06	3.02e-06	5.06e-06	5.18e-05	0.000104686	1.05e-06	3.34e-07	2.26e-06	1.64e-05	3.06e-06	2.56e-08	4.44e-06	6.37e-05	6.07e-07	2.05e-06	k__Bacteria;p__Bacteroidetes;c__Bacteroidia;o__Bacteroidales;f__Bacteroidaceae;g__Bacteroides;s__Bacteroides sp. 3_1_13
g__Clostridium;s__Clostridium sp. ATCC BAA-442	6.34e-05	8.27e-05	1.93e-05	0.000342536	9.59e-05	0.000129921	0.000243468	0.00010717	0	9.28e-05	7.16e-05	0.000313002	1.95e-05	1.98e-05	3.15e-06	4.32e-05	4.08e-05	2.46e-06	2.66e-05	7.26e-05	1.25e-07	0.000131988	k__Bacteria;p__Firmicutes;c__Clostridia;o__Clostridiales;f__Clostridiaceae;g__Clostridium;s__Clostridium sp. ATCC BAA-442
g__Erysipelatoclostridium;s__[Clostridium] cocleatum	1.05e-05	1.69e-05	4.2e-05	2.73e-07	2.7e-05	2.6e-05	6.63e-06	1.17e-05	2.51e-07	2.04e-05	7.47e-05	1.74e-05	1.24e-05	3.18e-08	2.69e-05	5.86e-05	2.14e-05	2.66e-05	5.09e-06	3.71e-06	1.28e-05	2.59e-05	k__Bacteria;p__Firmicutes;c__Erysipelotrichia;o__Erysipelotrichales;f__Erysipelotrichaceae;g__Erysipelatoclostridium;s__[Clostridium] cocleatum
g__Unclassified;s__Lachnospiraceae bacterium TF01-11	1.77e-05	0.000321686	3.22e-05	4.71e-05	0.000379821	0.000104472	0.00017647	2.66e-06	2.15e-07	5.31e-05	9.62e-07	2.47e-05	0.000172345	7.56e-07	9.74e-06	8.98e-06	5.27e-05	1.39e-06	1.41e-05	0.000262692	6.5e-06	6.02e-05	k__Bacteria;p__Firmicutes;c__Clostridia;o__Clostridiales;f__Lachnospiraceae;g__Unclassified;s__Lachnospiraceae bacterium TF01-11
g__Unclassified;s__Salmonella phage IME207	0	0	0	0	0	0	0	0	0	0	0	1.48e-08	0	0	0	5.2e-08	0	0	0	0	0	0	k__Viruses;p__Unclassified;c__Unclassified;o__Caudovirales;f__Siphoviridae;g__Unclassified;s__Salmonella phage IME207
g__Unclassified;s__Candidatus Saccharibacteria bacterium 32-50-10	3.82e-07	4.99e-06	4.12e-07	2.11e-06	2.08e-06	3.28e-07	2.47e-06	9.68e-08	7.51e-06	4.47e-06	4.33e-07	6.32e-07	4.93e-07	5.56e-07	6.29e-07	2.89e-05	2.4e-06	7.1e-06	9.48e-07	9.78e-07	0.00067893	2.78e-05	k__Bacteria;p__Candidatus Saccharibacteria;c__Unclassified;o__Unclassified;f__Unclassified;g__Unclassified;s__Candidatus Saccharibacteria bacterium 32-50-10
g__Unclassified;s__Clostridiales bacterium VE202-03	4.2e-05	3.01e-05	6.52e-06	0.000197663	8.3e-05	7.96e-05	2.94e-05	3.25e-05	0	0.00013133	8.49e-05	7.6e-05	2.68e-06	3.45e-07	4.19e-07	7.71e-06	1.42e-05	8.89e-08	6.34e-06	1.47e-05	0	2.92e-05	k__Bacteria;p__Firmicutes;c__Clostridia;o__Clostridiales;f__Unclassified;g__Unclassified;s__Clostridiales bacterium VE202-03
g__Clostridium;s__Clostridium sp. CAG:452	1.19e-06	3.1e-05	5.37e-07	1.54e-07	5.75e-06	4.48e-06	2.5e-07	5.97e-07	4.05e-08	1.05e-06	2.01e-07	1.1e-05	2.4e-07	3.76e-08	5.97e-08	1.44e-06	0	4.08e-07	6.97e-07	1.92e-06	5.39e-07	4.31e-07	k__Bacteria;p__Firmicutes;c__Clostridia;o__Clostridiales;f__Clostridiaceae;g__Clostridium;s__Clostridium sp. CAG:452
g__Anaerotruncus;s__Anaerotruncus sp. CAG:390	2.39e-05	0.000155248	1.02e-05	3.19e-05	3.15e-05	4.69e-05	5.89e-05	7.77e-06	0	1.05e-05	4.47e-07	0.000117635	6.44e-05	7.91e-07	3.15e-08	8.4e-05	2.1e-05	2.3e-08	7.38e-06	6.14e-05	8.16e-08	2.13e-05	k__Bacteria;p__Firmicutes;c__Clostridia;o__Clostridiales;f__Ruminococcaceae;g__Anaerotruncus;s__Anaerotruncus sp. CAG:390
g__Anaerostipes;s__Anaerostipes sp. 3_2_56FAA	3.34e-06	2.54e-06	5.25e-06	3.34e-05	2.37e-06	6.66e-06	3.81e-07	7.06e-05	0	2.69e-05	1.41e-05	7.22e-06	2.55e-06	1.07e-07	1.64e-06	0.000667634	4.84e-06	6.51e-07	1.72e-06	6.02e-06	2.48e-06	1.66e-05	k__Bacteria;p__Firmicutes;c__Clostridia;o__Clostridiales;f__Lachnospiraceae;g__Anaerostipes;s__Anaerostipes sp. 3_2_56FAA
g__Clostridium;s__Clostridium sp. CAG:678	1.04e-05	0.000140172	5.15e-06	1.08e-05	6.14e-05	7.57e-05	1.71e-05	9.8e-07	3.03e-08	3.03e-06	7.46e-07	3.26e-05	2.94e-05	2.69e-07	4.18e-06	3.03e-05	4.49e-06	0	1.99e-06	9.08e-05	1.82e-08	2.86e-05	k__Bacteria;p__Firmicutes;c__Clostridia;o__Clostridiales;f__Clostridiaceae;g__Clostridium;s__Clostridium sp. CAG:678
g__Bacteroides;s__Bacteroides sartorii	0.000152053	0.000666234	5e-05	2.51e-06	7.21e-05	2.7e-05	3.43e-06	4.66e-05	5.31e-05	2.36e-05	0.000215746	5.64e-05	6.52e-06	0	1.54e-06	1.13e-05	9.88e-05	1.76e-07	6.48e-06	8.7e-06	2.76e-07	6.86e-06	k__Bacteria;p__Bacteroidetes;c__Bacteroidia;o__Bacteroidales;f__Bacteroidaceae;g__Bacteroides;s__Bacteroides sartorii
g__Clostridium;s__Clostridium cadaveris	7.4e-06	6.65e-06	3.55e-05	7.32e-06	6.49e-06	6.95e-06	5.42e-06	8.96e-05	7.51e-08	4.82e-06	8.02e-06	2.43e-05	5.92e-06	3e-07	1.3e-07	1.24e-05	1.33e-05	0.000664998	8.86e-05	2.93e-05	8.05e-06	7.06e-06	k__Bacteria;p__Firmicutes;c__Clostridia;o__Clostridiales;f__Clostridiaceae;g__Clostridium;s__Clostridium cadaveris
g__Prevotella;s__Prevotella sp. P2-180	0	4.91e-05	0	3.62e-06	7.01e-05	5.48e-06	2.65e-06	1.04e-07	3.07e-08	1.15e-07	1.14e-06	1.13e-06	3.46e-08	0	0	3.51e-07	5.61e-06	2.98e-07	0	1.74e-06	6.62e-07	8.28e-07	k__Bacteria;p__Bacteroidetes;c__Bacteroidia;o__Bacteroidales;f__Prevotellaceae;g__Prevotella;s__Prevotella sp. P2-180
g__Clostridium;s__Clostridium sp. CAG:226	1.9e-05	1.39e-05	3.84e-06	1.32e-06	4.66e-05	3.7e-05	4.54e-06	0	3.67e-08	6.96e-06	0	6.04e-06	7.25e-06	4.16e-06	1.7e-07	2.31e-05	1.62e-05	0	2.14e-07	7.37e-05	2.78e-08	2.64e-05	k__Bacteria;p__Firmicutes;c__Clostridia;o__Clostridiales;f__Clostridiaceae;g__Clostridium;s__Clostridium sp. CAG:226
g__Neisseria;s__Neisseria sp. oral taxon 014	0	1.2e-07	0	0	1.69e-08	0	0	3.46e-07	0	1.21e-07	0	3.23e-08	7.78e-07	0	0	3.28e-07	0	0	2.54e-05	1.65e-08	0.000658984	0	k__Bacteria;p__Proteobacteria;c__Betaproteobacteria;o__Neisseriales;f__Neisseriaceae;g__Neisseria;s__Neisseria sp. oral taxon 014
g__Eubacterium;s__Eubacterium callanderi	4.54e-06	2.09e-05	3.06e-08	2.99e-05	6.84e-06	4.95e-06	8.38e-05	1.69e-05	0	0.000204211	6.52e-07	0.000256045	7.16e-06	1.43e-07	3.18e-08	0.000652238	3.9e-06	0	2.84e-05	1.02e-05	3.86e-06	1.56e-05	k__Bacteria;p__Firmicutes;c__Clostridia;o__Clostridiales;f__Eubacteriaceae;g__Eubacterium;s__Eubacterium callanderi
g__Streptococcus;s__Streptococcus sp. HSISS2	5.89e-06	2.82e-06	5.49e-07	1.07e-05	1.11e-06	2.09e-06	0.000111723	7.26e-05	7.07e-07	6.84e-06	8.04e-08	8.15e-06	2.87e-05	3.98e-07	3.72e-07	2.84e-05	3.04e-06	6.79e-07	2.22e-05	8.7e-06	0.000644714	9.51e-06	k__Bacteria;p__Firmicutes;c__Bacilli;o__Lactobacillales;f__Streptococcaceae;g__Streptococcus;s__Streptococcus sp. HSISS2
g__Dorea;s__Dorea sp. 5-2	3.45e-05	0.000117588	8.05e-05	3.08e-05	0.0001717	0.000118961	8.24e-05	0.00046453	6.62e-07	9.72e-05	2.89e-05	0.000161144	8.03e-05	4.49e-05	3.73e-05	0.000259312	0.000139155	5.34e-06	3.67e-05	0.00019554	2.87e-05	0.000642359	k__Bacteria;p__Firmicutes;c__Clostridia;o__Clostridiales;f__Lachnospiraceae;g__Dorea;s__Dorea sp. 5-2
g__Alistipes;s__Alistipes timonensis	6.68e-05	1.49e-05	0	1.33e-07	1.39e-06	4.07e-05	8.41e-08	0	0	3.1e-07	5.02e-08	6.4e-06	0	0	0	0	6.72e-07	0	0	8.06e-06	0	2.04e-06	k__Bacteria;p__Bacteroidetes;c__Bacteroidia;o__Bacteroidales;f__Rikenellaceae;g__Alistipes;s__Alistipes timonensis
g__Clostridium;s__Clostridium sp. CAG:245	9.1e-08	0.000120099	1.02e-05	0	0	1.65e-06	0	3.43e-06	0	0	0	0	0	0	0	0	0	0	2.53e-07	6.98e-07	0	0	k__Bacteria;p__Firmicutes;c__Clostridia;o__Clostridiales;f__Clostridiaceae;g__Clostridium;s__Clostridium sp. CAG:245
g__Eubacterium;s__Eubacterium sp. CAG:161	2.32e-05	0.000127376	7.15e-06	2.03e-05	0.000634958	2.54e-05	2.17e-05	2.39e-07	0	3.6e-06	1.06e-06	0.00010729	1.68e-05	2.62e-08	4.05e-08	5.37e-05	6.09e-06	2.24e-05	4.92e-06	6.07e-05	4.47e-08	7.9e-06	k__Bacteria;p__Firmicutes;c__Clostridia;o__Clostridiales;f__Eubacteriaceae;g__Eubacterium;s__Eubacterium sp. CAG:161
g__Akkermansia;s__Akkermansia glycaniphila	0	3.66e-06	0	0.000634772	0	1.32e-07	1.41e-06	0	0	9.38e-07	0	0.000252535	5.14e-07	0	0	0	0	0	8.96e-06	5.97e-07	1.05e-08	2.73e-06	k__Bacteria;p__Verrucomicrobia;c__Verrucomicrobiae;o__Verrucomicrobiales;f__Akkermansiaceae;g__Akkermansia;s__Akkermansia glycaniphila
g__Eggerthella;s__Eggerthella sp. CAG:368	1.32e-06	0.000102181	0	0.000354627	0.000149025	0.000141413	0.000188179	0.000332606	0	1.36e-07	1.06e-06	1.6e-06	1.94e-06	0	1.2e-08	0.000563799	0.000167969	0	0	4.83e-05	1.55e-07	2.99e-05	k__Bacteria;p__Actinobacteria;c__Coriobacteriia;o__Eggerthellales;f__Eggerthellaceae;g__Eggerthella;s__Eggerthella sp. CAG:368
g__Eubacterium;s__Eubacterium sp. 3_1_31	2.67e-06	1.58e-05	5.13e-05	6.66e-06	4.42e-05	2.92e-05	6.76e-06	0.000144809	1.2e-06	9.66e-06	2.49e-05	0.000112366	2.39e-06	0	1.38e-07	4.37e-05	2.05e-05	1.72e-06	1.68e-06	0.000145117	2.98e-07	3.62e-05	k__Bacteria;p__Firmicutes;c__Clostridia;o__Clostridiales;f__Eubacteriaceae;g__Eubacterium;s__Eubacterium sp. 3_1_31
g__Arabia;s__Arabia massiliensis	1.77e-05	7.15e-05	1.29e-05	5.13e-05	0.0001237	0.000104801	0.000286783	4.07e-05	6.45e-08	0.000118332	1.59e-05	1.81e-05	1.79e-06	0	3.38e-07	0.000629121	0.000139922	0	1.18e-06	0.000145806	4.57e-07	0.000157015	k__Bacteria;p__Actinobacteria;c__Coriobacteriia;o__Eggerthellales;f__Eggerthellaceae;g__Arabia;s__Arabia massiliensis
g__Bacteroides;s__Bacteroides sp. D20	8.92e-05	0.000115781	3.77e-05	4.03e-06	2.14e-05	6.63e-05	1.04e-06	2.48e-07	1.49e-07	7.72e-06	2.35e-05	5.69e-06	7.57e-07	6.67e-07	5.61e-08	1.03e-06	1.08e-05	0	5.36e-06	2.13e-05	2.05e-06	5.55e-05	k__Bacteria;p__Bacteroidetes;c__Bacteroidia;o__Bacteroidales;f__Bacteroidaceae;g__Bacteroides;s__Bacteroides sp. D20
g__Anaerostipes;s__Anaerostipes sp. CAG:276	2.95e-06	2.71e-06	1.57e-06	3.99e-05	1.04e-05	2.7e-06	2.41e-07	9.14e-06	0	4.53e-06	0	6.89e-06	3.43e-06	0	7.86e-07	0.000622247	2.42e-06	0	9.99e-07	2.79e-06	0	1.79e-05	k__Bacteria;p__Firmicutes;c__Clostridia;o__Clostridiales;f__Lachnospiraceae;g__Anaerostipes;s__Anaerostipes sp. CAG:276
g__Bifidobacterium;s__Bifidobacterium sp. 56_9_plus	5.27e-05	1.89e-05	0	0.000621106	4.57e-05	1.06e-05	5.75e-05	1.16e-06	0	0	0	7.92e-07	4.51e-05	0.000182963	2.03e-08	5.23e-06	6.25e-08	0	2.35e-07	5.32e-05	1.02e-05	4.97e-07	k__Bacteria;p__Actinobacteria;c__Actinobacteria;o__Bifidobacteriales;f__Bifidobacteriaceae;g__Bifidobacterium;s__Bifidobacterium sp. 56_9_plus
g__Traorella;s__Traorella massiliensis	2.22e-05	4.32e-05	1.85e-05	3.04e-06	8.31e-06	1.96e-05	8.77e-06	7.94e-06	1.56e-06	1.29e-05	8.08e-06	3.86e-06	2.87e-06	1.93e-06	3.94e-06	5.62e-05	2.69e-05	2.94e-06	1.06e-05	2.29e-05	4.09e-08	3.05e-06	k__Bacteria;p__Firmicutes;c__Erysipelotrichia;o__Erysipelotrichales;f__Erysipelotrichaceae;g__Traorella;s__Traorella massiliensis
g__Veillonella;s__Veillonella sp. 3_1_44	1.4e-06	1.12e-07	0.000208869	3.7e-06	5.82e-07	1.45e-07	1.86e-05	2.3e-06	0.000610421	1.17e-05	7.53e-06	1.9e-07	9.23e-06	0.000146345	0	1.76e-07	1.47e-06	5.67e-05	4.24e-06	0	0.000343929	2.96e-06	k__Bacteria;p__Firmicutes;c__Negativicutes;o__Veillonellales;f__Veillonellaceae;g__Veillonella;s__Veillonella sp. 3_1_44
g__Eubacterium;s__Eubacterium sp. ER2	1.72e-05	2.23e-05	2.5e-05	1.01e-05	2.35e-05	4.4e-05	0.000609004	0.000254136	1.06e-07	2.01e-05	2.05e-05	4.78e-05	2.44e-05	1.12e-05	9.03e-06	1.04e-05	5.62e-05	0	7.46e-06	7.12e-05	4.78e-06	0.000117524	k__Bacteria;p__Firmicutes;c__Clostridia;o__Clostridiales;f__Eubacteriaceae;g__Eubacterium;s__Eubacterium sp. ER2
g__Roseburia;s__Roseburia inulinivorans CAG:15	0.00058529	2.55e-05	6.15e-06	1.27e-06	0.000108534	9.24e-05	4.91e-06	3.56e-08	0	6.81e-08	0	2.17e-06	5.16e-05	0	1.14e-05	4.29e-05	0.000392521	1.1e-07	6.51e-06	3.81e-05	0	3.05e-05	k__Bacteria;p__Firmicutes;c__Clostridia;o__Clostridiales;f__Lachnospiraceae;g__Roseburia;s__Roseburia inulinivorans CAG:15
g__Ruminococcus;s__Ruminococcus flavefaciens	0.000188789	0.000604999	4.81e-05	1.68e-05	0.000194028	0.000231558	0.000193829	2.14e-06	5.95e-06	4.24e-05	5.73e-05	0.000181886	8.84e-05	1.03e-06	1.11e-06	7.92e-05	4.84e-05	1.13e-06	8.68e-06	0.000156407	1.05e-05	9.67e-05	k__Bacteria;p__Firmicutes;c__Clostridia;o__Clostridiales;f__Ruminococcaceae;g__Ruminococcus;s__Ruminococcus flavefaciens
g__Streptococcus;s__Streptococcus sp. HSISS1	4.71e-06	2.1e-06	7.73e-07	4.74e-06	8.58e-07	1.4e-06	8.85e-06	8.49e-05	1.83e-06	8.43e-06	2.66e-07	1.3e-05	2.81e-05	5.18e-07	4.9e-07	2.88e-05	5.18e-06	2e-07	2.73e-05	1.06e-05	0.000602616	9.16e-06	k__Bacteria;p__Firmicutes;c__Bacilli;o__Lactobacillales;f__Streptococcaceae;g__Streptococcus;s__Streptococcus sp. HSISS1
g__Ruminococcus;s__Ruminococcus sp. DSM 100440	2.15e-05	2.07e-05	1.76e-05	1.37e-05	9.55e-06	3.86e-06	0.000599652	0.000199299	0	1.02e-06	9.53e-06	7.32e-05	2.06e-07	0	2.39e-06	3.37e-06	3.66e-06	0	8.24e-06	1.22e-05	0	0.000114376	k__Bacteria;p__Firmicutes;c__Clostridia;o__Clostridiales;f__Ruminococcaceae;g__Ruminococcus;s__Ruminococcus sp. DSM 100440
g__Streptococcus;s__Streptococcus salivarius CAG:79	4.83e-06	2.73e-06	1.14e-06	7.27e-07	2e-06	1.16e-06	4.66e-07	6.16e-05	1.35e-06	7.31e-06	2.61e-08	1.57e-05	2.89e-05	1.11e-06	1.98e-07	2.2e-05	3.1e-06	2.65e-07	2.02e-05	1.01e-05	0.000596874	1.06e-05	k__Bacteria;p__Firmicutes;c__Bacilli;o__Lactobacillales;f__Streptococcaceae;g__Streptococcus;s__Streptococcus salivarius CAG:79
g__Veillonella;s__Veillonella sp. HPA0037	3.36e-07	0	1.63e-05	3.82e-07	2.34e-07	3.46e-08	0	2.6e-07	8.51e-05	1.92e-06	3.45e-07	3.56e-08	1.14e-06	0.000596389	0	0	1.07e-07	3.79e-06	4.13e-06	4.89e-08	0.000198153	0	k__Bacteria;p__Firmicutes;c__Negativicutes;o__Veillonellales;f__Veillonellaceae;g__Veillonella;s__Veillonella sp. HPA0037
g__Parabacteroides;s__Parabacteroides sp. D13	7.91e-05	0.000109931	4.28e-05	1.1e-06	4.44e-05	3.51e-05	4.63e-06	1.28e-05	3e-06	6.73e-06	3.67e-05	8.62e-05	1.52e-06	2.62e-05	3.08e-06	3.82e-05	1.18e-05	2.64e-08	3.38e-05	1.82e-05	5.94e-07	5.5e-06	k__Bacteria;p__Bacteroidetes;c__Bacteroidia;o__Bacteroidales;f__Tannerellaceae;g__Parabacteroides;s__Parabacteroides sp. D13
g__Clostridium;s__Clostridium sp. CAG:217_53_7	1.41e-06	7.58e-05	0	7.59e-08	0.000349827	0.000595396	0.000248075	0	9.37e-08	1.72e-07	0	9.37e-07	1.61e-08	0	0	0	4.3e-08	0	0	0.000298764	4.88e-07	0.00023367	k__Bacteria;p__Firmicutes;c__Clostridia;o__Clostridiales;f__Clostridiaceae;g__Clostridium;s__Clostridium sp. CAG:217_53_7
g__Pediococcus;s__Pediococcus acidilactici	1.05e-06	0	4.73e-07	1.92e-05	3.05e-07	0	0	3.45e-06	3.39e-06	0	0	0	0	1.54e-05	0	1.58e-07	0	0	4.6e-07	2.34e-06	7.98e-07	1.3e-07	k__Bacteria;p__Firmicutes;c__Bacilli;o__Lactobacillales;f__Lactobacillaceae;g__Pediococcus;s__Pediococcus acidilactici
g__Clostridium;s__Clostridium baratii	1.3e-05	8.77e-06	2.3e-05	0	1.04e-05	1.72e-05	1.37e-06	7.62e-07	3.8e-08	4.34e-06	7.46e-06	5.23e-05	1.98e-05	5.56e-07	1.28e-06	5.3e-06	5.23e-06	0.000589249	5.55e-05	1.31e-05	0	1.22e-05	k__Bacteria;p__Firmicutes;c__Clostridia;o__Clostridiales;f__Clostridiaceae;g__Clostridium;s__Clostridium baratii
g__Lactobacillus;s__Lactobacillus johnsonii	5.84e-07	1.45e-06	9.66e-06	1.22e-06	2.54e-07	9.12e-06	7.17e-07	0	0	4.85e-06	0	0	7.87e-07	0.000587938	1.47e-08	2.65e-08	0	0	2.68e-07	1.06e-05	0	1.5e-07	k__Bacteria;p__Firmicutes;c__Bacilli;o__Lactobacillales;f__Lactobacillaceae;g__Lactobacillus;s__Lactobacillus johnsonii
g__Neisseria;s__Neisseria flavescens	1.15e-06	8.13e-08	3.86e-07	2.08e-08	9.81e-08	0	0	1.97e-06	4.89e-07	1.08e-06	0	7.64e-08	3.97e-06	2.95e-05	0	0	4.44e-08	0	0.000196996	0	0.000586061	6.9e-08	k__Bacteria;p__Proteobacteria;c__Betaproteobacteria;o__Neisseriales;f__Neisseriaceae;g__Neisseria;s__Neisseria flavescens
g__Unclassified;s__Lachnospiraceae bacterium M18-1	0.000160171	8.99e-05	0.000114834	2.49e-05	0.000108033	7.61e-05	0.00013671	0.000254518	4.68e-07	0.000503979	0.00010886	0.000181465	4.67e-05	0.000117002	0.000234136	0.000530223	0.000123701	1.72e-05	6.31e-05	9.13e-05	5.54e-05	0.00019493	k__Bacteria;p__Firmicutes;c__Clostridia;o__Clostridiales;f__Lachnospiraceae;g__Unclassified;s__Lachnospiraceae bacterium M18-1
g__Clostridium;s__Clostridium mediterraneense	1.19e-05	1.01e-05	8.18e-06	0	6.41e-07	1.13e-06	0	0	1.37e-07	0	6.83e-07	0	4.34e-07	0	0	0	0	0.00058487	1.22e-05	1.32e-06	3.27e-07	4.9e-08	k__Bacteria;p__Firmicutes;c__Clostridia;o__Clostridiales;f__Clostridiaceae;g__Clostridium;s__Clostridium mediterraneense
g__Roseburia;s__Roseburia sp. CAG:50	7.83e-06	0.000214545	3.78e-06	6.14e-05	0.00010168	0.000127377	5.83e-07	2.15e-06	0	2.35e-05	1.1e-07	0.000335513	3.78e-05	1.35e-05	5e-08	8.91e-06	2.45e-05	1.4e-05	7.08e-06	0.000234105	5.66e-06	2.29e-05	k__Bacteria;p__Firmicutes;c__Clostridia;o__Clostridiales;f__Lachnospiraceae;g__Roseburia;s__Roseburia sp. CAG:50
g__Unclassified;s__Lachnospiraceae bacterium 5_1_57FAA	6.16e-05	7.43e-05	3.48e-05	8.79e-05	0.000167199	0.000108816	4.89e-05	0.000259354	7.37e-08	0.00019964	2.2e-05	0.000135118	5.2e-05	5.38e-05	3.23e-06	0.000113517	0.000176284	1.37e-05	6.06e-05	9.9e-05	2.35e-05	0.000577079	k__Bacteria;p__Firmicutes;c__Clostridia;o__Clostridiales;f__Lachnospiraceae;g__Unclassified;s__Lachnospiraceae bacterium 5_1_57FAA
g__Sutterella;s__Sutterella sp. CAG:521	3.85e-06	6.72e-07	1.27e-05	4.98e-05	1.7e-06	0	1.44e-07	0	0	0	4.44e-08	9.87e-07	4.04e-06	0	0	1.12e-07	9.25e-07	0	0	3.95e-08	0	0	k__Bacteria;p__Proteobacteria;c__Betaproteobacteria;o__Burkholderiales;f__Sutterellaceae;g__Sutterella;s__Sutterella sp. CAG:521
g__Enterococcus;s__Enterococcus gallinarum	5.1e-08	2.58e-07	4.23e-07	3.25e-08	2.35e-06	2.35e-07	3.07e-07	6.46e-07	0	0	2.72e-06	7.91e-07	0	1.97e-05	1.29e-08	0.000285296	9.02e-08	5.9e-05	1.31e-06	5.43e-07	1.31e-06	0	k__Bacteria;p__Firmicutes;c__Bacilli;o__Lactobacillales;f__Enterococcaceae;g__Enterococcus;s__Enterococcus gallinarum
g__Paraprevotella;s__Paraprevotella clara	6.68e-05	3.05e-06	1.45e-05	4.31e-06	3.46e-06	1.38e-05	1.08e-06	5.13e-07	0.000199275	2.11e-06	2.77e-05	1.39e-05	5.06e-07	7.47e-08	3.47e-08	6.59e-05	5.17e-06	1.02e-08	4.66e-06	0.000476451	1.03e-08	7.95e-05	k__Bacteria;p__Bacteroidetes;c__Bacteroidia;o__Bacteroidales;f__Prevotellaceae;g__Paraprevotella;s__Paraprevotella clara
g__Lachnoclostridium;s__Lachnoclostridium sp. An169	7.59e-05	0.000249453	0.00011847	1.38e-05	0.000231792	0.000133974	0.000234493	0.000282169	2.41e-07	0.000212918	4.34e-05	8.79e-05	3.93e-05	1.03e-05	0.000101997	0.000570737	8.29e-05	4.79e-05	4.09e-05	0.000219441	4.24e-05	0.00015927	k__Bacteria;p__Firmicutes;c__Clostridia;o__Clostridiales;f__Lachnospiraceae;g__Lachnoclostridium;s__Lachnoclostridium sp. An169
g__Faecalibacterium;s__Faecalibacterium sp. CAG:74_58_120	0.000104257	7.51e-05	5.06e-07	1.6e-07	5.91e-05	8.61e-05	9.55e-06	0	1.72e-07	1.01e-05	1.27e-07	1.66e-06	3.76e-05	2.33e-05	0	4.24e-08	8.24e-05	1.1e-05	1.32e-07	0.000198131	4.97e-07	4.84e-06	k__Bacteria;p__Firmicutes;c__Clostridia;o__Clostridiales;f__Ruminococcaceae;g__Faecalibacterium;s__Faecalibacterium sp. CAG:74_58_120
g__Eubacterium;s__Eubacterium sp. CAG:86	8.39e-06	7.28e-05	9.24e-06	1.42e-07	1.75e-05	2.95e-05	0	5.18e-06	0	1.65e-06	6.12e-07	2.59e-05	0.000122055	7.56e-06	1.14e-07	8.82e-05	6.62e-05	1.95e-05	7.78e-05	7.02e-06	0	2.43e-05	k__Bacteria;p__Firmicutes;c__Clostridia;o__Clostridiales;f__Eubacteriaceae;g__Eubacterium;s__Eubacterium sp. CAG:86
g__Clostridium;s__Clostridium sp. CAG:264	2.73e-06	4.59e-05	1.59e-06	2.15e-06	1.5e-05	2.24e-06	1.69e-05	2.68e-08	0	0	5.17e-07	2.18e-05	1.29e-06	1.17e-05	1.32e-06	3.11e-05	4.24e-06	4.24e-07	0	4.5e-05	5.97e-06	1.39e-05	k__Bacteria;p__Firmicutes;c__Clostridia;o__Clostridiales;f__Clostridiaceae;g__Clostridium;s__Clostridium sp. CAG:264
g__Butyricimonas;s__Butyricimonas sp. An62	3.57e-05	1.34e-05	3.75e-05	1.01e-06	4.09e-07	3.28e-05	1.08e-07	4.86e-07	6.23e-08	0	1.09e-07	4.12e-05	1.02e-06	0	0	2.2e-07	4.36e-06	2.47e-08	2.08e-06	3.86e-06	0	3.23e-06	k__Bacteria;p__Bacteroidetes;c__Bacteroidia;o__Bacteroidales;f__Odoribacteraceae;g__Butyricimonas;s__Butyricimonas sp. An62
g__Prevotella;s__Prevotella sp. CAG:873	0	0.000560468	0	0	2.6e-08	4.83e-08	0	9.55e-08	0	0	0	2.85e-07	1.44e-07	0	0	0	2.3e-06	0	1.17e-06	9.57e-08	0	0	k__Bacteria;p__Bacteroidetes;c__Bacteroidia;o__Bacteroidales;f__Prevotellaceae;g__Prevotella;s__Prevotella sp. CAG:873
g__Bacteroides;s__Bacteroides sp. 4_3_47FAA	0.000291143	5.18e-05	2.41e-05	2.64e-06	8.28e-06	3.15e-05	3.5e-07	1.15e-05	2.46e-05	2.49e-05	0.000101884	5.7e-05	1e-06	1.02e-06	2.9e-08	8.5e-06	2.45e-05	2.19e-08	2.66e-06	1.08e-05	7.57e-07	5.99e-06	k__Bacteria;p__Bacteroidetes;c__Bacteroidia;o__Bacteroidales;f__Bacteroidaceae;g__Bacteroides;s__Bacteroides sp. 4_3_47FAA
g__Coprobacillus;s__Coprobacillus sp. CAG:235_29_27	1.5e-05	5.27e-05	0	2.36e-08	0.000235928	9.38e-05	0	0	2.58e-08	4.3e-08	0	5.11e-08	0.000273788	3.58e-08	7.68e-06	0	0.000171592	0.000424402	0.00016402	3.93e-05	1e-07	0.000559053	k__Bacteria;p__Firmicutes;c__Erysipelotrichia;o__Erysipelotrichales;f__Erysipelotrichaceae;g__Coprobacillus;s__Coprobacillus sp. CAG:235_29_27
g__Anaerofustis;s__Anaerofustis stercorihominis	9.03e-06	2.19e-05	3.09e-06	1.66e-06	2.79e-05	3.29e-05	4.2e-06	3.4e-06	6.44e-08	0.000558208	9.76e-07	0.00033431	1.19e-05	2.73e-06	2.75e-06	8.44e-06	1.72e-05	1.93e-07	4.36e-06	0.000136446	7.06e-07	0.000147994	k__Bacteria;p__Firmicutes;c__Clostridia;o__Clostridiales;f__Eubacteriaceae;g__Anaerofustis;s__Anaerofustis stercorihominis
g__Unclassified;s__Firmicutes bacterium CAG:270	1.38e-05	3.3e-05	1.91e-08	3.2e-05	2.32e-05	1.96e-05	2.17e-05	2.61e-05	0	3e-05	2.5e-06	0.00015027	3.96e-05	0	5.19e-07	0	2.34e-05	3.32e-08	9.15e-08	2.91e-05	2.03e-08	2.28e-05	k__Bacteria;p__Firmicutes;c__Unclassified;o__Unclassified;f__Unclassified;g__Unclassified;s__Firmicutes bacterium CAG:270
g__Unclassified;s__Clostridiales bacterium VE202-27	1.68e-05	3.87e-05	7.43e-06	3.53e-06	5.24e-05	2.11e-05	3.78e-06	3.25e-05	6.68e-08	0.000556285	4.18e-06	4.81e-05	4.45e-05	1.95e-06	4.51e-06	0.000163367	3.75e-05	3.2e-06	5.37e-06	4.16e-05	5.27e-08	1.07e-05	k__Bacteria;p__Firmicutes;c__Clostridia;o__Clostridiales;f__Unclassified;g__Unclassified;s__Clostridiales bacterium VE202-27
g__Dialister;s__Dialister sp. CAG:486	0.000373497	1.38e-05	0	0	3.35e-06	1.6e-05	0	0	2.04e-06	5.46e-07	2.14e-07	1.58e-06	6.33e-06	0	0	0	5.3e-06	9.05e-08	0	8.19e-08	1.05e-07	3.69e-06	k__Bacteria;p__Firmicutes;c__Negativicutes;o__Veillonellales;f__Veillonellaceae;g__Dialister;s__Dialister sp. CAG:486
g__Acidaminococcus;s__Acidaminococcus intestini	0.000551108	1.88e-06	3.29e-07	1.49e-05	4.73e-05	6.98e-08	4.53e-05	3.95e-06	1.82e-06	4.54e-07	7.48e-08	5.37e-07	0	6.19e-07	0	4.25e-07	6.12e-07	0	2.95e-07	4.19e-06	4.91e-06	1.62e-06	k__Bacteria;p__Firmicutes;c__Negativicutes;o__Acidaminococcales;f__Acidaminococcaceae;g__Acidaminococcus;s__Acidaminococcus intestini
g__Bacteroides;s__Bacteroides sp. CAG:443	0.000219906	2.18e-05	2.58e-05	7.9e-07	8.49e-08	0.000145104	2.37e-07	7.8e-09	1.48e-08	2.75e-06	3.15e-06	9.87e-07	0	0	0	0	5.73e-05	6.82e-08	4.44e-05	1.69e-06	5.38e-07	8.1e-07	k__Bacteria;p__Bacteroidetes;c__Bacteroidia;o__Bacteroidales;f__Bacteroidaceae;g__Bacteroides;s__Bacteroides sp. CAG:443
g__Veillonella;s__Veillonella montpellierensis	4.93e-06	1.11e-05	7.77e-06	4.88e-06	0	1e-05	2.28e-06	2.06e-06	0.000137103	3.25e-06	1.63e-06	0	3.51e-06	0.00054914	8.35e-08	0	6.88e-07	1.06e-05	1.35e-06	2.61e-07	0.00020459	0	k__Bacteria;p__Firmicutes;c__Negativicutes;o__Veillonellales;f__Veillonellaceae;g__Veillonella;s__Veillonella montpellierensis
g__Blautia;s__Blautia sp. An249	1.79e-05	4.6e-05	6.07e-05	7.96e-06	0.000111101	6.81e-05	7.3e-05	1.97e-05	3.83e-06	0.000148004	4.23e-06	0.000105653	5.73e-05	1.24e-06	1.18e-05	5.79e-05	0.000217428	0	2.18e-05	8.58e-05	2e-06	0.000135625	k__Bacteria;p__Firmicutes;c__Clostridia;o__Clostridiales;f__Lachnospiraceae;g__Blautia;s__Blautia sp. An249
g__Faecalicatena;s__Faecalicatena contorta	5.03e-05	8.75e-05	7.57e-05	7.8e-05	7.16e-05	0.000153434	0.000212362	0.000545247	1.05e-06	0.000234365	6.95e-05	0.000111476	1.34e-05	6.6e-05	0.000102732	0.000128482	7.48e-05	6.96e-06	1.21e-05	5.93e-05	3.37e-05	0.000101423	k__Bacteria;p__Firmicutes;c__Clostridia;o__Clostridiales;f__Lachnospiraceae;g__Faecalicatena;s__Faecalicatena contorta
g__Streptococcus;s__Streptococcus sp. CCH5-D3	5.46e-06	1.44e-06	2.2e-07	5.63e-07	3.03e-07	8.58e-07	4.54e-05	2.23e-05	2.49e-07	3.65e-06	1.62e-07	1.98e-05	2.13e-05	2.35e-07	3.8e-07	3.94e-05	2.7e-06	6.06e-07	2.01e-05	5.08e-06	0.000544469	8.1e-06	k__Bacteria;p__Firmicutes;c__Bacilli;o__Lactobacillales;f__Streptococcaceae;g__Streptococcus;s__Streptococcus sp. CCH5-D3
g__Bacteroides;s__Bacteroides coprophilus CAG:333	8.93e-06	3.04e-06	8.23e-05	1.35e-07	3.1e-06	1.19e-05	2.11e-07	1.76e-06	9.63e-07	1.67e-06	9.37e-06	1.67e-06	3.47e-07	0	0	8.8e-07	6.63e-06	1.97e-07	9.94e-06	2.59e-07	0	1.31e-07	k__Bacteria;p__Bacteroidetes;c__Bacteroidia;o__Bacteroidales;f__Bacteroidaceae;g__Bacteroides;s__Bacteroides coprophilus CAG:333
g__Enterococcus;s__Enterococcus sp. HMSC05C03	6e-08	2.78e-05	7.91e-05	3.76e-06	4.56e-06	5.65e-08	5.87e-07	6.01e-05	3.3e-07	3.51e-06	2.66e-06	1.35e-05	0	0	3.61e-05	6.79e-05	0	0	1.31e-06	0.000165854	3.87e-06	2.59e-05	k__Bacteria;p__Firmicutes;c__Bacilli;o__Lactobacillales;f__Enterococcaceae;g__Enterococcus;s__Enterococcus sp. HMSC05C03
g__Fusobacterium;s__Fusobacterium perfoetens	0	9.5e-07	0.000539076	0	5e-07	8.74e-05	2.39e-06	1.44e-06	9.46e-07	0	0	0	0	0	4.51e-08	1.16e-05	2.05e-06	0	3.21e-06	2.79e-06	6.89e-06	8.27e-07	k__Bacteria;p__Fusobacteria;c__Fusobacteriia;o__Fusobacteriales;f__Fusobacteriaceae;g__Fusobacterium;s__Fusobacterium perfoetens
g__Streptococcus;s__Streptococcus anginosus	1.65e-06	7.44e-06	8.78e-06	5.59e-05	8.39e-06	3.51e-06	3.1e-05	0.000439888	9.67e-06	1.71e-05	3.34e-06	5.55e-05	7.34e-06	1.11e-06	1.69e-06	0.000432713	3.35e-05	7.28e-06	2.84e-05	1.06e-05	0.000536455	5.29e-05	k__Bacteria;p__Firmicutes;c__Bacilli;o__Lactobacillales;f__Streptococcaceae;g__Streptococcus;s__Streptococcus anginosus
g__Megamonas;s__Megamonas funiformis CAG:377	0	1.29e-07	4.63e-05	0	2.9e-07	0	0.000533938	2.76e-05	1.7e-07	0	0	0	0	0	0	2.76e-07	5.4e-05	5.61e-08	1.08e-05	0	1.62e-05	1.61e-05	k__Bacteria;p__Firmicutes;c__Negativicutes;o__Selenomonadales;f__Selenomonadaceae;g__Megamonas;s__Megamonas funiformis CAG:377
g__Enterococcus;s__Enterococcus phoeniculicola	3.29e-08	1.95e-07	0	0	0	1.14e-06	8.69e-08	3.03e-06	0	0	1.97e-07	2.55e-07	1.09e-07	0	0	0.000533025	1.97e-06	3.6e-07	1.73e-07	6.12e-06	3.35e-08	0	k__Bacteria;p__Firmicutes;c__Bacilli;o__Lactobacillales;f__Enterococcaceae;g__Enterococcus;s__Enterococcus phoeniculicola
g__Clostridium;s__Clostridium sp. M62_1	0.000352848	0.000321091	0.000130702	0.00017511	0.000244755	0.000226597	0.000239232	0.000532097	3.73e-06	0.000223547	5.28e-05	0.000234032	0.000294572	9.18e-05	2.32e-05	0.000103726	0.000155721	7.03e-05	3.52e-05	0.000523071	4.23e-05	0.000250204	k__Bacteria;p__Firmicutes;c__Clostridia;o__Clostridiales;f__Clostridiaceae;g__Clostridium;s__Clostridium sp. M62_1
g__Unclassified;s__Ruminococcaceae bacterium P7	8.16e-05	6.99e-05	1.41e-05	1.8e-05	4.3e-05	4.92e-05	7.27e-05	2.53e-06	1.24e-07	8.33e-06	6.7e-06	1.31e-05	7.39e-06	7.63e-08	4e-07	3.27e-06	1.16e-05	3.01e-06	9.94e-05	2.1e-05	3.54e-08	5.15e-06	k__Bacteria;p__Firmicutes;c__Clostridia;o__Clostridiales;f__Ruminococcaceae;g__Unclassified;s__Ruminococcaceae bacterium P7
g__Prevotella;s__Prevotella sp. DNF00663	0	0	0	0	4.65e-05	0	0	0	0	0	0	0	0	0	0	0	5.33e-06	6.81e-08	0	5.4e-08	0	0	k__Bacteria;p__Bacteroidetes;c__Bacteroidia;o__Bacteroidales;f__Prevotellaceae;g__Prevotella;s__Prevotella sp. DNF00663
g__Clostridium;s__Clostridium sp. USBA 49	1.14e-05	4.43e-07	1.63e-06	0	9.15e-08	1.21e-06	0	0	0	3.96e-06	4.76e-08	3.14e-05	1.86e-06	0	0	0	1.28e-06	0.000522578	4.96e-06	4.65e-06	0	3.82e-07	k__Bacteria;p__Firmicutes;c__Clostridia;o__Clostridiales;f__Clostridiaceae;g__Clostridium;s__Clostridium sp. USBA 49
g__Unclassified;s__Klebsiella phage KPN N137	0	0	0	0	0	0	4.51e-05	0	0	0	0	1.59e-08	0	0	0	0	0	0	0	0	0	0	k__Viruses;p__Unclassified;c__Unclassified;o__Unclassified;f__Unclassified;g__Unclassified;s__Klebsiella phage KPN N137
g__Unclassified;s__Clostridia bacterium UC5.1-1D1	9.16e-05	0.000113707	3.84e-06	0.000214008	0.000108931	0.00048605	0.000172486	1.95e-05	4.33e-08	0.000260539	4.15e-05	0.000520166	4.07e-05	4.83e-06	3.81e-07	2.02e-06	8.98e-05	3.09e-07	1.43e-05	8.59e-05	1.6e-05	4.73e-05	k__Bacteria;p__Firmicutes;c__Clostridia;o__Unclassified;f__Unclassified;g__Unclassified;s__Clostridia bacterium UC5.1-1D1
g__Unclassified;s__Lachnospiraceae bacterium 7_1_58FAA	6.04e-05	0.000175756	1e-05	7.29e-05	0.000161918	0.000123225	0.000337077	3.22e-05	1.6e-06	7.46e-05	3.77e-05	8.32e-05	8.04e-05	7.67e-06	2.06e-07	4.27e-06	4.06e-05	1.34e-06	8.19e-06	9.62e-05	2.87e-07	2.64e-05	k__Bacteria;p__Firmicutes;c__Clostridia;o__Clostridiales;f__Lachnospiraceae;g__Unclassified;s__Lachnospiraceae bacterium 7_1_58FAA
g__Parabacteroides;s__Parabacteroides johnsonii	5.29e-05	0.000129732	0.000111445	1.59e-06	1.36e-05	5.31e-05	4.31e-06	2.79e-06	4.35e-07	4.24e-06	6.95e-05	4.23e-05	2.55e-06	3.27e-07	2.41e-05	9.12e-06	1.4e-05	0	1.29e-05	3.45e-05	1.28e-07	5.1e-05	k__Bacteria;p__Bacteroidetes;c__Bacteroidia;o__Bacteroidales;f__Tannerellaceae;g__Parabacteroides;s__Parabacteroides johnsonii
g__Kluyvera;s__Kluyvera ascorbata	3.54e-07	8.39e-08	0.000405322	4.05e-06	1.51e-07	3.26e-07	3e-06	9.66e-06	2e-05	1.36e-05	3.13e-05	8.27e-06	2.17e-06	1.79e-06	7.05e-06	9.04e-07	8.84e-08	7.7e-06	3.64e-05	3.19e-08	1.43e-05	0	k__Bacteria;p__Proteobacteria;c__Gammaproteobacteria;o__Enterobacterales;f__Enterobacteriaceae;g__Kluyvera;s__Kluyvera ascorbata
g__Unclassified;s__Clostridiales bacterium	9.78e-06	2.77e-05	3.64e-07	1.27e-06	0.000111353	0.000253235	6.82e-06	6.06e-05	2.87e-08	4.11e-06	2.09e-06	1.65e-05	1.23e-06	3.47e-07	0	3.21e-05	5.25e-05	2.36e-08	8.48e-07	0.000441917	3.88e-07	1.01e-05	k__Bacteria;p__Firmicutes;c__Clostridia;o__Clostridiales;f__Unclassified;g__Unclassified;s__Clostridiales bacterium
g__Unclassified;s__unidentified phage	2.49e-06	8.24e-06	3.85e-05	8.42e-06	6.45e-05	9.94e-06	2.37e-05	0.000514121	0	2.28e-06	7.69e-06	1.37e-05	7.17e-06	0	0.000201099	1.34e-05	1.69e-05	0	7.21e-05	0.000246403	1.17e-07	5.49e-05	k__Viruses;p__Unclassified;c__Unclassified;o__Unclassified;f__Unclassified;g__Unclassified;s__unidentified phage
g__Streptococcus;s__Streptococcus mitis	2.76e-06	7.39e-06	8.72e-06	8.93e-05	1.14e-05	1.41e-05	1.91e-05	0.000100278	8.93e-06	9.29e-05	3.11e-06	2.77e-05	3.84e-05	1.18e-06	4.85e-06	0.000198314	2.43e-05	3.01e-05	8.1e-05	7.28e-06	0.000511129	0.000125555	k__Bacteria;p__Firmicutes;c__Bacilli;o__Lactobacillales;f__Streptococcaceae;g__Streptococcus;s__Streptococcus mitis
g__Faecalibacterium;s__Faecalibacterium sp. CAG:74	2.36e-05	8.56e-05	2.14e-07	1.43e-08	5.29e-05	0.000109412	3.23e-06	0	1.42e-08	9.55e-07	0	1.14e-06	9.41e-08	8.51e-07	0	0	1.88e-05	2.9e-08	4.13e-08	0.000142027	0	3.56e-06	k__Bacteria;p__Firmicutes;c__Clostridia;o__Clostridiales;f__Ruminococcaceae;g__Faecalibacterium;s__Faecalibacterium sp. CAG:74
g__Bilophila;s__Bilophila sp. 4_1_30	0.000143428	6.09e-05	1.1e-07	6.46e-05	0.000399319	6.15e-06	3.63e-05	2.71e-05	2.33e-07	3.67e-06	2e-05	3.1e-05	1.13e-05	1.31e-07	0	0	4.57e-05	0	1.45e-05	2.48e-05	0	2.11e-05	k__Bacteria;p__Proteobacteria;c__Deltaproteobacteria;o__Desulfovibrionales;f__Desulfovibrionaceae;g__Bilophila;s__Bilophila sp. 4_1_30
g__Unclassified;s__butyrate-producing bacterium SS3_4	0.000152665	6.01e-05	2.69e-05	8.78e-05	0.000304057	0.000108239	4.34e-06	9.76e-06	8.15e-08	4.6e-05	3.21e-06	6.27e-05	9.28e-05	8.02e-06	7.19e-06	1.66e-05	6.95e-05	1.84e-06	3.32e-05	0.000103819	2.12e-05	7.7e-05	k__Bacteria;p__Firmicutes;c__Clostridia;o__Clostridiales;f__Unclassified;g__Unclassified;s__butyrate-producing bacterium SS3_4
g__Clostridium;s__Clostridium butyricum	2.59e-05	5.07e-05	7.52e-05	5.54e-06	4.56e-05	0.000414894	3.34e-05	7.27e-05	1.73e-06	7.99e-05	1.5e-05	0.000111356	4.61e-05	2.51e-06	4.19e-05	8.55e-06	6.64e-05	0.000486828	7.89e-05	8.27e-05	0.000386917	4.24e-05	k__Bacteria;p__Firmicutes;c__Clostridia;o__Clostridiales;f__Clostridiaceae;g__Clostridium;s__Clostridium butyricum
g__Clostridium;s__Clostridium sp. CAG:1013	1.46e-05	3.6e-05	8.71e-06	1.03e-05	0.000127808	8.24e-05	7.84e-07	1.98e-05	2.58e-08	3.85e-05	1.48e-08	3.59e-05	5.64e-06	7.29e-06	5.34e-07	2.23e-06	5.23e-05	1.09e-05	2.52e-06	0.000236905	3.96e-08	7.7e-06	k__Bacteria;p__Firmicutes;c__Clostridia;o__Clostridiales;f__Clostridiaceae;g__Clostridium;s__Clostridium sp. CAG:1013
g__Clostridium;s__Clostridium sp. 7_3_54FAA	3.86e-06	5.34e-05	6.07e-05	6.12e-06	0.000114541	1.76e-06	2.83e-06	0.000108318	7.39e-08	0.000133161	8.12e-07	1.71e-05	1.11e-05	1.19e-07	8.54e-07	1.03e-05	1.92e-05	8.78e-06	8.79e-07	0.000397341	2.46e-06	3.73e-05	k__Bacteria;p__Firmicutes;c__Clostridia;o__Clostridiales;f__Clostridiaceae;g__Clostridium;s__Clostridium sp. 7_3_54FAA
g__Aggregatibacter;s__Aggregatibacter actinomycetemcomitans	9.95e-07	1.57e-07	1.65e-08	0	6.88e-08	0	0	3.23e-07	0	8.09e-07	0	9.81e-08	4.55e-05	0	0	0	6.33e-07	0	0.000504758	2.25e-07	0.000177245	1.28e-07	k__Bacteria;p__Proteobacteria;c__Gammaproteobacteria;o__Pasteurellales;f__Pasteurellaceae;g__Aggregatibacter;s__Aggregatibacter actinomycetemcomitans
g__Unclassified;s__Clostridiales bacterium VE202-16	6.57e-05	0.000143632	4.85e-05	6.85e-05	6.26e-05	9.67e-05	0.00014527	0.000176673	5.87e-06	7.27e-05	2.18e-05	0.000152953	6.55e-05	7.91e-05	1.21e-05	0.000100321	7.75e-05	3.28e-06	1.91e-05	0.000155576	4e-05	0.000103434	k__Bacteria;p__Firmicutes;c__Clostridia;o__Clostridiales;f__Unclassified;g__Unclassified;s__Clostridiales bacterium VE202-16
g__Bifidobacterium;s__Bifidobacterium sp. N5G01	0.000183501	9.9e-06	0	0.00021709	1.55e-05	0	2.67e-05	1.08e-06	0.000152257	0	0	0	0.000121923	2.77e-05	0	0	0	0	6.87e-07	2.52e-06	1.49e-05	0	k__Bacteria;p__Actinobacteria;c__Actinobacteria;o__Bifidobacteriales;f__Bifidobacteriaceae;g__Bifidobacterium;s__Bifidobacterium sp. N5G01
g__Candidatus Saccharimonas;s__Candidatus Saccharimonas aalborgensis	4.28e-07	3.83e-06	3.19e-07	1.01e-06	1.32e-06	2.07e-07	1.07e-06	7.14e-07	4.94e-06	2.97e-06	5.32e-07	4.34e-07	7.62e-07	5.22e-07	6.03e-07	2.34e-05	1.51e-06	4.51e-06	7.32e-07	4.55e-07	0.000500751	2.41e-05	k__Bacteria;p__Candidatus Saccharibacteria;c__Unclassified;o__Unclassified;f__Unclassified;g__Candidatus Saccharimonas;s__Candidatus Saccharimonas aalborgensis
g__Lactobacillus;s__Lactobacillus helveticus	0	2.37e-08	0	1.49e-06	0	4.36e-08	0	0	3.79e-08	0	1.91e-06	4.95e-07	0	0.000498827	1.02e-07	0	0	0	0	7.35e-07	7.94e-06	0	k__Bacteria;p__Firmicutes;c__Bacilli;o__Lactobacillales;f__Lactobacillaceae;g__Lactobacillus;s__Lactobacillus helveticus
g__Unclassified;s__Clostridia bacterium UC5.1-2H6	1.02e-06	6.31e-06	3.16e-05	2.2e-06	2.49e-05	2.99e-06	1.69e-05	0.000175795	6.96e-07	6.34e-05	5.94e-05	8.62e-06	3.18e-05	0	0.000270417	0.000221559	2.42e-06	1.88e-05	2.14e-05	3.84e-05	0.000125632	4.05e-05	k__Bacteria;p__Firmicutes;c__Clostridia;o__Unclassified;f__Unclassified;g__Unclassified;s__Clostridia bacterium UC5.1-2H6
g__Dorea;s__Dorea sp. 42_8	6.19e-05	0.000150337	1.88e-06	1.15e-06	0.000223939	0.000155608	5e-07	7.91e-08	0	5.59e-05	0	0.000161099	0.000165042	0	0	0	0.000495607	0	8.26e-08	0.000263553	2.33e-07	1.92e-05	k__Bacteria;p__Firmicutes;c__Clostridia;o__Clostridiales;f__Lachnospiraceae;g__Dorea;s__Dorea sp. 42_8
g__Ruminococcus;s__Ruminococcus sp. CAG:60	4.07e-05	0.000471747	3.49e-05	6.81e-05	0.000224271	0.000463818	0.00011422	6.76e-05	8.97e-06	0.000279963	7.46e-06	0.000333157	0.000116751	2.18e-05	8.1e-07	0.000122858	0.00018038	1.53e-05	1.92e-05	0.000119142	1.2e-07	0.00030813	k__Bacteria;p__Firmicutes;c__Clostridia;o__Clostridiales;f__Ruminococcaceae;g__Ruminococcus;s__Ruminococcus sp. CAG:60
g__Unclassified;s__Firmicutes bacterium CAG:212	7.07e-07	5.34e-05	0	1e-06	4.56e-05	0.000100423	7.37e-07	0	0	1.76e-07	0	5e-06	5.49e-05	0	0	5.99e-07	0.000136398	0	0.000212008	1.88e-06	0	2.14e-06	k__Bacteria;p__Firmicutes;c__Unclassified;o__Unclassified;f__Unclassified;g__Unclassified;s__Firmicutes bacterium CAG:212
g__Bifidobacterium;s__Bifidobacterium thermacidophilum	8.6e-06	4.89e-06	0	0.00012432	3.08e-06	2.71e-07	2.34e-05	2.2e-07	0	9.35e-07	5.85e-07	0	0.000489009	0	0	4.33e-06	1.56e-07	0	4.09e-07	3.84e-06	4.9e-08	5.19e-07	k__Bacteria;p__Actinobacteria;c__Actinobacteria;o__Bifidobacteriales;f__Bifidobacteriaceae;g__Bifidobacterium;s__Bifidobacterium thermacidophilum
g__Streptococcus;s__Streptococcus sp. oral taxon 431	8.42e-08	8.89e-07	2.77e-06	5.48e-07	8.07e-08	1.43e-07	1.44e-07	1.27e-06	2.03e-07	8.3e-07	4.44e-08	7.66e-07	5.42e-06	6.79e-07	5.75e-07	7.98e-06	1.44e-07	1.27e-07	5.21e-07	2.12e-06	0.000488142	1.1e-06	k__Bacteria;p__Firmicutes;c__Bacilli;o__Lactobacillales;f__Streptococcaceae;g__Streptococcus;s__Streptococcus sp. oral taxon 431
g__Ruminococcus;s__Ruminococcus obeum CAG:39	4.8e-05	5.04e-05	7.2e-06	2.39e-05	0.000305898	0.000481225	2.84e-05	1.92e-06	1.22e-07	0.000169445	3.01e-05	8.46e-05	4.25e-05	1.18e-05	7.52e-07	2.83e-05	6.09e-05	7.34e-07	9.65e-06	0.000290026	1.7e-07	6.37e-05	k__Bacteria;p__Firmicutes;c__Clostridia;o__Clostridiales;f__Ruminococcaceae;g__Ruminococcus;s__Ruminococcus obeum CAG:39
g__Klebsiella;s__Klebsiella sp. 1_1_55	3.79e-07	5.32e-08	8.31e-05	2.52e-07	0	0	1.05e-05	1.86e-06	7.03e-05	5.78e-08	4.46e-05	1.43e-06	2.35e-06	0	0	0	0	2.44e-06	0.000141502	0	9.25e-06	0	k__Bacteria;p__Proteobacteria;c__Gammaproteobacteria;o__Enterobacterales;f__Enterobacteriaceae;g__Klebsiella;s__Klebsiella sp. 1_1_55
g__Phoenicibacter;s__Phoenicibacter massiliensis	2.85e-05	5.17e-05	7.45e-07	1.66e-05	3.6e-06	2.39e-05	7.32e-05	0	0	5.59e-06	3.13e-06	3.92e-06	3.5e-07	0	5.78e-08	0.000147654	1.88e-05	0	5.74e-07	8.81e-05	0	7.13e-05	k__Bacteria;p__Actinobacteria;c__Coriobacteriia;o__Eggerthellales;f__Eggerthellaceae;g__Phoenicibacter;s__Phoenicibacter massiliensis
g__Bacteroides;s__Bacteroides intestinalis CAG:315	4.23e-05	2.52e-05	1.02e-05	0	1.69e-05	1.76e-05	1.18e-06	8.94e-07	6.68e-07	2.26e-07	6.6e-07	0.000290911	7.81e-07	1.44e-06	4.67e-08	2.66e-08	2.14e-06	0	5.21e-06	4.21e-05	0	1.2e-07	k__Bacteria;p__Bacteroidetes;c__Bacteroidia;o__Bacteroidales;f__Bacteroidaceae;g__Bacteroides;s__Bacteroides intestinalis CAG:315
g__Tatumella;s__Tatumella ptyseos	0	0	0	0	0	0	2.18e-05	0	0	0	0	0	0	0	0	0	0	0	0	0	0	0	k__Bacteria;p__Proteobacteria;c__Gammaproteobacteria;o__Enterobacterales;f__Erwiniaceae;g__Tatumella;s__Tatumella ptyseos
g__Alistipes;s__Alistipes sp. HGB5	4.95e-05	8.39e-05	1.72e-05	1.72e-06	2.24e-05	0.000134912	1.35e-07	5.43e-06	0	1.9e-06	7.5e-06	1.37e-05	7.17e-07	0	3.62e-07	9.8e-07	6.38e-06	0	4.06e-06	5.85e-05	1.71e-07	5.44e-06	k__Bacteria;p__Bacteroidetes;c__Bacteroidia;o__Bacteroidales;f__Rikenellaceae;g__Alistipes;s__Alistipes sp. HGB5
g__Ruminococcus;s__Ruminococcus sp. CAG:330	8.31e-05	0.000474449	3.31e-06	4.96e-06	7.28e-05	0.000183142	4.4e-07	2.45e-07	5.78e-07	6.57e-07	8.64e-05	1.2e-05	9.58e-07	0	1.58e-07	1.34e-05	4.14e-06	0	3.57e-07	2.4e-05	1.69e-08	1.58e-07	k__Bacteria;p__Firmicutes;c__Clostridia;o__Clostridiales;f__Ruminococcaceae;g__Ruminococcus;s__Ruminococcus sp. CAG:330
g__Massilioclostridium;s__Massilioclostridium coli	1.95e-05	4.07e-05	3.14e-05	3.42e-06	8.8e-05	6.92e-05	1.42e-05	0.000172834	9.5e-07	2.7e-05	6.55e-06	0.00011642	2.82e-05	1.81e-05	1.07e-06	1.57e-05	0.000104535	1.56e-06	5.9e-06	0.00010422	4.56e-06	0.000119125	k__Bacteria;p__Firmicutes;c__Clostridia;o__Clostridiales;f__Clostridiaceae;g__Massilioclostridium;s__Massilioclostridium coli
g__Clostridium;s__Clostridium sp. SCN 57-10	9e-06	1.18e-05	1.92e-06	3.62e-06	0.000473647	5.71e-06	8.65e-08	7.12e-07	0	4.53e-07	3.13e-06	1.36e-05	9.83e-07	0	7.02e-08	1.78e-05	3.15e-06	0	4.85e-07	1.93e-05	0	6.08e-06	k__Bacteria;p__Firmicutes;c__Clostridia;o__Clostridiales;f__Clostridiaceae;g__Clostridium;s__Clostridium sp. SCN 57-10
g__Prevotella;s__Prevotella sp. CAG:520	0	2.46e-05	2.92e-07	9.83e-06	4.16e-05	2.65e-06	2.33e-06	0	0	0	0	0	5e-07	0	0	3.86e-06	9.85e-07	2.97e-07	1.31e-07	9.19e-06	0	1.87e-05	k__Bacteria;p__Bacteroidetes;c__Bacteroidia;o__Bacteroidales;f__Prevotellaceae;g__Prevotella;s__Prevotella sp. CAG:520
g__Unclassified;s__Eggerthellaceae bacterium AT8	3.59e-06	1.24e-05	0	1.15e-05	1.79e-06	3.83e-06	9.73e-05	1.62e-06	5.89e-08	3.94e-06	3.79e-07	2.47e-06	1.02e-07	0	2.17e-07	1.81e-05	2.87e-06	0	1.84e-07	3.21e-06	1.2e-06	5.4e-05	k__Bacteria;p__Actinobacteria;c__Coriobacteriia;o__Eggerthellales;f__Eggerthellaceae;g__Unclassified;s__Eggerthellaceae bacterium AT8
g__Unclassified;s__Firmicutes bacterium CAG:882	2.68e-05	9.24e-05	1.27e-05	6.25e-06	4.07e-05	4.86e-05	1.66e-06	3.33e-06	0	3.03e-06	3.12e-06	2.75e-05	4.3e-06	1.63e-07	6.35e-06	3.62e-07	1.49e-05	0	4.09e-05	6.68e-05	7.65e-07	4.54e-05	k__Bacteria;p__Firmicutes;c__Unclassified;o__Unclassified;f__Unclassified;g__Unclassified;s__Firmicutes bacterium CAG:882
g__Coprococcus;s__Coprococcus eutactus CAG:665	8.21e-08	0.000163813	2.92e-07	4.59e-07	1.78e-05	4.11e-05	3.18e-07	0	0	0	0	2.44e-07	7.94e-05	0	0	1.38e-06	7.37e-07	2.14e-06	1.46e-06	3.97e-06	3.26e-07	0.000172917	k__Bacteria;p__Firmicutes;c__Clostridia;o__Clostridiales;f__Lachnospiraceae;g__Coprococcus;s__Coprococcus eutactus CAG:665
g__Lachnoclostridium;s__[Clostridium] indolis	9.99e-06	1.17e-05	4.58e-06	1.79e-07	1.37e-05	1.25e-05	7.37e-06	0.000468957	0	3.39e-07	1.11e-06	2.96e-06	6.54e-07	0	1.74e-07	1.21e-06	2.83e-06	3.48e-06	1.96e-07	6.49e-06	0	4.47e-06	k__Bacteria;p__Firmicutes;c__Clostridia;o__Clostridiales;f__Lachnospiraceae;g__Lachnoclostridium;s__[Clostridium] indolis
g__Unclassified;s__Lachnospiraceae bacterium XBD2001	1.41e-06	5.83e-05	0	1.9e-08	0.000468055	3.37e-05	4.15e-07	2.7e-08	0	4.78e-06	0	1.29e-05	1.24e-05	0	9.78e-07	0	1.52e-05	0	4.18e-07	2.28e-05	3.62e-06	1.47e-05	k__Bacteria;p__Firmicutes;c__Clostridia;o__Clostridiales;f__Lachnospiraceae;g__Unclassified;s__Lachnospiraceae bacterium XBD2001
g__Staphylococcus;s__Staphylococcus aureus	1.58e-07	1.9e-07	2.62e-05	0.000102278	1.63e-06	5.47e-06	0.000466608	6.7e-06	0	3.87e-08	6.38e-08	2.56e-07	0	0	0	2.88e-05	2.22e-06	4.04e-08	2.38e-05	0	2.81e-06	5.04e-07	k__Bacteria;p__Firmicutes;c__Bacilli;o__Bacillales;f__Staphylococcaceae;g__Staphylococcus;s__Staphylococcus aureus
g__Anaerotruncus;s__Anaerotruncus sp. CAG:528	4.13e-06	0.000364611	3.09e-06	6.44e-06	2.26e-05	9.98e-05	2.57e-05	8.52e-05	1.61e-06	1.44e-06	1.02e-06	3.4e-05	9.69e-06	6.62e-08	9.21e-06	1.37e-06	8.61e-06	0	1.33e-05	0.000103695	2.9e-08	3.01e-05	k__Bacteria;p__Firmicutes;c__Clostridia;o__Clostridiales;f__Ruminococcaceae;g__Anaerotruncus;s__Anaerotruncus sp. CAG:528
g__Streptococcus;s__Streptococcus sp. C150	3.77e-06	1.36e-06	8.51e-07	7.91e-07	8.14e-07	1.02e-06	8.67e-05	8.33e-05	2.49e-06	5.9e-06	9.72e-08	1.28e-05	2.19e-05	1.69e-07	2.36e-07	2.65e-05	3.15e-06	7.56e-08	1.49e-05	8.57e-06	0.00046486	4.87e-06	k__Bacteria;p__Firmicutes;c__Bacilli;o__Lactobacillales;f__Streptococcaceae;g__Streptococcus;s__Streptococcus sp. C150
g__Eubacterium;s__Eubacterium plexicaudatum	5e-05	0.000159054	6.98e-05	8.36e-05	0.000162645	8.84e-05	0.00015066	0.000256494	1.05e-05	0.000463142	6.76e-05	0.000225083	0.000254064	8.35e-05	0.000219942	0.000139505	0.00020197	3.02e-05	5.01e-05	0.00018563	5.9e-05	0.000233033	k__Bacteria;p__Firmicutes;c__Clostridia;o__Clostridiales;f__Eubacteriaceae;g__Eubacterium;s__Eubacterium plexicaudatum
g__Fusobacterium;s__Fusobacterium nucleatum	6.38e-06	1.82e-05	0.000292342	1.23e-05	2.16e-05	7.62e-05	5.22e-06	9.44e-06	8.58e-06	7.91e-06	1.45e-05	5.5e-06	0.000144899	4.45e-06	1.63e-08	1.84e-05	2.44e-05	3.99e-05	5.87e-05	5.08e-05	0.000460753	3.15e-05	k__Bacteria;p__Fusobacteria;c__Fusobacteriia;o__Fusobacteriales;f__Fusobacteriaceae;g__Fusobacterium;s__Fusobacterium nucleatum
g__Vibrio;s__Vibrio parahaemolyticus	0.00046064	0.00021355	3.76e-05	4.26e-07	0.000142623	0.000198462	1.93e-05	1.73e-06	1.3e-07	4.63e-05	4.31e-06	2.67e-05	8.51e-05	8.54e-05	1.83e-06	1.92e-05	4.9e-05	3.72e-08	5.13e-06	0.000153093	7.23e-07	1.06e-05	k__Bacteria;p__Proteobacteria;c__Gammaproteobacteria;o__Vibrionales;f__Vibrionaceae;g__Vibrio;s__Vibrio parahaemolyticus
g__Dorea;s__Dorea longicatena CAG:42	1.7e-05	4.76e-05	3.15e-08	0	5.08e-05	0.000187737	1.03e-07	0	0	6.28e-08	0	2.95e-05	3.07e-05	0	0	0	0.000108678	0	0	6.03e-05	0	3.73e-08	k__Bacteria;p__Firmicutes;c__Clostridia;o__Clostridiales;f__Lachnospiraceae;g__Dorea;s__Dorea longicatena CAG:42
g__Clostridium;s__Clostridium sp. CAG:440	3.48e-07	9.61e-05	2.3e-07	0	1.48e-07	6.44e-08	0	0	0	0	4.77e-07	8.51e-07	0	0	0	0	1.4e-06	0	1.67e-07	6.63e-07	2.39e-07	4.23e-06	k__Bacteria;p__Firmicutes;c__Clostridia;o__Clostridiales;f__Clostridiaceae;g__Clostridium;s__Clostridium sp. CAG:440
g__Prevotella;s__Prevotella ruminicola	1.04e-06	4.56e-05	1.64e-05	5.98e-08	2.53e-05	1.12e-05	3.99e-06	1.62e-06	6.91e-08	1.48e-07	3.08e-06	1.44e-05	5.83e-07	1.49e-06	1.18e-07	2.8e-07	7.75e-06	2.27e-07	1.13e-05	5.07e-06	1.24e-07	2e-06	k__Bacteria;p__Bacteroidetes;c__Bacteroidia;o__Bacteroidales;f__Prevotellaceae;g__Prevotella;s__Prevotella ruminicola
g__Unclassified;s__Ruminococcaceae bacterium D16	8.16e-05	0.000168611	6.53e-05	0.000256562	0.000290263	0.000114147	9.06e-05	0.000205763	0	5.08e-05	2.07e-05	0.000146139	0.000135537	2.62e-06	3.07e-05	0.000456759	8.37e-05	7.11e-06	2.5e-05	0.000149923	2.86e-07	5.6e-05	k__Bacteria;p__Firmicutes;c__Clostridia;o__Clostridiales;f__Ruminococcaceae;g__Unclassified;s__Ruminococcaceae bacterium D16
g__Bacteroides;s__Bacteroides fragilis CAG:558	9.61e-06	8.58e-06	0.00045479	2.79e-08	4.22e-06	4.21e-06	1.05e-06	4.71e-07	0	1.41e-07	4.11e-08	1.69e-05	0	5.23e-07	6.14e-07	4.93e-07	1.43e-07	0	7.62e-07	1.08e-06	8.51e-06	4.94e-07	k__Bacteria;p__Bacteroidetes;c__Bacteroidia;o__Bacteroidales;f__Bacteroidaceae;g__Bacteroides;s__Bacteroides fragilis CAG:558
g__Lactobacillus;s__Lactobacillus salivarius	4.56e-06	2.41e-05	1.07e-06	1.97e-05	5.94e-06	7.61e-06	3.09e-06	1.3e-05	2.02e-05	2.73e-05	6.82e-06	6.76e-07	7.3e-07	0.000280659	3.99e-07	5.07e-05	2.34e-06	1.18e-06	1.89e-06	7.25e-06	6.42e-06	2.89e-06	k__Bacteria;p__Firmicutes;c__Bacilli;o__Lactobacillales;f__Lactobacillaceae;g__Lactobacillus;s__Lactobacillus salivarius
g__Streptococcus;s__Streptococcus macedonicus	1.29e-06	2.4e-06	1.16e-05	0.000296772	5.95e-06	1.09e-06	0.000451103	1.27e-07	6.19e-08	1.81e-07	3.88e-07	1.24e-05	5.74e-08	0	0	1.19e-06	5.65e-06	1.16e-05	0.000208534	1.73e-08	8.34e-05	9.49e-07	k__Bacteria;p__Firmicutes;c__Bacilli;o__Lactobacillales;f__Streptococcaceae;g__Streptococcus;s__Streptococcus macedonicus
g__Clostridium;s__Clostridium sp. 26_21	7.63e-08	0.000450984	0	0	0	2.76e-07	0	0	0	0	0	0	8.29e-07	0	0	0	4.94e-08	0	0	2.73e-08	1.18e-06	0	k__Bacteria;p__Firmicutes;c__Clostridia;o__Clostridiales;f__Clostridiaceae;g__Clostridium;s__Clostridium sp. 26_21
g__Dysgonomonas;s__Dysgonomonas sp. HGC4	0	3.9e-07	0	0	0	1.17e-05	0	0	0	0	0	4.51e-06	1.29e-07	0	0	8.32e-07	1.96e-06	0	0	9.22e-07	0	0	k__Bacteria;p__Bacteroidetes;c__Bacteroidia;o__Bacteroidales;f__Dysgonamonadaceae;g__Dysgonomonas;s__Dysgonomonas sp. HGC4
g__Clostridium;s__Clostridium collagenovorans	6.72e-06	2.37e-06	1.35e-05	0	2.97e-05	8.91e-06	2.35e-08	1.4e-05	0	4.55e-05	6.95e-06	2.09e-05	7.03e-06	0	0	9.31e-07	1.87e-05	0.000450673	6.64e-05	4.71e-06	1.61e-06	6.2e-06	k__Bacteria;p__Firmicutes;c__Clostridia;o__Clostridiales;f__Clostridiaceae;g__Clostridium;s__Clostridium collagenovorans
g__Clostridium;s__Clostridium sp. Marseille-P3244	3.37e-05	6.28e-05	4.89e-05	2.97e-06	2.69e-05	5.01e-05	8.05e-05	0.000448393	5.75e-08	7.34e-05	1.65e-05	3.08e-05	4.39e-06	5.61e-06	6.23e-05	1.36e-05	0.000237474	3.75e-06	1.37e-05	6.16e-05	6.43e-06	4.29e-05	k__Bacteria;p__Firmicutes;c__Clostridia;o__Clostridiales;f__Clostridiaceae;g__Clostridium;s__Clostridium sp. Marseille-P3244
g__Olsenella;s__Olsenella sp. KH3B4	7.75e-07	1.64e-06	0	6.4e-07	3.62e-06	4.37e-06	2.56e-05	0	4.14e-08	0	1.76e-07	2.81e-08	0	0	4.64e-08	0.000448265	8.77e-06	8.66e-08	0	1.4e-05	4.02e-07	0.000114442	k__Bacteria;p__Actinobacteria;c__Coriobacteriia;o__Coriobacteriales;f__Atopobiaceae;g__Olsenella;s__Olsenella sp. KH3B4
g__Anaerofilum;s__Anaerofilum sp. An201	6.88e-05	0.000101189	1.82e-05	1.41e-06	0.000110869	8.04e-05	8.71e-06	1.8e-05	8.99e-08	1.7e-05	1.65e-05	1.28e-05	2.42e-05	0	4.6e-08	0.000448238	4.3e-05	5.57e-07	5.14e-06	7.24e-05	1.51e-07	1.22e-05	k__Bacteria;p__Firmicutes;c__Clostridia;o__Clostridiales;f__Ruminococcaceae;g__Anaerofilum;s__Anaerofilum sp. An201
g__Campylobacter;s__Campylobacter jejuni	7.26e-05	2.75e-05	2.33e-06	1.24e-05	4.95e-05	7.92e-05	2.75e-05	8.83e-05	3.65e-06	3.55e-05	2.96e-05	0.000262421	1.57e-06	2.75e-06	3.6e-06	0	3.6e-05	0	4.16e-05	5.15e-05	0	7.73e-06	k__Bacteria;p__Proteobacteria;c__Epsilonproteobacteria;o__Campylobacterales;f__Campylobacteraceae;g__Campylobacter;s__Campylobacter jejuni
g__Holdemania;s__Holdemania massiliensis	2.13e-05	3.89e-05	2.54e-06	2.61e-06	1.37e-05	1.36e-05	3.84e-08	3.16e-06	1.43e-08	6.21e-05	4.71e-06	0.000166818	1.57e-06	0	2.33e-08	1.06e-06	0.000157142	1.53e-07	6.47e-06	2.07e-05	0	0.000108637	k__Bacteria;p__Firmicutes;c__Erysipelotrichia;o__Erysipelotrichales;f__Erysipelotrichaceae;g__Holdemania;s__Holdemania massiliensis
g__Prevotella;s__Prevotella bryantii	2.85e-06	3.22e-05	1.73e-05	4.81e-08	0.000104479	3.7e-06	5.18e-07	0	0	4.16e-07	0	3.94e-06	0	0	0	2.34e-06	6.15e-06	4.41e-07	1.2e-05	7.06e-06	9.63e-08	4.97e-06	k__Bacteria;p__Bacteroidetes;c__Bacteroidia;o__Bacteroidales;f__Prevotellaceae;g__Prevotella;s__Prevotella bryantii
g__Dorea;s__Dorea sp. AGR2135	4.47e-05	0.000136149	8.34e-05	2.78e-05	0.00025551	0.000128215	8.52e-05	5.64e-05	3.56e-08	0.000254082	1.82e-05	0.000198008	0.000130033	2.19e-05	6e-05	3.54e-05	0.000253485	1.92e-05	6.22e-05	0.000118188	3.25e-05	0.000422936	k__Bacteria;p__Firmicutes;c__Clostridia;o__Clostridiales;f__Lachnospiraceae;g__Dorea;s__Dorea sp. AGR2135
g__Streptococcus;s__Streptococcus sp. FDAARGOS_192	5.59e-06	2.47e-06	1.62e-06	6.28e-07	1.15e-06	1.95e-06	3.86e-07	0.000146248	2.94e-06	8.81e-06	6.29e-08	1.27e-05	4.06e-05	1.09e-06	5.4e-07	2.09e-05	7.37e-06	5.74e-07	1.89e-05	5.24e-06	0.000443974	9.75e-06	k__Bacteria;p__Firmicutes;c__Bacilli;o__Lactobacillales;f__Streptococcaceae;g__Streptococcus;s__Streptococcus sp. FDAARGOS_192
g__Lactococcus;s__Lactococcus garvieae	5.99e-06	2.75e-07	1.19e-07	5.94e-06	7e-06	6.62e-06	1.81e-05	1.21e-06	6.28e-08	6.51e-06	1.65e-08	1.5e-05	6.93e-06	5.14e-08	1.54e-08	7.07e-07	7.85e-06	6.6e-07	9.18e-06	1.91e-05	9.21e-06	1.05e-06	k__Bacteria;p__Firmicutes;c__Bacilli;o__Lactobacillales;f__Streptococcaceae;g__Lactococcus;s__Lactococcus garvieae
g__Candidatus Stoquefichus;s__Candidatus Stoquefichus sp. SB1	9.74e-06	2.32e-05	3.04e-05	1.24e-05	8.15e-06	9.4e-05	2.73e-06	1.48e-05	5.58e-08	9.91e-05	1.87e-05	1.08e-05	3.16e-05	7.67e-05	5.84e-05	0.000439082	4.84e-05	1.54e-05	6.44e-05	1.1e-05	8.49e-06	4.28e-05	k__Bacteria;p__Firmicutes;c__Erysipelotrichia;o__Erysipelotrichales;f__Erysipelotrichaceae;g__Candidatus Stoquefichus;s__Candidatus Stoquefichus sp. SB1
g__Prevotella;s__Prevotella multisaccharivorax	4.51e-06	1.72e-07	0	0	6.37e-05	9.53e-07	1.45e-06	0	0	1.64e-08	6.59e-07	1.85e-06	0	0	0	3.49e-07	3.27e-06	6.99e-08	0	1.49e-06	0	0	k__Bacteria;p__Bacteroidetes;c__Bacteroidia;o__Bacteroidales;f__Prevotellaceae;g__Prevotella;s__Prevotella multisaccharivorax
g__Lachnoclostridium;s__[Clostridium] saccharolyticum	7.26e-05	8.76e-05	1.89e-05	5.96e-06	0.000106522	8.66e-05	4.37e-05	0.000438284	6.16e-08	9.11e-05	1.34e-05	0.000111556	1.94e-05	2.62e-05	4.79e-05	5.03e-06	5.99e-05	3.3e-07	6.59e-06	6.2e-05	7.57e-06	6.16e-05	k__Bacteria;p__Firmicutes;c__Clostridia;o__Clostridiales;f__Lachnospiraceae;g__Lachnoclostridium;s__[Clostridium] saccharolyticum
g__Clostridium;s__Clostridium sp. CAG:964	3.06e-05	9.87e-05	8.99e-05	1.26e-05	1.38e-05	2.85e-05	2.13e-07	1.41e-05	1.48e-07	3.61e-05	8.52e-07	3.04e-05	3.27e-05	2.76e-05	0	8.24e-05	3.25e-06	0	6.54e-06	2.15e-05	0	3.58e-06	k__Bacteria;p__Firmicutes;c__Clostridia;o__Clostridiales;f__Clostridiaceae;g__Clostridium;s__Clostridium sp. CAG:964
g__Unclassified;s__Burkholderiales bacterium 1_1_47	6.32e-05	1.05e-05	7.27e-07	1.11e-05	0.00018838	0	1.45e-05	0	0	0	0	0	2.37e-05	0	0	0	0.000436497	0	0	2.04e-08	0	2.03e-08	k__Bacteria;p__Proteobacteria;c__Betaproteobacteria;o__Burkholderiales;f__Unclassified;g__Unclassified;s__Burkholderiales bacterium 1_1_47
g__Ruminococcus;s__Ruminococcus sp. CAG:17	4.24e-05	8.99e-05	2.11e-05	0.000100629	9.85e-05	9.79e-05	5.87e-07	3.69e-06	1.14e-06	0.000149449	3.5e-07	0.000160003	0.000109663	0	1.28e-06	7.42e-06	5.28e-05	1.71e-06	9.08e-06	0.000435929	1.11e-06	3.89e-05	k__Bacteria;p__Firmicutes;c__Clostridia;o__Clostridiales;f__Ruminococcaceae;g__Ruminococcus;s__Ruminococcus sp. CAG:17
g__Bacteroides;s__Bacteroides sp. 9_1_42FAA	2.37e-05	2.94e-05	1.7e-07	1.25e-06	5.26e-05	2.17e-05	3.88e-06	3.13e-05	2.15e-06	6.93e-06	6.09e-05	2.02e-05	3.5e-06	0	0	4.17e-06	1.55e-05	0	2.92e-06	1.98e-05	2.77e-08	1.87e-06	k__Bacteria;p__Bacteroidetes;c__Bacteroidia;o__Bacteroidales;f__Bacteroidaceae;g__Bacteroides;s__Bacteroides sp. 9_1_42FAA
g__Merdimonas;s__Merdimonas faecis	1.79e-05	3.62e-05	2.72e-05	3.92e-05	0.000109934	6.67e-05	0.000150921	9.65e-05	1.95e-06	4.07e-05	1.71e-05	5.74e-05	7.49e-05	1.04e-06	1.8e-05	0.000159597	8.1e-05	3.73e-07	1.89e-05	0.00010368	1.19e-06	0.000433554	k__Bacteria;p__Firmicutes;c__Clostridia;o__Clostridiales;f__Lachnospiraceae;g__Merdimonas;s__Merdimonas faecis
g__Hespellia;s__Hespellia stercorisuis	2.31e-05	4.44e-05	2.06e-05	2.3e-05	5.47e-05	9.54e-05	6.49e-05	0.000391236	1.6e-06	1.76e-05	3.79e-05	0.000118036	0.000313633	0.000101162	6.21e-06	3.84e-05	6.06e-05	0.000433392	1e-05	8.08e-05	1.74e-05	7.99e-05	k__Bacteria;p__Firmicutes;c__Clostridia;o__Clostridiales;f__Lachnospiraceae;g__Hespellia;s__Hespellia stercorisuis
g__Unclassified;s__Firmicutes bacterium CAG:321_26_22	5.48e-08	1.82e-05	0	0	1.03e-06	4.23e-07	0	1.84e-06	0	1.27e-06	1.83e-06	3.29e-05	1.69e-06	2.1e-06	0	1.52e-08	4.66e-06	1.44e-06	1.12e-07	5.95e-05	7.37e-07	0	k__Bacteria;p__Firmicutes;c__Unclassified;o__Unclassified;f__Unclassified;g__Unclassified;s__Firmicutes bacterium CAG:321_26_22
g__Citrobacter;s__Citrobacter freundii	6.6e-06	1.09e-07	0.000220716	0.000154262	1.24e-06	3.42e-06	1.49e-05	2.63e-05	7.21e-05	0.00010631	0.000425509	0.000313249	7.68e-05	6.56e-05	0.00021706	3.52e-06	2.13e-06	0.000137906	0.000101403	4.23e-07	4.13e-05	1.97e-07	k__Bacteria;p__Proteobacteria;c__Gammaproteobacteria;o__Enterobacterales;f__Enterobacteriaceae;g__Citrobacter;s__Citrobacter freundii
g__Unclassified;s__Lachnospiraceae bacterium 8_1_57FAA	9.8e-05	0.000137752	2.45e-05	2.1e-05	8.26e-05	8.54e-05	1.85e-05	0.000198972	2.85e-06	0.000137032	9.68e-06	7.18e-05	7.75e-05	8.64e-06	2.77e-06	4.82e-05	0.000154763	3.36e-07	4.44e-06	0.000159352	6.7e-06	0.000227652	k__Bacteria;p__Firmicutes;c__Clostridia;o__Clostridiales;f__Lachnospiraceae;g__Unclassified;s__Lachnospiraceae bacterium 8_1_57FAA
g__Parabacteroides;s__Parabacteroides sp. D26	3.71e-05	0.000219222	4.47e-05	1.76e-06	2.56e-05	5.63e-06	2.34e-05	1.79e-07	1.43e-05	3.1e-06	4.94e-06	7.06e-05	3.78e-07	3.14e-05	0	8.88e-05	4.16e-06	0	1.63e-05	1.83e-05	9.87e-07	1.3e-06	k__Bacteria;p__Bacteroidetes;c__Bacteroidia;o__Bacteroidales;f__Tannerellaceae;g__Parabacteroides;s__Parabacteroides sp. D26
g__Prevotella;s__Prevotella sp. P4-65	4.48e-07	8.83e-06	0	0	0	1.81e-07	0	0	0	0	0	2.88e-06	0	0	0	1.18e-06	0	1.03e-07	0	1.87e-07	0	3.2e-07	k__Bacteria;p__Bacteroidetes;c__Bacteroidia;o__Bacteroidales;f__Prevotellaceae;g__Prevotella;s__Prevotella sp. P4-65
g__Haemophilus;s__Haemophilus pittmaniae	1.32e-05	4.43e-08	7.02e-08	0	3.8e-07	1.11e-07	6.28e-08	8.85e-07	0	1.38e-06	0	3.87e-07	1.43e-05	0	0	0	3.16e-06	0	0.000427752	4.66e-07	8.89e-05	1.06e-07	k__Bacteria;p__Proteobacteria;c__Gammaproteobacteria;o__Pasteurellales;f__Pasteurellaceae;g__Haemophilus;s__Haemophilus pittmaniae
g__Prevotella;s__Prevotella sp. P3-122	6.42e-05	6.58e-05	4.21e-05	1.97e-07	4.48e-05	6.76e-06	0	1.02e-06	7.21e-07	1.18e-06	1.54e-05	5.9e-06	1.6e-07	1.53e-07	4.84e-07	2.96e-06	1.53e-05	2.37e-07	1.16e-05	1.22e-05	1.29e-07	4.15e-07	k__Bacteria;p__Bacteroidetes;c__Bacteroidia;o__Bacteroidales;f__Prevotellaceae;g__Prevotella;s__Prevotella sp. P3-122
g__Clostridium;s__Clostridium amazonitimonense	2.69e-07	4.23e-06	2.02e-05	0	1.4e-06	6.3e-06	2.03e-07	6.71e-07	1.54e-07	8.45e-07	5.91e-07	1.11e-05	7.47e-07	3.66e-07	0	1.15e-06	5e-06	0.000425824	1.19e-06	3.08e-06	0	1.99e-06	k__Bacteria;p__Firmicutes;c__Clostridia;o__Clostridiales;f__Clostridiaceae;g__Clostridium;s__Clostridium amazonitimonense
g__Veillonella;s__Veillonella rodentium	7.64e-07	3.98e-08	4.26e-06	5.04e-06	3.04e-07	1.6e-07	1.13e-05	2.12e-06	5.72e-05	2.01e-06	9.97e-08	0	4.9e-06	2.04e-05	1.41e-07	3.94e-08	8.85e-07	3.36e-06	7.14e-06	0	0.0004252	0	k__Bacteria;p__Firmicutes;c__Negativicutes;o__Veillonellales;f__Veillonellaceae;g__Veillonella;s__Veillonella rodentium
g__Unclassified;s__Firmicutes bacterium CAG:24	0.000425139	2.19e-05	3.42e-06	0	2.56e-05	5.04e-05	3.32e-05	2.36e-05	0	2.36e-07	0	2.73e-05	2.4e-05	3.11e-06	4.59e-08	0	2.53e-05	0	2.7e-06	3.61e-05	8.24e-07	2.52e-05	k__Bacteria;p__Firmicutes;c__Unclassified;o__Unclassified;f__Unclassified;g__Unclassified;s__Firmicutes bacterium CAG:24
g__Massiliomicrobiota;s__Massiliomicrobiota sp. An105	5.68e-08	3.03e-06	2.5e-05	3.3e-08	1.71e-07	7.95e-07	3.37e-05	3.88e-06	0	3.19e-06	1.4e-05	1.4e-06	0	0	3.69e-06	5.72e-05	7.28e-06	2.29e-06	8.74e-07	2.42e-05	8.87e-07	4.24e-07	k__Bacteria;p__Firmicutes;c__Erysipelotrichia;o__Erysipelotrichales;f__Erysipelotrichaceae;g__Massiliomicrobiota;s__Massiliomicrobiota sp. An105
g__Bifidobacterium;s__Bifidobacterium sp. 12_1_47BFAA	3.04e-05	0	7.66e-08	0.000423039	8.02e-07	0	0.000168897	0	5.12e-05	0	0	0	2.07e-05	9.9e-06	0	4.39e-07	0	0	0	2.4e-05	5.72e-06	4.55e-08	k__Bacteria;p__Actinobacteria;c__Actinobacteria;o__Bifidobacteriales;f__Bifidobacteriaceae;g__Bifidobacterium;s__Bifidobacterium sp. 12_1_47BFAA
g__Unclassified;s__Candidatus Gastranaerophilales bacterium HUM_18	6.58e-05	0.00030089	2.8e-05	8.22e-05	3.97e-05	0.000356237	0.000370444	0	2.16e-06	7.7e-08	1.67e-05	3.39e-05	6.33e-05	1.38e-05	1.39e-06	0	2.16e-05	6.2e-07	1.06e-06	6.23e-05	7.74e-06	2.54e-05	k__Bacteria;p__Candidatus Melainabacteria;c__Unclassified;o__Unclassified;f__Unclassified;g__Unclassified;s__Candidatus Gastranaerophilales bacterium HUM_18
g__Lachnoclostridium;s__[Clostridium] amygdalinum	8.55e-06	4.04e-05	2.92e-05	1.36e-06	8.84e-05	3.64e-05	3.73e-06	0.000422464	0	3.07e-05	2.22e-06	4.98e-05	0.000167226	2.43e-07	4.11e-08	1.21e-05	2.19e-05	1.66e-05	2.28e-05	7.74e-05	6.08e-06	1.41e-05	k__Bacteria;p__Firmicutes;c__Clostridia;o__Clostridiales;f__Lachnospiraceae;g__Lachnoclostridium;s__[Clostridium] amygdalinum
g__Fusobacterium;s__Fusobacterium varium	9.01e-07	1.73e-05	0.000363698	5.29e-05	3.22e-07	5.07e-05	2.72e-06	3.64e-05	3.74e-05	1.02e-05	2.06e-06	4.5e-06	1.11e-06	5.17e-05	0	7.64e-06	2.24e-05	2.55e-08	0.000231368	4.74e-07	0.000113088	0.000419918	k__Bacteria;p__Fusobacteria;c__Fusobacteriia;o__Fusobacteriales;f__Fusobacteriaceae;g__Fusobacterium;s__Fusobacterium varium
g__Aggregatibacter;s__Aggregatibacter aphrophilus	5.11e-06	9.73e-08	1.43e-07	3.2e-05	3.76e-07	2.08e-08	0	1.53e-06	0	2.98e-06	0	2.05e-08	1.98e-05	8.5e-08	0	0	1.74e-06	0	0.000378479	4.81e-07	0.000419738	1.86e-07	k__Bacteria;p__Proteobacteria;c__Gammaproteobacteria;o__Pasteurellales;f__Pasteurellaceae;g__Aggregatibacter;s__Aggregatibacter aphrophilus
g__Tetragenococcus;s__Tetragenococcus halophilus	2.52e-07	2.02e-08	4.17e-07	0	4.36e-06	0	0	0	0	1.12e-05	0	0	7.35e-08	3.76e-07	0	0.000418888	3.66e-06	0	0	6.74e-07	0	1.3e-05	k__Bacteria;p__Firmicutes;c__Bacilli;o__Lactobacillales;f__Enterococcaceae;g__Tetragenococcus;s__Tetragenococcus halophilus
g__Lachnoclostridium;s__Lachnoclostridium sp. An76	7.57e-06	0.000105075	6.88e-06	3.61e-06	2.56e-05	4.88e-05	3.72e-05	0.000193478	4.84e-08	5.16e-05	1.52e-05	9.57e-06	9.97e-06	5.02e-06	5.84e-05	2.09e-05	0.000153719	6.58e-07	4.24e-06	3.45e-05	6.64e-06	1.32e-05	k__Bacteria;p__Firmicutes;c__Clostridia;o__Clostridiales;f__Lachnospiraceae;g__Lachnoclostridium;s__Lachnoclostridium sp. An76
g__Drancourtella;s__Drancourtella sp. An210	2.09e-05	7.19e-05	5.1e-05	7.6e-06	1.33e-05	2.14e-05	4.76e-05	2.02e-05	4.85e-07	3.17e-05	5.19e-07	7.05e-05	1.73e-05	1.95e-05	5.72e-06	0.000133876	6.27e-05	4.72e-07	7.46e-06	7.02e-05	2.29e-05	4.56e-06	k__Bacteria;p__Firmicutes;c__Clostridia;o__Clostridiales;f__Ruminococcaceae;g__Drancourtella;s__Drancourtella sp. An210
g__Streptococcus;s__Streptococcus sp. HMSC072D03	4.44e-06	2.33e-06	8.78e-07	9.5e-07	1.05e-06	1.34e-06	4.15e-07	7.87e-05	1.7e-06	4.41e-06	2.84e-07	2.24e-05	2.55e-05	4.46e-07	5.44e-07	3.43e-05	3.86e-06	4.08e-07	6.47e-05	1.37e-05	0.00041514	9.03e-06	k__Bacteria;p__Firmicutes;c__Bacilli;o__Lactobacillales;f__Streptococcaceae;g__Streptococcus;s__Streptococcus sp. HMSC072D03
g__Faecalibacterium;s__Faecalibacterium sp. CAG:82-related_59_9	0.000343603	0.000414444	6.1e-06	0	0.000111179	0.000292489	3.14e-05	8.03e-08	6.16e-08	5.43e-05	2.06e-08	2.31e-05	4.1e-05	1.76e-05	0	2.72e-07	4.92e-05	2.49e-08	8.03e-07	0.000177303	1.87e-07	2.56e-06	k__Bacteria;p__Firmicutes;c__Clostridia;o__Clostridiales;f__Ruminococcaceae;g__Faecalibacterium;s__Faecalibacterium sp. CAG:82-related_59_9
g__Megasphaera;s__Megasphaera massiliensis	5.96e-05	6.26e-07	1.77e-06	3.55e-05	1.31e-07	0	0.000262561	1.73e-05	0.00041264	3.27e-07	0	3.45e-06	1.03e-06	6.22e-07	0	0	4.86e-05	6.37e-07	0	2.08e-08	4.69e-06	1.89e-05	k__Bacteria;p__Firmicutes;c__Negativicutes;o__Veillonellales;f__Veillonellaceae;g__Megasphaera;s__Megasphaera massiliensis
g__Bacteroides;s__Bacteroides sp. Marseille-P2653	5.99e-05	2.75e-05	6.18e-05	1.33e-06	0.000151928	1.35e-05	2.18e-06	4.5e-06	1.7e-07	1.74e-06	5.93e-06	3.89e-05	7.2e-08	8.22e-06	0.000137029	2.81e-06	6.48e-06	1.01e-07	6.46e-06	2.02e-05	1.38e-07	9.87e-07	k__Bacteria;p__Bacteroidetes;c__Bacteroidia;o__Bacteroidales;f__Bacteroidaceae;g__Bacteroides;s__Bacteroides sp. Marseille-P2653
g__Lachnoclostridium;s__Lachnoclostridium sp. An298	4.18e-05	4.8e-05	0.000130253	1.31e-05	9.33e-05	6.77e-05	0.000203163	7.48e-05	5.93e-06	0.000253135	3.91e-05	0.000120907	7.02e-05	2.64e-05	0.000131272	0.000157357	0.000147816	3.49e-05	3.61e-05	9.91e-05	1.79e-05	0.000130985	k__Bacteria;p__Firmicutes;c__Clostridia;o__Clostridiales;f__Lachnospiraceae;g__Lachnoclostridium;s__Lachnoclostridium sp. An298
g__Unclassified;s__Firmicutes bacterium CAG:137	9.25e-06	7.37e-05	1.1e-05	6.2e-07	5.35e-05	9.67e-05	1.61e-06	1.34e-07	0	3.53e-06	1.56e-06	1.53e-06	6.76e-07	5.44e-06	7.68e-07	2.82e-06	8.2e-06	0	6.48e-07	3.05e-05	2.93e-07	2.72e-06	k__Bacteria;p__Firmicutes;c__Unclassified;o__Unclassified;f__Unclassified;g__Unclassified;s__Firmicutes bacterium CAG:137
g__Synechococcus;s__Synechococcus sp. TMED187	0	0	0	0	0	1.21e-05	0	0	0	0	0	0	0	0	0	0	0	0	0	0	0	0	k__Bacteria;p__Cyanobacteria;c__Unclassified;o__Synechococcales;f__Synechococcaceae;g__Synechococcus;s__Synechococcus sp. TMED187
g__Clostridium;s__Clostridium sp. CAG:575	1.13e-06	0.000144438	0	0	0	2.42e-06	0	0	1.94e-06	0	0	0	1.44e-07	0	0	0	0	1.29e-05	0	4.09e-08	0	0	k__Bacteria;p__Firmicutes;c__Clostridia;o__Clostridiales;f__Clostridiaceae;g__Clostridium;s__Clostridium sp. CAG:575
g__Clostridium;s__Clostridium sp. C105KSO13	2.97e-05	1.5e-05	7.74e-05	9.1e-06	4.6e-05	4.78e-05	0.000215368	9.03e-05	1.54e-05	0.000110174	1.65e-05	8.06e-05	2.83e-05	2.29e-05	3.45e-05	0.000405391	0.000278602	1.01e-05	5.36e-05	7.13e-05	4.62e-06	9.89e-05	k__Bacteria;p__Firmicutes;c__Clostridia;o__Clostridiales;f__Clostridiaceae;g__Clostridium;s__Clostridium sp. C105KSO13
g__Streptococcus;s__Streptococcus suis	5.83e-06	8e-06	2.1e-05	0.000360906	2.1e-05	3.19e-05	0.000404499	0.000178921	5.24e-07	2.78e-05	1.24e-05	3.54e-05	3.86e-05	1.02e-05	5.09e-05	3.91e-05	2.31e-05	9.83e-07	0.000145227	2.11e-05	0.000305511	0.000109326	k__Bacteria;p__Firmicutes;c__Bacilli;o__Lactobacillales;f__Streptococcaceae;g__Streptococcus;s__Streptococcus suis
g__Bacteroides;s__Bacteroides sp. 1_1_6	3.16e-05	6.63e-06	0.000116938	3.56e-07	3.58e-05	1.89e-05	7.87e-07	1.08e-05	0	1.47e-06	2.89e-05	6.35e-05	2.88e-06	1.3e-06	7.54e-08	3.02e-07	1.19e-06	0.000402004	8.72e-05	9.35e-06	2.27e-07	3.95e-07	k__Bacteria;p__Bacteroidetes;c__Bacteroidia;o__Bacteroidales;f__Bacteroidaceae;g__Bacteroides;s__Bacteroides sp. 1_1_6
g__Roseburia;s__Roseburia sp. 831b	8.19e-05	0.000299328	5.56e-05	9.23e-06	0.000366953	0.00017247	3.67e-05	7.13e-06	1.65e-07	4.1e-05	3.22e-06	6.68e-05	0.000106251	1.9e-05	3.64e-06	2.64e-05	0.00010588	5.43e-06	2.44e-05	0.000371763	1.27e-05	0.00016991	k__Bacteria;p__Firmicutes;c__Clostridia;o__Clostridiales;f__Lachnospiraceae;g__Roseburia;s__Roseburia sp. 831b
g__Eggerthella;s__Eggerthella sp. YY7918	2.02e-05	7.28e-05	2.99e-07	8.34e-05	2.95e-05	6.85e-05	0.000259249	8.3e-05	0	9.53e-05	1.15e-05	7.78e-06	2.06e-06	0	2.46e-07	0.000370946	7.53e-05	0	2.91e-08	6.62e-05	7.68e-06	0.000218951	k__Bacteria;p__Actinobacteria;c__Coriobacteriia;o__Eggerthellales;f__Eggerthellaceae;g__Eggerthella;s__Eggerthella sp. YY7918
g__Eubacterium;s__Eubacterium dolichum CAG:375	0	1.28e-06	4.18e-06	0	1.09e-06	1.96e-06	3.68e-06	1.41e-06	2.41e-06	3.36e-06	0.000393201	0.000141003	1.9e-07	0	3.71e-07	0	4.39e-05	7.48e-07	1.64e-05	3.3e-05	1.68e-08	3.77e-05	k__Bacteria;p__Firmicutes;c__Clostridia;o__Clostridiales;f__Eubacteriaceae;g__Eubacterium;s__Eubacterium dolichum CAG:375
g__Bacteroides;s__Bacteroides fluxus	5.16e-05	5.12e-05	0.000392619	1.05e-06	1.48e-05	7.33e-05	6.35e-07	2.72e-06	1.34e-06	6.83e-06	2.12e-05	4.25e-05	4.05e-07	1.6e-07	3.8e-07	2.39e-06	6.74e-06	1.56e-07	8.79e-06	1.23e-05	1.37e-07	8.75e-07	k__Bacteria;p__Bacteroidetes;c__Bacteroidia;o__Bacteroidales;f__Bacteroidaceae;g__Bacteroides;s__Bacteroides fluxus
g__Parabacteroides;s__Parabacteroides sp. SN4	2.29e-05	0.000183408	3.85e-06	3.83e-06	1.25e-05	1.39e-05	3.03e-06	1.51e-05	2.94e-06	8.12e-08	2.71e-05	4.54e-05	7.17e-08	0	6.54e-07	1.91e-06	8.91e-06	1.26e-07	2.91e-06	2.06e-05	2.2e-07	1.11e-06	k__Bacteria;p__Bacteroidetes;c__Bacteroidia;o__Bacteroidales;f__Tannerellaceae;g__Parabacteroides;s__Parabacteroides sp. SN4
g__Bacteroides;s__Bacteroides sp. An19	0.000139033	2.31e-05	2.86e-05	0.000198318	3.7e-05	9.28e-06	2.82e-05	4.05e-07	2.33e-06	1.25e-05	1.14e-05	2.43e-05	3.98e-07	6.21e-07	0	4.11e-06	3.11e-05	4.81e-08	5.68e-06	2.03e-05	0	7.7e-07	k__Bacteria;p__Bacteroidetes;c__Bacteroidia;o__Bacteroidales;f__Bacteroidaceae;g__Bacteroides;s__Bacteroides sp. An19
g__Clostridium;s__Clostridium nigeriense	5.91e-06	2.9e-07	8.47e-06	2.34e-07	8.31e-06	4.09e-05	3.78e-08	0	0	0	3.72e-06	8.3e-06	8.26e-06	0	2.98e-07	1.07e-05	1.01e-06	0.000385741	1.29e-05	6.9e-06	0	0	k__Bacteria;p__Firmicutes;c__Clostridia;o__Clostridiales;f__Clostridiaceae;g__Clostridium;s__Clostridium nigeriense
g__Clostridium;s__Clostridium bolteae CAG:59	1.82e-06	1.02e-05	4.43e-05	1.71e-05	1.03e-05	1.68e-08	1.43e-07	8.9e-05	0	4.79e-05	2.16e-05	3.14e-05	1.07e-06	3.86e-06	3.21e-05	2.56e-05	2.38e-06	0	1.03e-06	1.7e-06	4.74e-06	6.04e-06	k__Bacteria;p__Firmicutes;c__Clostridia;o__Clostridiales;f__Clostridiaceae;g__Clostridium;s__Clostridium bolteae CAG:59
g__Bacteroides;s__Bacteroides sp. 3_1_19	3.22e-05	9.75e-05	1.91e-05	6.98e-05	3.39e-05	5.54e-06	2.87e-06	2.92e-05	6.95e-06	2.13e-06	1.08e-05	9.58e-05	1.45e-05	1.47e-05	1.22e-06	0.000285978	1.23e-05	0	2.41e-05	1.98e-05	1.2e-06	3.19e-05	k__Bacteria;p__Bacteroidetes;c__Bacteroidia;o__Bacteroidales;f__Bacteroidaceae;g__Bacteroides;s__Bacteroides sp. 3_1_19
g__Bacteroides;s__Bacteroides sp. CAG:1076	8.14e-05	2.29e-05	1.05e-05	3.68e-07	7.17e-06	6.21e-05	4.64e-05	1.8e-08	0	0	0	7.21e-06	0	1.19e-05	0	0	3.97e-05	0	3.54e-06	6.94e-07	0	2.23e-05	k__Bacteria;p__Bacteroidetes;c__Bacteroidia;o__Bacteroidales;f__Bacteroidaceae;g__Bacteroides;s__Bacteroides sp. CAG:1076
g__Unclassified;s__[Bacteroides] pectinophilus	0.00017766	0.000231199	0.000115253	4.29e-05	0.000205832	0.000242973	4.65e-05	5.21e-05	4.6e-06	0.00014688	9.38e-06	0.000112708	0.000215753	3e-05	1.25e-05	3.07e-05	0.000245075	2.6e-05	3.53e-05	0.000311635	1.1e-05	0.000227746	k__Bacteria;p__Firmicutes;c__Clostridia;o__Clostridiales;f__Unclassified;g__Unclassified;s__[Bacteroides] pectinophilus
g__Bacteroides;s__Bacteroides sp. CAG:530	4.49e-05	2.46e-05	4.43e-05	0	5.09e-05	5.54e-06	6.95e-08	7.05e-08	0	1.17e-07	3.15e-06	3.75e-06	0	0	2.64e-07	4.96e-07	1.03e-05	3.94e-07	1.47e-05	2e-06	6.02e-08	1.35e-06	k__Bacteria;p__Bacteroidetes;c__Bacteroidia;o__Bacteroidales;f__Bacteroidaceae;g__Bacteroides;s__Bacteroides sp. CAG:530
g__Clostridium;s__Clostridium puniceum	1.47e-05	3.37e-05	3.22e-06	0	1.81e-05	1.93e-05	2.38e-05	2.31e-06	7.69e-06	3.89e-06	1.31e-07	1.35e-05	3.43e-06	4.92e-07	1.71e-07	3.55e-05	7.18e-06	0.000381377	8.15e-06	1.7e-05	0	3.63e-07	k__Bacteria;p__Firmicutes;c__Clostridia;o__Clostridiales;f__Clostridiaceae;g__Clostridium;s__Clostridium puniceum
g__Slackia;s__Slackia heliotrinireducens	5.17e-06	3.7e-05	9.36e-07	9.26e-06	2.04e-05	5.72e-05	0.000379979	4.98e-05	9.42e-08	8.97e-06	1.5e-06	7.86e-06	4.21e-07	5.86e-08	4.51e-07	7.75e-05	0.000196693	0	1.4e-06	3.91e-05	1.58e-06	2.26e-05	k__Bacteria;p__Actinobacteria;c__Coriobacteriia;o__Eggerthellales;f__Eggerthellaceae;g__Slackia;s__Slackia heliotrinireducens
g__Bacteroides;s__Bacteroides sp. An279	1.15e-05	6.38e-07	2.27e-05	0	7.68e-07	5.66e-07	0	1.74e-08	0	2.41e-06	2.56e-07	6.95e-08	8.12e-08	0	7.08e-08	8.13e-07	2.05e-05	0	1.3e-06	1.65e-06	0	1.91e-07	k__Bacteria;p__Bacteroidetes;c__Bacteroidia;o__Bacteroidales;f__Bacteroidaceae;g__Bacteroides;s__Bacteroides sp. An279
g__Unclassified;s__Shigella phage Sf11	0	0	0	0	0	0	0	0	0	0	0	0	0	0	0	0	0	0	0	0	0	0	k__Viruses;p__Unclassified;c__Unclassified;o__Unclassified;f__Unclassified;g__Unclassified;s__Shigella phage Sf11
g__Eubacterium;s__Eubacterium sp. 36_13	1.9e-06	2.61e-05	1.81e-05	4.14e-06	1.14e-05	1.02e-05	1.04e-06	6.83e-07	7.35e-06	6.91e-07	7.36e-07	8.52e-06	4.35e-07	2.84e-06	1.9e-08	2.95e-05	4.16e-06	1.2e-06	4.59e-05	4.79e-06	4.27e-07	3.92e-06	k__Bacteria;p__Firmicutes;c__Clostridia;o__Clostridiales;f__Eubacteriaceae;g__Eubacterium;s__Eubacterium sp. 36_13
g__Drancourtella;s__Drancourtella massiliensis	9.01e-06	1.57e-05	1.18e-05	0	1.59e-06	1.45e-05	0.000375214	0.000209118	3.08e-08	1.77e-06	8.02e-07	3.16e-05	2.14e-05	2.02e-06	8.4e-07	3.01e-05	1.78e-05	9.73e-08	1.14e-06	1.24e-05	5.56e-08	4.64e-05	k__Bacteria;p__Firmicutes;c__Clostridia;o__Clostridiales;f__Ruminococcaceae;g__Drancourtella;s__Drancourtella massiliensis
g__Actinomyces;s__Actinomyces naeslundii	1.63e-05	8.69e-06	5.15e-06	4.19e-05	2.03e-05	2.05e-05	2.6e-05	0.000371512	9.58e-05	2.72e-05	1.08e-05	5.1e-05	4.58e-05	1.38e-05	7.57e-06	0.000133213	0.000110474	2.16e-05	1.3e-05	1.19e-05	0.000225294	0.000375211	k__Bacteria;p__Actinobacteria;c__Actinobacteria;o__Actinomycetales;f__Actinomycetaceae;g__Actinomyces;s__Actinomyces naeslundii
g__Alistipes;s__Alistipes sp. CHKCI003	1.7e-05	7.98e-05	1.24e-07	1.91e-07	6.52e-05	6.64e-05	3.82e-08	0	0	3.29e-07	4.39e-06	2.58e-05	4.43e-07	0	0	3.16e-07	4.78e-06	0	5.35e-08	4.28e-05	1.65e-08	6e-06	k__Bacteria;p__Bacteroidetes;c__Bacteroidia;o__Bacteroidales;f__Rikenellaceae;g__Alistipes;s__Alistipes sp. CHKCI003
g__Clostridium;s__Clostridium sp. CAG:571	2.55e-07	9.14e-05	9.36e-07	6.02e-07	0	8.49e-07	4.8e-08	8.03e-08	2.87e-08	1.14e-06	3.86e-07	7.49e-07	2.29e-07	1.52e-07	0	7.62e-07	0	0	9.72e-08	6.79e-06	5.8e-07	6.67e-07	k__Bacteria;p__Firmicutes;c__Clostridia;o__Clostridiales;f__Clostridiaceae;g__Clostridium;s__Clostridium sp. CAG:571
g__Enterobacter;s__Enterobacter cloacae complex sp. 43444	3.5e-07	0	8.55e-06	3.68e-06	7.31e-08	0	0	0.000373624	8.88e-07	5.63e-05	3.09e-05	3.63e-06	6.72e-08	0	8.25e-08	1.87e-08	0	4.83e-08	1.25e-07	1.7e-07	8.73e-08	0	k__Bacteria;p__Proteobacteria;c__Gammaproteobacteria;o__Enterobacterales;f__Enterobacteriaceae;g__Enterobacter;s__Enterobacter cloacae complex sp. 43444
g__Ruminococcus;s__Ruminococcus albus	5.93e-05	0.000239927	6.75e-06	2.16e-05	0.000236301	7.07e-05	3.44e-05	9.01e-06	1.89e-07	1.16e-05	2.77e-05	9.59e-05	5.84e-05	6.82e-08	7.44e-07	4.38e-05	4.29e-05	1.68e-05	6.89e-06	8.31e-05	5.72e-09	2.14e-05	k__Bacteria;p__Firmicutes;c__Clostridia;o__Clostridiales;f__Ruminococcaceae;g__Ruminococcus;s__Ruminococcus albus
g__Butyricicoccus;s__Butyricicoccus pullicaecorum	0.000192815	8.68e-05	3.88e-05	0.000229924	0.000372248	0.000191879	2.9e-05	0.000158243	1.73e-07	0.000159978	3.02e-05	0.00014243	3.9e-05	2.38e-06	6.41e-07	1.88e-05	8.24e-05	0.00020164	1.62e-05	0.0001492	1.79e-06	8.07e-05	k__Bacteria;p__Firmicutes;c__Clostridia;o__Clostridiales;f__Clostridiaceae;g__Butyricicoccus;s__Butyricicoccus pullicaecorum
g__Unclassified;s__uncultured phage	0	0	7.54e-07	0	0	0	2.98e-07	9.39e-08	6.87e-06	1.35e-07	0	0	3.93e-07	0.000371901	3.51e-08	0	0	1.65e-07	5.29e-07	0	2.83e-06	0	k__Viruses;p__Unclassified;c__Unclassified;o__Unclassified;f__Unclassified;g__Unclassified;s__uncultured phage
g__Erysipelatoclostridium;s__[Clostridium] saccharogumia	6.89e-06	2.42e-05	6.6e-05	9.38e-07	3.28e-05	1.85e-05	9.6e-06	5.66e-05	0	4.13e-05	1.67e-05	1.01e-05	5.4e-05	8.52e-06	1.81e-05	0.0003719	3.22e-05	6.83e-05	4.48e-05	8.4e-06	2.53e-07	4.4e-05	k__Bacteria;p__Firmicutes;c__Erysipelotrichia;o__Erysipelotrichales;f__Erysipelotrichaceae;g__Erysipelatoclostridium;s__[Clostridium] saccharogumia
g__Clostridium;s__Clostridium sp. CAG:356	0	0.000103662	0	0	0	4.71e-08	0	0	0	0	0	0	0	0	0	0	0	9.66e-08	0	1.12e-06	0	0	k__Bacteria;p__Firmicutes;c__Clostridia;o__Clostridiales;f__Clostridiaceae;g__Clostridium;s__Clostridium sp. CAG:356
g__Subdoligranulum;s__Subdoligranulum sp. CAG:314	2.41e-06	2.89e-06	0	0	1.51e-06	7.14e-06	0	0	0	0	0	8.21e-06	5.13e-07	0	0	0	5.21e-08	0	0	9.02e-07	0	1.13e-07	k__Bacteria;p__Firmicutes;c__Clostridia;o__Clostridiales;f__Ruminococcaceae;g__Subdoligranulum;s__Subdoligranulum sp. CAG:314
g__Fournierella;s__Fournierella massiliensis	9.74e-05	0.000201005	1.02e-05	3.69e-06	5.73e-05	8.99e-05	1.2e-05	1.67e-06	0	7.99e-07	1.92e-05	4.68e-05	1.93e-06	8.6e-06	9.81e-08	7.83e-06	5.3e-06	8.29e-06	2.49e-06	3.47e-05	6.33e-06	3.61e-05	k__Bacteria;p__Firmicutes;c__Clostridia;o__Clostridiales;f__Ruminococcaceae;g__Fournierella;s__Fournierella massiliensis
g__Bacteroides;s__Bacteroides sp. 4_1_36	3e-05	6.16e-05	4.05e-05	5.57e-06	7.92e-06	5.18e-05	5.62e-07	2.27e-06	7.18e-07	3.66e-06	1.67e-05	1.07e-05	3.19e-07	6.67e-07	0	1.36e-06	1.28e-05	5.83e-08	1.09e-06	1.16e-05	2.24e-08	1.65e-06	k__Bacteria;p__Bacteroidetes;c__Bacteroidia;o__Bacteroidales;f__Bacteroidaceae;g__Bacteroides;s__Bacteroides sp. 4_1_36
g__Unclassified;s__Lachnospiraceae bacterium CAG:25	4.99e-05	6.42e-05	0	0	4.92e-05	1.59e-05	2.66e-05	0	0	5.68e-05	0	0.00020675	0.000133109	0	0	0	2.68e-05	0	0	2.99e-05	0	4e-05	k__Bacteria;p__Firmicutes;c__Clostridia;o__Clostridiales;f__Lachnospiraceae;g__Unclassified;s__Lachnospiraceae bacterium CAG:25
g__Clostridium;s__Clostridium sp. ASF502	3.03e-05	3.09e-05	0.000164393	0.000153164	6.17e-05	0.000101565	0.000239294	0.000137122	1.38e-07	6.92e-05	5.56e-05	0.000304275	0.000134966	9.31e-06	0.00016014	0.000250887	0.000118805	2.44e-05	5.55e-05	6.93e-05	7.19e-05	0.000353623	k__Bacteria;p__Firmicutes;c__Clostridia;o__Clostridiales;f__Clostridiaceae;g__Clostridium;s__Clostridium sp. ASF502
g__Unclassified;s__Lachnospiraceae bacterium A2	3.65e-05	0.000111389	0.000107193	8.7e-06	0.000100993	0.000130984	0.000105951	0.000187385	6.7e-06	7.24e-05	1.54e-05	0.000195929	0.000331831	4.5e-05	6.36e-05	0.000130122	5.73e-05	5.08e-05	3.34e-05	8.08e-05	1.27e-05	0.0001385	k__Bacteria;p__Firmicutes;c__Clostridia;o__Clostridiales;f__Lachnospiraceae;g__Unclassified;s__Lachnospiraceae bacterium A2
g__Oscillibacter;s__Oscillibacter sp. PC13	0.000102848	6.6e-05	5.02e-06	2.9e-06	7.67e-05	6.09e-05	8.25e-06	0.000196234	0	1.01e-05	9.38e-07	1.62e-05	5.24e-07	0	0	2.98e-06	6.13e-06	0	1.23e-06	2.72e-05	4.12e-08	6.06e-06	k__Bacteria;p__Firmicutes;c__Clostridia;o__Clostridiales;f__Oscillospiraceae;g__Oscillibacter;s__Oscillibacter sp. PC13
g__Unclassified;s__Firmicutes bacterium CAG:145	1.53e-05	4.91e-06	4.93e-08	2.01e-06	3.76e-05	5.11e-05	3.97e-06	1.81e-05	3.45e-08	3.15e-06	1.39e-06	5.42e-07	1.73e-06	0	0	1.58e-05	9.46e-06	0	8.15e-07	0.000175337	4.79e-07	1.77e-05	k__Bacteria;p__Firmicutes;c__Unclassified;o__Unclassified;f__Unclassified;g__Unclassified;s__Firmicutes bacterium CAG:145
g__Enterococcus;s__Enterococcus sp. Marseille-P2817	0	0	0	0	0	3.95e-08	0	0	0	0	0	0	0	0	0	0.000360326	8.21e-07	0	0	0	0	0	k__Bacteria;p__Firmicutes;c__Bacilli;o__Lactobacillales;f__Enterococcaceae;g__Enterococcus;s__Enterococcus sp. Marseille-P2817
g__Unclassified;s__Clostridiales bacterium 1_7_47FAA	5.6e-05	0.000102147	4.53e-05	3.66e-05	0.000130477	0.000104272	4.16e-05	0.000360243	1.78e-06	5.88e-05	1.48e-05	8.31e-05	3.9e-05	6.22e-05	4.15e-05	3.02e-05	2.25e-05	2e-06	1.74e-05	5.77e-05	3.11e-06	9.86e-05	k__Bacteria;p__Firmicutes;c__Clostridia;o__Clostridiales;f__Unclassified;g__Unclassified;s__Clostridiales bacterium 1_7_47FAA
g__Eubacterium;s__Eubacterium sp. An11	1.44e-05	2.89e-05	5.54e-06	1.35e-06	9.51e-05	6.01e-05	3.18e-05	4.36e-05	1.18e-07	1.23e-05	1.5e-06	5.82e-05	5.8e-05	4.54e-07	1.46e-05	1.05e-05	3.65e-05	3.3e-07	1.98e-05	6.39e-05	1.02e-05	0.000358565	k__Bacteria;p__Firmicutes;c__Clostridia;o__Clostridiales;f__Eubacteriaceae;g__Eubacterium;s__Eubacterium sp. An11
g__Streptococcus;s__Streptococcus australis	3.95e-06	1.18e-05	1.57e-06	6.26e-06	5.16e-06	2.59e-05	1.2e-05	0.000226929	2.58e-06	9.82e-05	3.45e-06	2.23e-05	1.96e-05	1.31e-06	4.45e-06	2.44e-05	1.03e-05	6.28e-06	1.61e-05	2.34e-05	0.000358346	9.99e-05	k__Bacteria;p__Firmicutes;c__Bacilli;o__Lactobacillales;f__Streptococcaceae;g__Streptococcus;s__Streptococcus australis
g__Tannerella;s__Tannerella sp. 6_1_58FAA_CT1	7.87e-05	1.13e-05	0.00035645	1.93e-08	7.02e-06	6.29e-06	3.05e-07	1.95e-08	2.36e-08	4.76e-07	1.47e-05	7.11e-06	0	0	0	5.58e-07	6.82e-06	0	5.35e-05	5.65e-06	1.87e-08	1.45e-06	k__Bacteria;p__Bacteroidetes;c__Bacteroidia;o__Bacteroidales;f__Tannerellaceae;g__Tannerella;s__Tannerella sp. 6_1_58FAA_CT1
g__Unclassified;s__Clostridiales bacterium 45_37	8.84e-05	0.000158413	7.41e-05	0.000111096	0.000108179	0.000163455	5.05e-05	1.82e-06	2.15e-08	4.93e-05	2.73e-07	0.000106475	0.000141433	2.59e-05	2.01e-06	1.03e-06	0.000115054	4.59e-05	3.01e-05	0.000329285	4.19e-06	6.22e-05	k__Bacteria;p__Firmicutes;c__Clostridia;o__Clostridiales;f__Unclassified;g__Unclassified;s__Clostridiales bacterium 45_37
g__Haemophilus;s__Haemophilus sp. oral taxon 851	5.65e-06	8.17e-08	0	0	2.73e-07	0	0	2.41e-07	0	9.38e-07	0	4.94e-08	6.26e-06	0	0	0	3.78e-06	0	0.000355458	5.74e-07	4.95e-05	1.82e-07	k__Bacteria;p__Proteobacteria;c__Gammaproteobacteria;o__Pasteurellales;f__Pasteurellaceae;g__Haemophilus;s__Haemophilus sp. oral taxon 851
g__Bacteroides;s__Bacteroides congonensis	2.95e-05	8.81e-05	7.03e-06	1.49e-07	1.27e-05	2.01e-05	2.66e-06	3.52e-06	0	1.33e-06	7.17e-06	2.97e-05	3.14e-07	1.04e-05	1.75e-07	5.06e-06	9.05e-06	1.8e-07	7.93e-06	7.36e-06	9.98e-08	1.49e-07	k__Bacteria;p__Bacteroidetes;c__Bacteroidia;o__Bacteroidales;f__Bacteroidaceae;g__Bacteroides;s__Bacteroides congonensis
g__Enterococcus;s__Enterococcus saccharolyticus	0	0	0	0	0	4.82e-06	0	0	0	0	0	0	0	4.02e-07	0	0.000354625	0	4.08e-07	0	0	0	0	k__Bacteria;p__Firmicutes;c__Bacilli;o__Lactobacillales;f__Enterococcaceae;g__Enterococcus;s__Enterococcus saccharolyticus
g__Clostridium;s__Clostridium sp. CAG:277	5.4e-06	7.18e-05	9.84e-05	1.66e-06	3.18e-05	3.26e-05	8.8e-06	0	2.93e-06	8.32e-06	1.34e-06	1.91e-05	4.57e-07	0	1.05e-05	2.38e-06	3.89e-06	2.28e-08	3.37e-06	0.000352319	3.49e-07	1.26e-05	k__Bacteria;p__Firmicutes;c__Clostridia;o__Clostridiales;f__Clostridiaceae;g__Clostridium;s__Clostridium sp. CAG:277
g__Bacteroides;s__Bacteroides sp. CAG:98	1.23e-05	3.56e-05	2.1e-05	2.37e-07	1.34e-05	2.35e-06	6.59e-07	4.38e-06	5.04e-06	7.18e-06	3.17e-05	5.09e-06	1.09e-06	3.49e-07	4.38e-06	2.87e-06	6.88e-06	0	6.8e-06	5.84e-06	2.85e-07	3.55e-05	k__Bacteria;p__Bacteroidetes;c__Bacteroidia;o__Bacteroidales;f__Bacteroidaceae;g__Bacteroides;s__Bacteroides sp. CAG:98
g__Kp34virus;s__Klebsiella virus KpV71	0	0	0	0	0	0	0	0	0	0	0	0	1.48e-06	0	0	0	0	0	0.000351727	0	0	0	k__Viruses;p__Unclassified;c__Unclassified;o__Caudovirales;f__Podoviridae;g__Kp34virus;s__Klebsiella virus KpV71
g__Unclassified;s__Firmicutes bacterium CAG:94	1.41e-05	1.2e-05	1.91e-06	1.13e-07	8.27e-05	2.57e-05	4.06e-06	3.2e-07	0	1.87e-06	7.45e-07	8.77e-06	1.65e-06	1.13e-05	0	3.11e-05	6.76e-06	0	4.57e-06	0.000180935	1.83e-07	8.6e-06	k__Bacteria;p__Firmicutes;c__Unclassified;o__Unclassified;f__Unclassified;g__Unclassified;s__Firmicutes bacterium CAG:94
g__Alistipes;s__Alistipes sp. CAG:157	0	1.92e-06	0	0	1.7e-07	1.08e-06	0	0	0	0	0	0	0	1.75e-07	0	5.64e-07	0	0	4.21e-07	9.54e-07	0	8.23e-08	k__Bacteria;p__Bacteroidetes;c__Bacteroidia;o__Bacteroidales;f__Rikenellaceae;g__Alistipes;s__Alistipes sp. CAG:157
g__Escherichia;s__Escherichia albertii	1.18e-05	2.22e-07	9.93e-05	2.87e-05	2.08e-06	2.88e-06	1.43e-05	1.25e-05	7.24e-05	9.24e-05	0.000292386	1.83e-05	0.000112427	0.000123347	0.000350688	2.73e-06	1.91e-06	0.000183696	4.45e-05	3.41e-07	5.05e-05	0	k__Bacteria;p__Proteobacteria;c__Gammaproteobacteria;o__Enterobacterales;f__Enterobacteriaceae;g__Escherichia;s__Escherichia albertii
g__Caloramator;s__Caloramator sp. ALD01	7.47e-06	0	1.61e-07	0	0	0	0	0	0	0	6.76e-08	0	2e-06	0	5.82e-07	0	0	0.000349652	0	1.94e-06	0	0	k__Bacteria;p__Firmicutes;c__Clostridia;o__Clostridiales;f__Clostridiaceae;g__Caloramator;s__Caloramator sp. ALD01
g__Negativibacillus;s__Negativibacillus massiliensis	2.74e-05	1.33e-05	1.72e-06	1.55e-05	0.000160695	4.89e-05	1.38e-06	8.76e-05	0	3.64e-06	1.97e-06	8.75e-05	5.34e-07	0	3.36e-08	3.02e-05	1.43e-05	0	4.21e-07	0.000179664	1.03e-07	0	k__Bacteria;p__Firmicutes;c__Clostridia;o__Clostridiales;f__Ruminococcaceae;g__Negativibacillus;s__Negativibacillus massiliensis
g__Gemmiger;s__Gemmiger sp. An87	3.71e-05	0.00034852	1.21e-05	3.4e-06	1.99e-05	3.66e-05	1.53e-05	1.92e-07	0	4.08e-07	5.57e-06	1.4e-05	1.23e-06	2e-05	6.38e-08	5.97e-07	7.99e-06	3.9e-08	1.6e-07	4.89e-05	1.56e-07	2e-05	k__Bacteria;p__Firmicutes;c__Clostridia;o__Clostridiales;f__Ruminococcaceae;g__Gemmiger;s__Gemmiger sp. An87
g__Clostridium;s__Clostridium sp. CAG:510	8.6e-06	9.87e-05	3.62e-06	3.66e-06	6.44e-05	4.53e-05	4.41e-05	1.27e-05	1.76e-08	3.96e-06	1.87e-06	2.1e-05	1.36e-06	0	3.71e-07	1.22e-06	2.07e-05	7.06e-06	2.18e-06	7.57e-05	3.52e-07	2.66e-05	k__Bacteria;p__Firmicutes;c__Clostridia;o__Clostridiales;f__Clostridiaceae;g__Clostridium;s__Clostridium sp. CAG:510
g__Acetivibrio;s__Acetivibrio ethanolgignens	2.99e-05	0.000154624	0.00010813	6.11e-05	0.000107131	0.000218947	6.63e-05	0.000226827	1.14e-07	6.12e-05	1.89e-06	0.000207462	0.000116499	4.79e-05	1.78e-06	0.000204962	0.000104917	1.74e-05	4.21e-05	0.000155084	1.97e-07	0.000191333	k__Bacteria;p__Firmicutes;c__Clostridia;o__Clostridiales;f__Ruminococcaceae;g__Acetivibrio;s__Acetivibrio ethanolgignens
g__Unclassified;s__Candidatus Gastranaerophilales bacterium HUM_11	9.46e-05	0.000155579	1.3e-06	2.91e-05	3.98e-06	4.74e-05	0.000167406	8.76e-07	0	3.92e-07	7e-06	4.88e-07	0	4.53e-06	0	5.71e-07	9.57e-07	0	1.74e-07	1.53e-05	0	1.49e-06	k__Bacteria;p__Candidatus Melainabacteria;c__Unclassified;o__Unclassified;f__Unclassified;g__Unclassified;s__Candidatus Gastranaerophilales bacterium HUM_11
g__Peptostreptococcus;s__Peptostreptococcus stomatis	3.34e-07	4.57e-06	1.05e-06	8.1e-05	5.98e-06	1.05e-06	2.65e-06	2.64e-06	1.14e-06	1.15e-05	3.06e-07	4.31e-07	1.9e-06	8.54e-07	1.95e-06	1.42e-05	0.000344677	2.62e-06	2.3e-05	3.12e-06	1.64e-05	5.67e-05	k__Bacteria;p__Firmicutes;c__Clostridia;o__Clostridiales;f__Peptostreptococcaceae;g__Peptostreptococcus;s__Peptostreptococcus stomatis
g__Enterococcus;s__Enterococcus pallens	1.58e-06	5.82e-06	3.92e-06	1.99e-07	7.86e-07	4.22e-06	1.35e-06	2.21e-06	9.77e-08	2.33e-06	3.09e-07	3.31e-06	1.45e-07	1.49e-07	2.3e-08	0.000342696	7.98e-07	0	7.06e-07	1.27e-06	4.21e-07	4.93e-06	k__Bacteria;p__Firmicutes;c__Bacilli;o__Lactobacillales;f__Enterococcaceae;g__Enterococcus;s__Enterococcus pallens
g__Streptococcus;s__Streptococcus sp. F0442	3.39e-06	2.44e-06	4.33e-06	1.25e-06	9.31e-07	1.27e-05	4.63e-06	8.26e-05	1.08e-06	1.32e-05	8.26e-07	4.13e-06	5.85e-06	2.93e-07	5.79e-06	8.85e-06	1.29e-05	1.88e-06	3.59e-06	3.58e-06	0.000340648	0.000130427	k__Bacteria;p__Firmicutes;c__Bacilli;o__Lactobacillales;f__Streptococcaceae;g__Streptococcus;s__Streptococcus sp. F0442
g__Enterococcus;s__Enterococcus aquimarinus	0	0	0	0	0	1.71e-08	0	2.51e-06	0	0	1.74e-06	0	0	0	0	0.000340133	0	0	0	0	0	0	k__Bacteria;p__Firmicutes;c__Bacilli;o__Lactobacillales;f__Enterococcaceae;g__Enterococcus;s__Enterococcus aquimarinus
g__Kp34virus;s__Klebsiella virus SU552A	0	0	0	0	0	0	0	0	0	0	0	0	0	0	0	0	0	0	0.000339194	0	0	0	k__Viruses;p__Unclassified;c__Unclassified;o__Caudovirales;f__Podoviridae;g__Kp34virus;s__Klebsiella virus SU552A
g__Unclassified;s__uncultured bacterium Lq_025_E06	3.82e-08	0	0	1.94e-06	4.68e-06	0	0	0	0	0	0	0	3.48e-07	0	0	0	0	2.52e-07	0	1.33e-05	7.73e-08	0	k__Bacteria;p__Unclassified;c__Unclassified;o__Unclassified;f__Unclassified;g__Unclassified;s__uncultured bacterium Lq_025_E06
g__Unclassified;s__Firmicutes bacterium CAG:176_59_8	3.38e-06	1.31e-06	0	0	3.54e-06	1.7e-06	1.43e-07	1.34e-07	0	9.41e-07	0	0	0	0	0	6.16e-07	3.46e-07	0	0	1.51e-06	0	3e-06	k__Bacteria;p__Firmicutes;c__Unclassified;o__Unclassified;f__Unclassified;g__Unclassified;s__Firmicutes bacterium CAG:176_59_8
g__Alistipes;s__Alistipes sp. 56_11	0	1.85e-08	3.7e-07	0	0	0	3.87e-08	0	0	0	2.51e-06	0	0	0	5.51e-07	0	0	0	2.45e-07	0	0	2.06e-08	k__Bacteria;p__Bacteroidetes;c__Bacteroidia;o__Bacteroidales;f__Rikenellaceae;g__Alistipes;s__Alistipes sp. 56_11
g__Shigella;s__Shigella sp. SF-2015	7.56e-06	1.28e-07	0.000100629	3.59e-05	1.17e-06	2.55e-06	1.51e-05	6.52e-07	4.88e-05	0.000110772	0.000310568	1.2e-05	9.86e-05	9.24e-05	0.000336685	1.89e-06	1.73e-06	0.000183924	4.23e-05	0	2.79e-05	0	k__Bacteria;p__Proteobacteria;c__Gammaproteobacteria;o__Enterobacterales;f__Enterobacteriaceae;g__Shigella;s__Shigella sp. SF-2015
g__Oscillibacter;s__Oscillibacter sp. 1-3	2.82e-05	5.01e-05	4.23e-06	1.34e-05	5.44e-05	0.000103725	1.58e-06	1.99e-06	0	9.95e-06	9.82e-07	0.000190907	5.14e-06	4.61e-08	1.63e-06	5.57e-06	2.37e-05	3.18e-08	6.53e-06	4.02e-05	1.95e-08	3.99e-05	k__Bacteria;p__Firmicutes;c__Clostridia;o__Clostridiales;f__Oscillospiraceae;g__Oscillibacter;s__Oscillibacter sp. 1-3
g__Bacteroides;s__Bacteroides sp. CAG:875	2.16e-05	8.05e-06	0.000229686	2.45e-08	2.51e-06	1.04e-06	7.18e-08	0	2.27e-06	6.3e-07	2.53e-06	5.19e-06	1.08e-07	0	1.03e-07	4.05e-07	9.58e-06	0	3.59e-05	1.4e-06	0	5.59e-06	k__Bacteria;p__Bacteroidetes;c__Bacteroidia;o__Bacteroidales;f__Bacteroidaceae;g__Bacteroides;s__Bacteroides sp. CAG:875
g__Prevotella;s__Prevotella buccalis	0	1.76e-05	6.79e-08	9.04e-08	4.79e-05	2.88e-06	0	1.61e-07	0	0	9.55e-08	2.08e-05	3.52e-07	0	0	1.06e-07	5.89e-07	2.19e-07	1.86e-06	1.49e-06	4.66e-07	4.95e-07	k__Bacteria;p__Bacteroidetes;c__Bacteroidia;o__Bacteroidales;f__Prevotellaceae;g__Prevotella;s__Prevotella buccalis
g__Oribacterium;s__Oribacterium sp. WCC10	1.06e-06	1.44e-05	0	1.66e-07	1.09e-05	1.22e-05	1.76e-06	0.000334591	2.43e-08	1.71e-05	3.15e-06	7.53e-06	6.82e-06	0	3.69e-07	6.99e-06	1.88e-05	4.57e-07	1.32e-06	5.3e-06	1.31e-06	1.31e-05	k__Bacteria;p__Firmicutes;c__Clostridia;o__Clostridiales;f__Lachnospiraceae;g__Oribacterium;s__Oribacterium sp. WCC10
g__Parabacteroides;s__Parabacteroides sp. CT06	3.42e-06	1.91e-06	9.37e-07	5.53e-07	2.53e-06	4.43e-08	1.1e-07	0	6.04e-08	1.01e-07	1.01e-05	3.85e-06	4.39e-07	3.76e-07	1.19e-07	0	1.4e-06	0	3.44e-07	3.96e-07	4.02e-07	1.78e-08	k__Bacteria;p__Bacteroidetes;c__Bacteroidia;o__Bacteroidales;f__Tannerellaceae;g__Parabacteroides;s__Parabacteroides sp. CT06
g__Unclassified;s__Clostridiales bacterium VE202-01	6.58e-06	3.72e-05	9.29e-05	3.39e-06	1.17e-05	1.03e-05	5.35e-05	0.000128231	0	2.41e-05	2.61e-05	5.83e-05	1.23e-05	2.67e-05	5.67e-06	5.57e-06	4.01e-05	0.000191461	1.82e-05	1.08e-05	1.49e-05	6.19e-05	k__Bacteria;p__Firmicutes;c__Clostridia;o__Clostridiales;f__Unclassified;g__Unclassified;s__Clostridiales bacterium VE202-01
g__Bariatricus;s__Bariatricus massiliensis	2.8e-05	6.07e-05	2.18e-05	9.45e-06	0.000126118	0.000135729	0.000214829	0.000333534	0	8.15e-05	2.76e-05	9.58e-05	1.32e-06	2.22e-06	3.9e-05	9.61e-05	5.92e-05	3.69e-08	9.87e-05	0.00012831	1.19e-05	0.000127271	k__Bacteria;p__Firmicutes;c__Clostridia;o__Clostridiales;f__Lachnospiraceae;g__Bariatricus;s__Bariatricus massiliensis
g__Clostridium;s__Clostridium sp. CAG:470	6.85e-06	0.000112251	0	0	0	3.12e-06	4.6e-07	0	0	0	0	1.05e-08	3.45e-06	0	5.5e-08	0	1.55e-06	0	0	6.83e-06	0	4.51e-07	k__Bacteria;p__Firmicutes;c__Clostridia;o__Clostridiales;f__Clostridiaceae;g__Clostridium;s__Clostridium sp. CAG:470
g__Selenomonas;s__Selenomonas noxia	2.6e-05	0	2.33e-05	1.13e-05	4.88e-05	6.19e-07	5.78e-05	1.97e-05	8.39e-06	4.98e-08	2.41e-06	0	2.71e-06	7.68e-08	0	1.45e-07	1.03e-05	2.45e-07	0	1.34e-06	0.000332916	1.96e-06	k__Bacteria;p__Firmicutes;c__Negativicutes;o__Selenomonadales;f__Selenomonadaceae;g__Selenomonas;s__Selenomonas noxia
g__Clostridium;s__Clostridium gasigenes	4.96e-06	8.64e-07	2.25e-05	0	0	8.8e-08	0	1.77e-06	0	3.88e-07	0	1.41e-07	2.13e-06	0	3.07e-06	0	4.33e-06	0.000331808	5.03e-06	4.12e-07	0	0	k__Bacteria;p__Firmicutes;c__Clostridia;o__Clostridiales;f__Clostridiaceae;g__Clostridium;s__Clostridium gasigenes
g__Kp34virus;s__Klebsiella virus KP34	0	0	0	0	0	0	0	0	0	0	0	0	0	0	0	0	0	0	0.000331054	0	0	0	k__Viruses;p__Unclassified;c__Unclassified;o__Caudovirales;f__Podoviridae;g__Kp34virus;s__Klebsiella virus KP34
g__Clostridium;s__Clostridium sp. CL-2	1.56e-06	4.88e-07	2.88e-05	0	3.37e-06	3.52e-06	3.4e-05	4.73e-06	0	2.79e-06	9.64e-07	1.65e-06	9.04e-06	1.62e-06	0	5.36e-05	6.34e-06	0.000330545	3.72e-05	9.99e-07	4.29e-05	5.36e-05	k__Bacteria;p__Firmicutes;c__Clostridia;o__Clostridiales;f__Clostridiaceae;g__Clostridium;s__Clostridium sp. CL-2
g__Streptococcus;s__Streptococcus agalactiae	5.93e-06	5.82e-06	3.97e-06	0.000330093	1.17e-05	2.84e-05	0.000283478	5.86e-05	2.54e-06	5.24e-06	3.07e-06	2.19e-05	3.78e-05	1.16e-06	3.91e-07	6.04e-05	8.11e-06	2.19e-06	0.000101413	1.18e-05	0.000263373	5.74e-06	k__Bacteria;p__Firmicutes;c__Bacilli;o__Lactobacillales;f__Streptococcaceae;g__Streptococcus;s__Streptococcus agalactiae
g__Actinomyces;s__Actinomyces odontolyticus	2.07e-05	2.08e-05	2.5e-06	1.26e-05	1.09e-05	1.42e-05	6.2e-06	0.000277206	7.32e-05	5.43e-05	2.2e-05	1.56e-05	1.72e-05	2.82e-06	1.1e-05	0.000198356	4.41e-05	8.95e-06	3.27e-05	1.26e-05	0.000328408	0.000132024	k__Bacteria;p__Actinobacteria;c__Actinobacteria;o__Actinomycetales;f__Actinomycetaceae;g__Actinomyces;s__Actinomyces odontolyticus
g__Citrobacter;s__Citrobacter sp. AATXQ	0	0	0.000327519	0	0	0	0	0	0	0	2.63e-05	2.71e-07	0	0	0	0	0	0	2.58e-08	0	0	0	k__Bacteria;p__Proteobacteria;c__Gammaproteobacteria;o__Enterobacterales;f__Enterobacteriaceae;g__Citrobacter;s__Citrobacter sp. AATXQ
g__Lactobacillus;s__Lactobacillus ultunensis	0	5.22e-08	0	1.84e-06	0	0	0	1.74e-07	0	0	0	0	0	0.000327202	0	0	0	0	0	0	0	0	k__Bacteria;p__Firmicutes;c__Bacilli;o__Lactobacillales;f__Lactobacillaceae;g__Lactobacillus;s__Lactobacillus ultunensis
g__Acholeplasma;s__Acholeplasma sp. CAG:878	2.63e-07	7.33e-06	6.85e-07	0	0	0	0	0	0	6.28e-08	0	0	0	0	0	6.77e-07	4.16e-08	0	5.27e-08	1.83e-05	0	0	k__Bacteria;p__Tenericutes;c__Mollicutes;o__Acholeplasmatales;f__Acholeplasmataceae;g__Acholeplasma;s__Acholeplasma sp. CAG:878
g__Faecalicoccus;s__Faecalicoccus pleomorphus	2.15e-06	7.52e-07	3.76e-06	0	1.15e-06	4.49e-06	3.56e-07	0.000103728	0	1.37e-07	3.69e-08	4.64e-07	5.42e-06	2.38e-06	3.48e-08	7.86e-08	1.96e-05	5.41e-07	2.69e-07	1.12e-06	0	8.06e-08	k__Bacteria;p__Firmicutes;c__Erysipelotrichia;o__Erysipelotrichales;f__Erysipelotrichaceae;g__Faecalicoccus;s__Faecalicoccus pleomorphus
g__Actinomyces;s__Actinomyces sp. HMSC035G02	1.57e-05	1.61e-05	1.04e-06	1.05e-05	7.34e-06	9.16e-06	5.24e-06	0.00032606	2.37e-05	4.94e-05	2.27e-05	1.16e-05	1.12e-05	3.38e-06	1.03e-05	9.9e-05	1.91e-05	4.93e-06	2.25e-05	9.96e-06	0.000321395	0.000117865	k__Bacteria;p__Actinobacteria;c__Actinobacteria;o__Actinomycetales;f__Actinomycetaceae;g__Actinomyces;s__Actinomyces sp. HMSC035G02
g__Unclassified;s__Firmicutes bacterium CAG:822	0	8.21e-06	1.27e-06	0	6.57e-07	1.64e-07	2.03e-07	0	3.1e-08	0	0	0	0	0	0	8.29e-08	1.76e-06	0	0	7.44e-06	3.11e-07	2.9e-08	k__Bacteria;p__Firmicutes;c__Unclassified;o__Unclassified;f__Unclassified;g__Unclassified;s__Firmicutes bacterium CAG:822
g__Unclassified;s__Bacteroidales bacterium 43_36	9.39e-06	0.000324681	0	0.00010706	1.09e-05	1.5e-05	9.18e-06	2.19e-06	1.25e-06	1.12e-05	3.59e-06	1.08e-05	9.72e-06	9.34e-06	0	7.67e-06	1.52e-05	0	9.23e-06	3.88e-05	8.9e-08	9.02e-06	k__Bacteria;p__Bacteroidetes;c__Bacteroidia;o__Bacteroidales;f__Unclassified;g__Unclassified;s__Bacteroidales bacterium 43_36
g__Flavobacterium;s__Flavobacterium sp. MedPE-SWcel	0	0	0	0.000283775	0	3.14e-08	0	0	0	0	9.28e-07	0	0	0	0	0	0	0	0	1.13e-05	0	0	k__Bacteria;p__Bacteroidetes;c__Flavobacteriia;o__Flavobacteriales;f__Flavobacteriaceae;g__Flavobacterium;s__Flavobacterium sp. MedPE-SWcel
g__Unclassified;s__Clostridiales bacterium NK3B98	8.97e-05	0.000271591	6.05e-06	7.35e-06	5.75e-05	6.44e-05	1.42e-05	3.38e-07	0	7.97e-06	1.2e-06	1.08e-05	1.34e-05	1.23e-05	6.67e-07	1.54e-05	1.31e-05	0	6.08e-07	5.46e-05	7.38e-06	0.000123643	k__Bacteria;p__Firmicutes;c__Clostridia;o__Clostridiales;f__Unclassified;g__Unclassified;s__Clostridiales bacterium NK3B98
g__Anaerovorax;s__Anaerovorax odorimutans	9.6e-07	2.89e-05	2.38e-06	1.19e-05	6.83e-05	0.000321973	5.37e-06	0.000108839	8.84e-07	1.59e-05	4.33e-06	9.21e-05	2.18e-05	3.8e-07	5.34e-08	4.01e-06	8.48e-06	0	2.01e-06	0.000148005	6.66e-07	4.29e-06	k__Bacteria;p__Firmicutes;c__Clostridia;o__Clostridiales;f__Clostridiales Family XIII. Incertae Sedis;g__Anaerovorax;s__Anaerovorax odorimutans
g__Alistipes;s__Alistipes sp. An66	1.77e-05	4.37e-05	0	3.94e-08	1.31e-05	5.44e-05	0	0	0	4.66e-08	0	2.62e-05	0	0	0	3.9e-07	3.39e-07	0	2.15e-07	4.66e-05	0	5.76e-07	k__Bacteria;p__Bacteroidetes;c__Bacteroidia;o__Bacteroidales;f__Rikenellaceae;g__Alistipes;s__Alistipes sp. An66
g__Collinsella;s__Collinsella stercoris	5.56e-06	2.73e-05	8.28e-07	3.13e-05	1.68e-05	4.36e-05	4.66e-05	0.000120158	0	8.43e-07	1.52e-06	4.91e-07	9.43e-07	2.01e-05	0.000104525	4.02e-05	3.18e-05	3.86e-08	4.43e-08	0.000320917	5.67e-07	0.000145544	k__Bacteria;p__Actinobacteria;c__Coriobacteriia;o__Coriobacteriales;f__Coriobacteriaceae;g__Collinsella;s__Collinsella stercoris
g__Prevotella;s__Prevotella amnii	2.8e-06	1.83e-05	0	0.000137437	0	1.01e-05	0	0	0	0	0	0	3.39e-08	0	0	0	4.88e-06	0	0	3.17e-05	1.15e-07	1.35e-06	k__Bacteria;p__Bacteroidetes;c__Bacteroidia;o__Bacteroidales;f__Prevotellaceae;g__Prevotella;s__Prevotella amnii
g__Enterobacter;s__Enterobacter cloacae complex _Hoffmann cluster IV_	2.6e-07	0	1.89e-05	3.74e-06	0	0	0	0.000315645	3.67e-07	4.52e-05	5.34e-05	1.95e-06	1.16e-07	0	1.03e-07	1.73e-06	0	0	4.09e-07	1.15e-07	5.53e-06	0	k__Bacteria;p__Proteobacteria;c__Gammaproteobacteria;o__Enterobacterales;f__Enterobacteriaceae;g__Enterobacter;s__Enterobacter cloacae complex _Hoffmann cluster IV_
g__Unclassified;s__Klebsiella phage vB_KpnP_KpV767	0	0	0	0	0	0	0	0	0	0	0	0	0	0	0	0	0	0	0	0	0	0	k__Viruses;p__Unclassified;c__Unclassified;o__Caudovirales;f__Podoviridae;g__Unclassified;s__Klebsiella phage vB_KpnP_KpV767
g__Prevotella;s__Prevotella corporis	2.77e-05	8.62e-06	6.68e-06	2.06e-07	1.26e-05	5.49e-06	7.99e-07	2.33e-06	0	5.95e-07	1.04e-06	1.3e-05	5.21e-07	1.75e-07	6.78e-06	2.01e-06	3.38e-06	0	1.45e-06	3.09e-06	1.3e-07	6.41e-07	k__Bacteria;p__Bacteroidetes;c__Bacteroidia;o__Bacteroidales;f__Prevotellaceae;g__Prevotella;s__Prevotella corporis
g__Peptostreptococcus;s__Peptostreptococcus anaerobius	0	0.000195143	5.16e-08	0.000313779	1.45e-06	6.32e-08	3.08e-06	4.56e-07	3.19e-07	5.12e-07	0	1.24e-06	8.27e-06	0	4.57e-08	2.98e-07	2.33e-05	2.02e-08	1.19e-06	1.45e-05	9.39e-07	1.62e-06	k__Bacteria;p__Firmicutes;c__Clostridia;o__Clostridiales;f__Peptostreptococcaceae;g__Peptostreptococcus;s__Peptostreptococcus anaerobius
g__Veillonella;s__Veillonella seminalis	1.55e-07	8.9e-07	1.67e-06	0.000313755	0	3.11e-06	1.37e-06	0	1.97e-05	2.86e-07	0	0	2.15e-06	0	0	0	2.86e-07	1.94e-06	0	1.09e-05	3.2e-06	2.63e-07	k__Bacteria;p__Firmicutes;c__Negativicutes;o__Veillonellales;f__Veillonellaceae;g__Veillonella;s__Veillonella seminalis
g__Unclassified;s__Lachnospiraceae bacterium NLAE-zl-G231	2.68e-06	8.5e-07	2.35e-06	2.18e-07	3.2e-06	3.6e-06	7.45e-08	4.77e-06	0	1.92e-06	9.44e-07	3.29e-06	4.39e-07	0	8.28e-08	0.000312956	5.4e-06	2.39e-08	1.05e-05	3.7e-06	0	1.78e-05	k__Bacteria;p__Firmicutes;c__Clostridia;o__Clostridiales;f__Lachnospiraceae;g__Unclassified;s__Lachnospiraceae bacterium NLAE-zl-G231
g__Prevotella;s__Prevotella melaninogenica	2.78e-05	4.34e-05	6.38e-05	2.01e-06	3.4e-05	1.15e-05	4.5e-07	1.88e-06	3.06e-07	4.16e-06	2.38e-05	2.91e-05	5.92e-07	1.42e-06	5.42e-06	3.45e-06	4.63e-06	0	8.05e-06	1.5e-05	6.48e-07	7e-06	k__Bacteria;p__Bacteroidetes;c__Bacteroidia;o__Bacteroidales;f__Prevotellaceae;g__Prevotella;s__Prevotella melaninogenica
g__Bacteroides;s__Bacteroides sp. D22	1.07e-05	1.08e-05	4.02e-06	3.97e-07	4.05e-05	1.64e-05	6.05e-06	2.78e-06	6.64e-07	6.22e-06	3.33e-05	0.000113892	1.69e-07	0	1.53e-06	4.4e-06	2.82e-06	2.29e-08	5.94e-06	3.49e-05	1.32e-07	2.39e-06	k__Bacteria;p__Bacteroidetes;c__Bacteroidia;o__Bacteroidales;f__Bacteroidaceae;g__Bacteroides;s__Bacteroides sp. D22
g__Lactobacillus;s__Lactobacillus rogosae	3.58e-05	4.52e-05	0.000113374	2.04e-05	2.66e-05	6.22e-05	0.000120929	7.81e-07	0	4.41e-06	2.95e-07	3.95e-05	6.8e-06	1.45e-05	2.02e-06	6.29e-06	2.98e-05	9.54e-07	6.71e-06	7.46e-05	8.17e-06	3.37e-05	k__Bacteria;p__Firmicutes;c__Bacilli;o__Lactobacillales;f__Lactobacillaceae;g__Lactobacillus;s__Lactobacillus rogosae
g__Unclassified;s__Streptococcus phage YMC-2011	0	1.09e-06	1.29e-06	1.79e-07	0	1.31e-07	0	1.58e-05	3.35e-06	0	1.62e-08	0	2.82e-05	7.07e-07	0	9.56e-06	3.24e-07	3.24e-08	8.57e-08	7.34e-07	0.000307516	2.02e-06	k__Viruses;p__Unclassified;c__Unclassified;o__Caudovirales;f__Siphoviridae;g__Unclassified;s__Streptococcus phage YMC-2011
g__Peptostreptococcus;s__Peptostreptococcus sp. D1	0	0	1.5e-06	0.000307395	4.55e-08	2.52e-06	0	0	1.51e-07	1.41e-07	1.7e-06	2.31e-06	3.84e-07	0	0	1.83e-06	8.69e-06	0	7e-07	5.12e-06	2.38e-08	2.6e-07	k__Bacteria;p__Firmicutes;c__Clostridia;o__Clostridiales;f__Peptostreptococcaceae;g__Peptostreptococcus;s__Peptostreptococcus sp. D1
g__Streptococcus;s__Streptococcus intermedius	2.28e-07	1.45e-06	1.31e-06	3.27e-07	7.5e-06	2.22e-06	1.17e-05	2.5e-05	3.56e-07	4.36e-06	4.71e-07	1.41e-05	2.13e-06	0	2.33e-08	2.88e-05	1.45e-06	8.74e-07	1.13e-06	3.46e-06	0.000306781	3.97e-06	k__Bacteria;p__Firmicutes;c__Bacilli;o__Lactobacillales;f__Streptococcaceae;g__Streptococcus;s__Streptococcus intermedius
g__Libanicoccus;s__Libanicoccus massiliensis	0	5.58e-06	0	2.73e-05	9.09e-05	3.29e-05	7.72e-05	1.27e-05	4.46e-08	0	2.63e-08	1.12e-07	9.37e-08	0	3.69e-06	0.000306311	5.65e-05	1.86e-08	2.2e-06	4.2e-05	2.49e-06	0.000169029	k__Bacteria;p__Actinobacteria;c__Coriobacteriia;o__Coriobacteriales;f__Atopobiaceae;g__Libanicoccus;s__Libanicoccus massiliensis
g__Sporobacter;s__Sporobacter termitidis	1.41e-05	5.18e-05	3.08e-06	5.4e-07	1.23e-05	4.25e-05	4.47e-06	8.8e-07	2.57e-07	6.27e-06	2.57e-06	3.29e-05	1.1e-06	1.35e-07	5e-08	2e-05	2.49e-06	0	1.32e-06	2.21e-05	0	1.13e-05	k__Bacteria;p__Firmicutes;c__Clostridia;o__Clostridiales;f__Ruminococcaceae;g__Sporobacter;s__Sporobacter termitidis
g__Enterobacter;s__Enterobacter asburiae	4.64e-06	2.33e-08	5.91e-05	1.69e-05	4.55e-07	1.17e-06	5.39e-06	0.000244791	2.78e-05	0.000304893	0.000223978	1.13e-05	3.26e-05	3e-05	0.000105917	1.53e-06	1.03e-06	0.000110197	3.25e-05	5.56e-07	1.67e-05	2.59e-08	k__Bacteria;p__Proteobacteria;c__Gammaproteobacteria;o__Enterobacterales;f__Enterobacteriaceae;g__Enterobacter;s__Enterobacter asburiae
g__Cetobacterium;s__Cetobacterium sp. ZWU0022	2.08e-06	1.61e-07	0.000196375	0	0	0.000304741	1.56e-06	9.8e-07	7.51e-07	0	0	0	0	0	0	5.5e-06	0	0	5.77e-07	0	0	2.84e-06	k__Bacteria;p__Fusobacteria;c__Fusobacteriia;o__Fusobacteriales;f__Fusobacteriaceae;g__Cetobacterium;s__Cetobacterium sp. ZWU0022
g__Clostridium;s__Clostridium ihumii	6.33e-06	5.96e-07	1.07e-06	6.58e-08	1.78e-06	9.22e-06	3.85e-07	6.04e-07	1.85e-07	1.43e-05	4.35e-07	1.44e-06	5.76e-07	7.61e-08	1.53e-05	7.14e-05	1.69e-06	0.00030366	4.09e-05	8.63e-07	0	6.89e-06	k__Bacteria;p__Firmicutes;c__Clostridia;o__Clostridiales;f__Clostridiaceae;g__Clostridium;s__Clostridium ihumii
g__Citrobacter;s__Citrobacter sp. S-77	0	0	5.29e-07	0.000303456	0	0	0	1.74e-07	3.13e-07	5.53e-08	3.7e-07	1.94e-06	0	3.28e-08	9.5e-08	2.29e-08	0	4.63e-07	1.46e-07	0	0	0	k__Bacteria;p__Proteobacteria;c__Gammaproteobacteria;o__Enterobacterales;f__Enterobacteriaceae;g__Citrobacter;s__Citrobacter sp. S-77
g__Acinetobacter;s__Acinetobacter baumannii	2.47e-07	0	4.5e-06	5.2e-07	1.51e-06	3.11e-07	9.33e-08	0	0	8.76e-06	5.06e-07	1.49e-07	0	0	0.000301616	0	0	0.000197314	3.91e-06	0	3.1e-07	0	k__Bacteria;p__Proteobacteria;c__Gammaproteobacteria;o__Pseudomonadales;f__Moraxellaceae;g__Acinetobacter;s__Acinetobacter baumannii
g__Bacteroides;s__Bacteroides sp. An322	6.1e-05	3.01e-05	8.89e-06	1.04e-07	2.2e-05	6.04e-06	7.18e-07	9.15e-05	0	9.71e-06	3.22e-06	0	0	9.03e-07	0	0	1.67e-05	0	3.67e-06	3.54e-06	0	4.69e-08	k__Bacteria;p__Bacteroidetes;c__Bacteroidia;o__Bacteroidales;f__Bacteroidaceae;g__Bacteroides;s__Bacteroides sp. An322
g__Parabacteroides;s__Parabacteroides gordonii	2.25e-05	4.43e-05	2.86e-06	1.61e-07	1.19e-05	2.67e-06	3.77e-07	1.26e-07	1.77e-06	4.1e-06	0.000105956	1.86e-05	3.38e-07	0	2.5e-07	8.5e-07	2.66e-06	0	0.000296163	2.38e-05	6.81e-08	2.41e-06	k__Bacteria;p__Bacteroidetes;c__Bacteroidia;o__Bacteroidales;f__Tannerellaceae;g__Parabacteroides;s__Parabacteroides gordonii
g__Unclassified;s__Ruminococcaceae bacterium D5	3.02e-05	5.85e-05	7.24e-06	1.27e-05	4.45e-05	3.23e-05	1.07e-06	9.98e-05	3.54e-06	3.19e-05	7.56e-06	0.000151216	4.93e-06	6.91e-05	7.97e-06	2.59e-06	3.51e-05	3.55e-08	8.05e-06	5.39e-05	2.91e-05	1.76e-05	k__Bacteria;p__Firmicutes;c__Clostridia;o__Clostridiales;f__Ruminococcaceae;g__Unclassified;s__Ruminococcaceae bacterium D5
g__Prevotella;s__Prevotella sp. P5-125	0	4.34e-06	0	0	6.54e-08	0	0	0	0	0	0	0	1.32e-07	1.28e-08	0	0	0	0	7.6e-08	5.26e-07	0	0	k__Bacteria;p__Bacteroidetes;c__Bacteroidia;o__Bacteroidales;f__Prevotellaceae;g__Prevotella;s__Prevotella sp. P5-125
g__Faecalibacterium;s__Faecalibacterium sp. An122	4.07e-05	5.22e-06	3.26e-06	2.3e-06	2.89e-05	1.81e-05	6.38e-06	1.44e-06	0	6.61e-06	5.8e-06	2.74e-05	1.44e-05	3.21e-05	1.42e-05	3.98e-05	3.6e-05	1.94e-07	6.39e-07	1.56e-05	5.41e-05	0.000295026	k__Bacteria;p__Firmicutes;c__Clostridia;o__Clostridiales;f__Ruminococcaceae;g__Faecalibacterium;s__Faecalibacterium sp. An122
g__Prevotella;s__Prevotella sp. S7-1-8	0	0	0	1.34e-07	1.08e-06	0	0	0	0	0	0	0	0	0	0	0	1.14e-06	3.32e-08	0	3.98e-05	0	4.35e-07	k__Bacteria;p__Bacteroidetes;c__Bacteroidia;o__Bacteroidales;f__Prevotellaceae;g__Prevotella;s__Prevotella sp. S7-1-8
g__Pelosinus;s__Pelosinus fermentans	0	3.17e-06	1.13e-07	0	1.3e-06	4.22e-07	0	1.5e-05	0	0	0	0	1.23e-07	0	0	0	5.62e-07	3.85e-07	3.15e-06	4.25e-07	2.24e-06	1.54e-05	k__Bacteria;p__Firmicutes;c__Negativicutes;o__Selenomonadales;f__Sporomusaceae;g__Pelosinus;s__Pelosinus fermentans
g__Pseudoflavonifractor;s__Pseudoflavonifractor sp. An184	4.84e-05	4.16e-05	6.38e-06	1.65e-05	4.58e-05	2.73e-05	6.7e-06	5.82e-05	1.33e-07	3.15e-05	2.6e-06	4.25e-06	8.33e-06	4.13e-08	6.55e-08	5.31e-06	1.27e-05	1.9e-07	9.78e-07	2.66e-05	1.85e-08	1.04e-05	k__Bacteria;p__Firmicutes;c__Clostridia;o__Clostridiales;f__Unclassified;g__Pseudoflavonifractor;s__Pseudoflavonifractor sp. An184
g__Roseburia;s__Roseburia sp. CAG:197	1.71e-05	7.28e-05	1.22e-06	4.55e-06	5.96e-05	6.5e-05	2.42e-05	2.63e-07	1.24e-07	3.29e-05	7.23e-08	1.29e-05	8.13e-06	4.6e-06	3.69e-08	0	3.17e-05	1.23e-06	3.95e-06	5.14e-05	0	1.81e-05	k__Bacteria;p__Firmicutes;c__Clostridia;o__Clostridiales;f__Lachnospiraceae;g__Roseburia;s__Roseburia sp. CAG:197
g__Anaerotruncus;s__Anaerotruncus sp. G3(2012)	0.000156103	0.000268741	1.94e-05	5.88e-05	0.000146757	0.00021605	9.83e-05	0.000269203	1.85e-06	0.000133249	1.6e-05	0.000162945	6.49e-05	0.000120127	5.43e-06	6.72e-05	0.000176959	1.53e-05	1.93e-05	0.000159565	4.72e-06	0.000104618	k__Bacteria;p__Firmicutes;c__Clostridia;o__Clostridiales;f__Ruminococcaceae;g__Anaerotruncus;s__Anaerotruncus sp. G3(2012)
g__Paraprevotella;s__Paraprevotella xylaniphila	4.17e-05	2.56e-05	2.79e-05	0	1.47e-05	1.53e-05	3.33e-07	6.41e-07	1.33e-08	1.03e-06	3.63e-05	2.3e-05	2.22e-08	6.01e-07	7.56e-08	2.04e-05	6.14e-06	7.46e-08	8.68e-06	0.000120393	2.16e-07	2.32e-05	k__Bacteria;p__Bacteroidetes;c__Bacteroidia;o__Bacteroidales;f__Prevotellaceae;g__Paraprevotella;s__Paraprevotella xylaniphila
g__Ruminococcus;s__Ruminococcus gauvreauii	2.12e-05	4.13e-05	1.48e-05	9.53e-05	5.48e-05	9.64e-05	2.76e-05	0.000191643	6.13e-07	7.1e-05	1.5e-05	8.36e-05	1.36e-05	7.92e-06	3.52e-07	0.000282645	2.9e-05	0	1.34e-05	3.78e-05	9.76e-06	5.82e-05	k__Bacteria;p__Firmicutes;c__Clostridia;o__Clostridiales;f__Ruminococcaceae;g__Ruminococcus;s__Ruminococcus gauvreauii
g__Unclassified;s__bacterium MS4	3.43e-05	7.67e-05	0.000115682	1.03e-05	3.63e-05	3.06e-05	4.91e-05	5.82e-05	7.1e-06	5.63e-05	4.69e-05	0.000157383	4.92e-05	1.42e-05	6.43e-06	0.000102292	0.000141794	5.06e-08	6.43e-05	7.58e-05	2.63e-06	7.25e-05	k__Bacteria;p__Unclassified;c__Unclassified;o__Unclassified;f__Unclassified;g__Unclassified;s__bacterium MS4
g__Citrobacter;s__Citrobacter sp. MGH106	1.91e-08	0	9.14e-06	0.00029156	0	0	1.88e-07	2.35e-06	5.48e-06	6.52e-07	1.72e-05	5.82e-06	5.95e-06	5.09e-06	7.68e-07	0	0	4.91e-06	1.03e-06	0	2.85e-06	0	k__Bacteria;p__Proteobacteria;c__Gammaproteobacteria;o__Enterobacterales;f__Enterobacteriaceae;g__Citrobacter;s__Citrobacter sp. MGH106
g__Massiliomicrobiota;s__Massiliomicrobiota timonensis	1.3e-05	3.2e-05	2.15e-05	2.27e-08	1.2e-06	9.15e-06	3.55e-06	9.12e-06	7.6e-06	4.02e-06	1.45e-05	1.08e-05	2.6e-06	7.49e-06	6.91e-07	7.67e-07	3.47e-05	1.79e-05	8.39e-06	2.87e-05	3.04e-05	1.48e-05	k__Bacteria;p__Firmicutes;c__Erysipelotrichia;o__Erysipelotrichales;f__Erysipelotrichaceae;g__Massiliomicrobiota;s__Massiliomicrobiota timonensis
g__Cetobacterium;s__Cetobacterium ceti	3.32e-06	1.24e-06	0.000262323	1.03e-06	6.2e-07	0.000288676	1.19e-06	6.96e-07	1.16e-06	0	0	1.79e-05	0	3.24e-07	4.18e-08	1.42e-06	1.21e-06	0	4.38e-06	4.79e-07	7.34e-07	2.06e-05	k__Bacteria;p__Fusobacteria;c__Fusobacteriia;o__Fusobacteriales;f__Fusobacteriaceae;g__Cetobacterium;s__Cetobacterium ceti
g__Eubacterium;s__Eubacterium sp. An3	6.76e-05	4.92e-05	3.78e-05	6.87e-05	7.39e-05	4.85e-05	0.000120802	0.00020716	3.26e-07	6.98e-05	1.01e-05	0.000106476	9.22e-05	2.18e-06	7.22e-07	0.000288628	5.72e-05	1.56e-05	1.98e-05	9.39e-05	2.05e-06	0.000266372	k__Bacteria;p__Firmicutes;c__Clostridia;o__Clostridiales;f__Eubacteriaceae;g__Eubacterium;s__Eubacterium sp. An3
g__Eubacterium;s__Eubacterium sp. CAG:841	6.9e-06	0.000134298	2.67e-07	3.39e-06	1.73e-05	1.32e-05	1.97e-06	2.4e-06	0	4.35e-07	1.08e-06	4.89e-06	7.43e-06	0	0	1.34e-06	9.06e-07	0	7.76e-07	1.42e-05	1.55e-08	3.2e-07	k__Bacteria;p__Firmicutes;c__Clostridia;o__Clostridiales;f__Eubacteriaceae;g__Eubacterium;s__Eubacterium sp. CAG:841
g__Atopobium;s__Atopobium fossor	0	5.85e-07	0	1.89e-06	0	2.27e-06	0	0	0	0	0	3.35e-08	0	0	0	8.23e-07	2.49e-05	0	0	1.67e-05	1.15e-06	0.000256146	k__Bacteria;p__Actinobacteria;c__Coriobacteriia;o__Coriobacteriales;f__Atopobiaceae;g__Atopobium;s__Atopobium fossor
g__Catonella;s__Catonella morbi	9.32e-05	0.000116439	6.85e-05	1.06e-05	8.86e-05	0.000170204	2.59e-05	0.000102306	5.23e-06	7.63e-05	2.52e-06	0.000177291	0.00011147	1.27e-06	8.55e-07	4.33e-06	0.000175742	3.44e-05	9.42e-06	0.000235228	8.46e-06	0.000200822	k__Bacteria;p__Firmicutes;c__Clostridia;o__Clostridiales;f__Lachnospiraceae;g__Catonella;s__Catonella morbi
g__Coprobacillus;s__Coprobacillus sp. CAG:183	1.39e-07	6.1e-06	3.51e-05	6.59e-07	9.57e-06	4.04e-07	2.75e-06	1.62e-05	8.21e-08	2.82e-05	1.69e-05	3.04e-06	9.19e-06	0	4.57e-05	0.000286088	1.36e-05	6.01e-07	3.02e-05	2.2e-06	2.02e-05	2.46e-08	k__Bacteria;p__Firmicutes;c__Erysipelotrichia;o__Erysipelotrichales;f__Erysipelotrichaceae;g__Coprobacillus;s__Coprobacillus sp. CAG:183
g__Bacteroides;s__Bacteroides sp. 14(A)	0.000104638	2.68e-05	0	3.99e-08	6.85e-06	1.3e-05	2.83e-05	1.03e-06	6.1e-07	9.63e-08	0	7.37e-06	2.73e-08	0	0	2.39e-07	1.22e-06	5.34e-08	7.52e-06	1.46e-05	0	5.37e-07	k__Bacteria;p__Bacteroidetes;c__Bacteroidia;o__Bacteroidales;f__Bacteroidaceae;g__Bacteroides;s__Bacteroides sp. 14(A)
g__Streptococcus;s__Streptococcus pyogenes	1.44e-05	1.78e-05	2.43e-05	0.00018823	2.87e-05	2.82e-05	0.000283665	2.74e-05	2.96e-05	2.55e-05	2.17e-06	2.84e-05	1.75e-05	4.09e-06	7.4e-06	6.72e-05	1.9e-05	2.56e-06	4.62e-05	1.59e-05	8.24e-05	1.61e-05	k__Bacteria;p__Firmicutes;c__Bacilli;o__Lactobacillales;f__Streptococcaceae;g__Streptococcus;s__Streptococcus pyogenes
g__Bacteroides;s__Bacteroides sp. 2_1_16	1e-06	6.95e-06	3.58e-05	0	1.11e-05	1.08e-06	1.68e-06	8.78e-07	2.59e-07	6.01e-06	4.98e-06	6.47e-06	7.45e-07	2.75e-07	2.66e-05	7.81e-06	1.49e-06	0	1.21e-05	1.96e-06	5.41e-07	2.36e-08	k__Bacteria;p__Bacteroidetes;c__Bacteroidia;o__Bacteroidales;f__Bacteroidaceae;g__Bacteroides;s__Bacteroides sp. 2_1_16
g__Porphyromonas;s__Porphyromonas gingivalis	1.74e-05	1.83e-05	2.96e-06	1.96e-06	7.14e-06	3.81e-07	4.97e-08	0	2.72e-07	0	0	4.56e-05	1.91e-08	6.68e-08	0	1.48e-06	5.15e-07	0	0.000282037	1.27e-06	5.57e-08	2.51e-06	k__Bacteria;p__Bacteroidetes;c__Bacteroidia;o__Bacteroidales;f__Porphyromonadaceae;g__Porphyromonas;s__Porphyromonas gingivalis
g__Bacteroides;s__Bacteroides sp. 1_1_30	0.000133904	2.25e-05	3.04e-05	2.95e-07	4.5e-05	2.78e-05	6.5e-06	2.58e-06	7.19e-07	4.1e-06	4.04e-05	0.000117279	2.62e-07	6.19e-07	2.88e-06	3.3e-06	2.65e-06	0	1.12e-05	2.55e-05	4.99e-07	5.38e-07	k__Bacteria;p__Bacteroidetes;c__Bacteroidia;o__Bacteroidales;f__Bacteroidaceae;g__Bacteroides;s__Bacteroides sp. 1_1_30
g__Prevotella;s__Prevotella sp. CAG:1320	0.000119638	2.78e-05	4.11e-06	0	1e-06	1.07e-06	0	0	0	0	1.1e-05	0	0	0	0	2.98e-07	0	1.45e-08	0	2.55e-06	0	2.42e-07	k__Bacteria;p__Bacteroidetes;c__Bacteroidia;o__Bacteroidales;f__Prevotellaceae;g__Prevotella;s__Prevotella sp. CAG:1320
g__Gordonibacter;s__Gordonibacter sp. An230	2.14e-05	4.23e-05	2.37e-06	6.63e-05	3.05e-05	3.83e-05	0.000166882	3.67e-05	9.28e-08	6.07e-05	1.09e-05	1.96e-05	1.58e-06	4.43e-07	4.66e-07	0.00027875	1.67e-05	0	2.53e-06	3.16e-05	1.87e-07	9.77e-05	k__Bacteria;p__Actinobacteria;c__Coriobacteriia;o__Eggerthellales;f__Eggerthellaceae;g__Gordonibacter;s__Gordonibacter sp. An230
g__Bacteroides;s__Bacteroides sp. CAG:770	1.21e-05	1.48e-05	0	1.38e-07	7.52e-06	9.45e-06	0	7.6e-08	1.03e-07	3.45e-06	3.1e-05	3.3e-05	5.3e-07	1.91e-07	3.74e-06	2.69e-06	2.47e-06	6.43e-08	6e-06	1.9e-05	0	8.22e-07	k__Bacteria;p__Bacteroidetes;c__Bacteroidia;o__Bacteroidales;f__Bacteroidaceae;g__Bacteroides;s__Bacteroides sp. CAG:770
g__Clostridium;s__Clostridium sp. FS41	2.83e-06	2.06e-05	2.09e-05	4.29e-06	1.31e-05	6.67e-06	1.88e-05	6.41e-05	2.76e-08	1.05e-06	4.33e-06	7.73e-06	1.95e-06	9.01e-07	2.02e-08	2.23e-05	1.93e-05	2.62e-08	7.94e-08	1.74e-05	7.16e-07	2.97e-05	k__Bacteria;p__Firmicutes;c__Clostridia;o__Clostridiales;f__Clostridiaceae;g__Clostridium;s__Clostridium sp. FS41
g__Alistipes;s__Alistipes sp. CAG:514	4.18e-08	7.9e-06	0	8.51e-07	3.74e-07	6.79e-07	0	0	0	0	4.23e-08	2.03e-06	0	0	0	0	0	1.26e-07	0	1.37e-06	2.87e-06	0	k__Bacteria;p__Bacteroidetes;c__Bacteroidia;o__Bacteroidales;f__Rikenellaceae;g__Alistipes;s__Alistipes sp. CAG:514
g__Cetobacterium;s__Cetobacterium sp. ZOR0034	5.6e-06	1.48e-07	0.000111079	7.51e-08	1.63e-07	0.000277305	2.49e-07	3.9e-07	1.07e-05	0	0	0	0	0	0	7.69e-06	2.99e-07	0	9.01e-06	0	1.69e-05	0	k__Bacteria;p__Fusobacteria;c__Fusobacteriia;o__Fusobacteriales;f__Fusobacteriaceae;g__Cetobacterium;s__Cetobacterium sp. ZOR0034
g__Denitrobacterium;s__Denitrobacterium detoxificans	3.04e-06	2.34e-05	0	7.94e-06	1.44e-06	1.73e-05	7.45e-05	2.61e-08	0	4.08e-06	1.12e-06	1.51e-07	2.78e-07	0	7.51e-08	2.97e-06	4.57e-05	0	1.01e-07	5.55e-05	2.98e-07	1.99e-05	k__Bacteria;p__Actinobacteria;c__Coriobacteriia;o__Eggerthellales;f__Eggerthellaceae;g__Denitrobacterium;s__Denitrobacterium detoxificans
g__Asaccharospora;s__Asaccharospora irregularis	4.37e-06	5.09e-06	3.45e-06	0.00027676	1.9e-06	1.21e-06	2.21e-07	7.36e-07	1.43e-07	6.47e-05	7.95e-07	3.05e-05	1.96e-05	2.65e-08	2.11e-08	1.21e-05	9.11e-05	0.000108872	5.34e-05	6.3e-06	5.01e-07	9.77e-06	k__Bacteria;p__Firmicutes;c__Clostridia;o__Clostridiales;f__Peptostreptococcaceae;g__Asaccharospora;s__Asaccharospora irregularis
g__Actinobaculum;s__Actinobaculum sp. oral taxon 183	9.74e-06	1.2e-05	9.06e-06	2.51e-05	2.82e-05	5.66e-06	1.16e-07	0.000101952	4.99e-07	3.19e-05	1.12e-06	1.36e-05	1.21e-05	2.97e-06	1.06e-05	2.99e-05	5.58e-05	5.97e-06	9.56e-06	1.01e-05	0.000276696	0.00010514	k__Bacteria;p__Actinobacteria;c__Actinobacteria;o__Actinomycetales;f__Actinomycetaceae;g__Actinobaculum;s__Actinobaculum sp. oral taxon 183
g__Roseburia;s__Roseburia sp. 499	1.9e-05	0.000213045	7.19e-05	1.78e-05	0.000200008	0.000111733	4.56e-06	4.4e-05	2.39e-06	7.03e-05	1.42e-05	3.76e-05	0.000103299	3.72e-08	3.58e-05	7.34e-06	6.72e-05	1.18e-05	2.08e-05	0.000275666	2.41e-05	6.25e-05	k__Bacteria;p__Firmicutes;c__Clostridia;o__Clostridiales;f__Lachnospiraceae;g__Roseburia;s__Roseburia sp. 499
g__Clostridium;s__Clostridium sp. CAG:1024	7.96e-06	3.18e-06	6.8e-06	3.3e-08	9.84e-06	1.11e-05	5.98e-08	0	0	9.39e-06	2.39e-08	2.17e-06	2.97e-06	2.59e-08	0	1.08e-06	3.14e-06	2.88e-08	2.71e-08	1.69e-05	0	1.75e-07	k__Bacteria;p__Firmicutes;c__Clostridia;o__Clostridiales;f__Clostridiaceae;g__Clostridium;s__Clostridium sp. CAG:1024
g__Eubacterium;s__Eubacterium eligens CAG:72	9.53e-06	2.81e-05	2.51e-06	1.17e-06	5.99e-05	3.22e-05	1.59e-06	1.69e-06	4.42e-08	1.27e-07	5.87e-08	3.9e-06	8.99e-05	4.58e-08	0	4.79e-08	5.6e-07	1.42e-05	1.57e-06	1.74e-05	0	3.38e-07	k__Bacteria;p__Firmicutes;c__Clostridia;o__Clostridiales;f__Eubacteriaceae;g__Eubacterium;s__Eubacterium eligens CAG:72
g__Lachnoclostridium;s__[Clostridium] asparagiforme	5.06e-05	7.47e-05	9.21e-06	2.49e-05	6.44e-05	5.46e-05	7.52e-06	0.000275003	2.66e-08	5.92e-06	5.18e-06	1.74e-05	3.98e-05	1.18e-05	1.07e-06	1.55e-05	5.23e-05	4.52e-07	5.38e-05	2.3e-05	1.39e-07	3.38e-05	k__Bacteria;p__Firmicutes;c__Clostridia;o__Clostridiales;f__Lachnospiraceae;g__Lachnoclostridium;s__[Clostridium] asparagiforme
g__Mediterranea;s__Mediterranea sp. An20	0.000274813	2.95e-05	4.47e-05	1.02e-06	1.58e-05	1.15e-05	3.3e-08	2.39e-05	3.75e-08	5.76e-07	1.24e-06	2.7e-05	0	0	0	2.09e-07	1.04e-06	0	3.63e-07	2.31e-06	7.98e-08	1.11e-06	k__Bacteria;p__Bacteroidetes;c__Bacteroidia;o__Bacteroidales;f__Bacteroidaceae;g__Mediterranea;s__Mediterranea sp. An20
g__Eubacterium;s__Eubacterium hallii CAG:12	1.81e-05	3.1e-05	2.21e-07	1.86e-08	7.85e-05	8.33e-05	5.35e-08	3.3e-06	0	1.44e-05	0	9.9e-06	7.41e-05	8.46e-08	0	0	4.03e-05	2.13e-08	0	1.18e-05	0	0.000214553	k__Bacteria;p__Firmicutes;c__Clostridia;o__Clostridiales;f__Eubacteriaceae;g__Eubacterium;s__Eubacterium hallii CAG:12
g__Sharpea;s__Sharpea azabuensis	4.98e-06	5.54e-05	4.45e-06	3.01e-06	3.66e-05	4.22e-05	9.41e-07	1.59e-06	4.68e-07	9.08e-05	5.55e-06	3.95e-05	3.57e-05	0	2.95e-08	4.19e-06	7.13e-05	1.52e-05	1.01e-05	8.69e-05	1.16e-06	0.000133012	k__Bacteria;p__Firmicutes;c__Bacilli;o__Lactobacillales;f__Lactobacillaceae;g__Sharpea;s__Sharpea azabuensis
g__Citrobacter;s__Citrobacter farmeri	0	0	8.2e-06	6.75e-06	6.49e-08	8.06e-08	1.15e-06	1.39e-06	2.63e-06	2.73e-06	7.34e-06	2.87e-06	1.47e-06	1.89e-06	6.63e-06	8.23e-06	3.22e-08	5.92e-06	2.69e-06	0	1.93e-06	0	k__Bacteria;p__Proteobacteria;c__Gammaproteobacteria;o__Enterobacterales;f__Enterobacteriaceae;g__Citrobacter;s__Citrobacter farmeri
g__Unclassified;s__Bacteroidales bacterium KA00344	7.66e-07	9.61e-07	2.08e-06	1.05e-07	0	0	0	0	0	0	0	0	0	0	0	0	3.38e-07	1.54e-08	0	2.48e-07	0	0	k__Bacteria;p__Bacteroidetes;c__Bacteroidia;o__Bacteroidales;f__Unclassified;g__Unclassified;s__Bacteroidales bacterium KA00344
g__Clostridium;s__Clostridium sp. CAG:354	5.04e-06	0.000109973	1.96e-05	0	3.48e-06	7.55e-06	2.35e-06	8.04e-07	0	9.98e-07	6.66e-07	2.48e-06	3.72e-07	6.19e-07	3.43e-08	1.42e-06	2.61e-06	0	8.07e-06	9.09e-06	0	1.12e-06	k__Bacteria;p__Firmicutes;c__Clostridia;o__Clostridiales;f__Clostridiaceae;g__Clostridium;s__Clostridium sp. CAG:354
g__Oscillibacter;s__Oscillibacter sp. KLE 1728	1.66e-05	5.35e-06	2.45e-06	1.48e-05	1.35e-05	2.41e-05	1.56e-06	1.09e-05	0	5.4e-06	4.58e-06	7.25e-05	4.62e-07	1.24e-06	0	4.76e-05	8.86e-06	0	2.67e-06	1.02e-05	0	1.18e-06	k__Bacteria;p__Firmicutes;c__Clostridia;o__Clostridiales;f__Oscillospiraceae;g__Oscillibacter;s__Oscillibacter sp. KLE 1728
g__Bacteroides;s__Bacteroides sp. Marseille-P3208T	1.53e-05	3.12e-05	9.7e-05	8.64e-07	7.66e-06	1.5e-05	1.6e-07	3.09e-07	3.51e-06	3.8e-08	2.01e-06	0	0	0	9.2e-08	2.64e-07	4.04e-05	1.78e-08	2.74e-06	4.27e-06	0	1.25e-07	k__Bacteria;p__Bacteroidetes;c__Bacteroidia;o__Bacteroidales;f__Bacteroidaceae;g__Bacteroides;s__Bacteroides sp. Marseille-P3208T
g__Lachnoanaerobaculum;s__Lachnoanaerobaculum sp. MSX33	1.36e-05	2.6e-08	7.29e-06	0	1.16e-05	5.6e-06	8.07e-09	0	0	1.24e-06	0	4.91e-06	1.81e-07	0	0	0	7.39e-08	0	4.84e-05	1.26e-06	7.74e-07	4.04e-07	k__Bacteria;p__Firmicutes;c__Clostridia;o__Clostridiales;f__Lachnospiraceae;g__Lachnoanaerobaculum;s__Lachnoanaerobaculum sp. MSX33
g__Enterococcus;s__Enterococcus columbae	0	5.24e-06	4.19e-06	0	1.97e-05	4.94e-07	0.000267441	5.84e-05	0	0	0	2.51e-05	9.8e-08	0	0	2.93e-05	1.2e-05	0	5.03e-08	1.5e-07	0	1.77e-07	k__Bacteria;p__Firmicutes;c__Bacilli;o__Lactobacillales;f__Enterococcaceae;g__Enterococcus;s__Enterococcus columbae
g__Clostridium;s__Clostridium phoceensis	2.89e-05	6.75e-05	6.36e-05	1.93e-06	8.4e-05	7.45e-05	1.18e-05	0.000267365	4.67e-07	8.51e-05	3.63e-05	4.15e-05	1.07e-06	9.66e-08	1.67e-07	1.03e-05	3.69e-05	4.03e-06	5.52e-06	0.000187741	0	1.89e-05	k__Bacteria;p__Firmicutes;c__Clostridia;o__Clostridiales;f__Clostridiaceae;g__Clostridium;s__Clostridium phoceensis
g__Veillonella;s__Veillonella sp. DORA_B_18_19_23	4.72e-07	2.9e-06	3.12e-05	1.74e-06	1.63e-06	1.67e-07	1.32e-06	6.05e-07	0.000104222	1.14e-06	1.72e-06	7.02e-07	3.6e-06	0.000213023	0	0	1.85e-07	7.77e-06	2.52e-06	3.14e-08	0.000265684	0	k__Bacteria;p__Firmicutes;c__Negativicutes;o__Veillonellales;f__Veillonellaceae;g__Veillonella;s__Veillonella sp. DORA_B_18_19_23
g__Anaeromassilibacillus;s__Anaeromassilibacillus sp. An172	7.37e-05	0.000170143	7.44e-06	9.83e-06	3.15e-05	4.35e-05	1.09e-05	1.73e-06	6.17e-07	3.03e-06	1.01e-05	7.98e-05	3.41e-05	7.71e-07	2.54e-07	8.89e-06	6.55e-06	1.7e-07	1.69e-05	3.24e-05	1.48e-06	1.27e-05	k__Bacteria;p__Firmicutes;c__Clostridia;o__Clostridiales;f__Ruminococcaceae;g__Anaeromassilibacillus;s__Anaeromassilibacillus sp. An172
g__Eubacterium;s__Eubacterium coprostanoligenes	9.23e-06	0.000237381	1.2e-05	5.34e-06	2.43e-05	5.85e-05	2.19e-05	0	5.96e-08	1.66e-05	1.02e-05	1.47e-05	7.95e-07	0	0	3.77e-06	2e-06	0	1.55e-08	3.79e-05	0	6.72e-05	k__Bacteria;p__Firmicutes;c__Clostridia;o__Clostridiales;f__Eubacteriaceae;g__Eubacterium;s__Eubacterium coprostanoligenes
g__Unclassified;s__Lachnospiraceae bacterium 3-2	4.24e-05	5.09e-05	6.45e-05	8.57e-06	4.14e-05	6.6e-05	3.61e-05	0.000263252	0	6.25e-05	1.93e-05	9.32e-05	5.01e-05	0	1.19e-05	0.00012557	0.000188218	1.21e-05	3.56e-05	7.6e-05	3.68e-05	0.000114254	k__Bacteria;p__Firmicutes;c__Clostridia;o__Clostridiales;f__Lachnospiraceae;g__Unclassified;s__Lachnospiraceae bacterium 3-2
g__Akkermansia;s__Akkermansia sp. KLE1605	0	0	1.07e-07	0.000262342	0	0	0	0	0	0	0	0	1.18e-06	0	0	0	0	0	9.97e-07	0	0	0	k__Bacteria;p__Verrucomicrobia;c__Verrucomicrobiae;o__Verrucomicrobiales;f__Akkermansiaceae;g__Akkermansia;s__Akkermansia sp. KLE1605
g__Clostridium;s__Clostridium pasteurianum	7.66e-06	3.02e-06	1.43e-05	3.17e-07	1.91e-06	9.03e-06	1.29e-06	0	0	4.04e-06	2.15e-06	2.56e-07	1.21e-06	0	0	2.03e-07	3.98e-06	0.000260737	2.82e-06	6.7e-06	0	1.83e-06	k__Bacteria;p__Firmicutes;c__Clostridia;o__Clostridiales;f__Clostridiaceae;g__Clostridium;s__Clostridium pasteurianum
g__Unclassified;s__Candidatus Saccharibacteria bacterium	6.37e-07	3.08e-06	3.76e-07	2.16e-06	1.14e-06	1.08e-06	5.85e-07	2.18e-06	9.97e-06	3.09e-06	4.96e-07	5.04e-07	1.62e-06	8.82e-07	1.22e-06	4.12e-05	2.23e-06	4.69e-06	3.82e-06	9.08e-07	0.000259538	5.56e-05	k__Bacteria;p__Candidatus Saccharibacteria;c__Unclassified;o__Unclassified;f__Unclassified;g__Unclassified;s__Candidatus Saccharibacteria bacterium
g__Allobaculum;s__Allobaculum stercoricanis	3.9e-07	9.62e-07	6.5e-06	9.01e-07	1.73e-06	5.23e-07	2.53e-06	9.53e-05	0	1.2e-05	5.88e-06	8.94e-07	1.03e-07	0	1.93e-08	7.4e-06	3.95e-05	7.17e-07	3.57e-08	7.04e-06	0	1.66e-05	k__Bacteria;p__Firmicutes;c__Erysipelotrichia;o__Erysipelotrichales;f__Erysipelotrichaceae;g__Allobaculum;s__Allobaculum stercoricanis
g__Prevotella;s__Prevotella nigrescens	0	3.26e-05	0	0	0	0	0	0	0	0	0	6.04e-06	0	0	0	0	1.19e-06	4.69e-08	6.77e-07	1.63e-07	0	6.62e-08	k__Bacteria;p__Bacteroidetes;c__Bacteroidia;o__Bacteroidales;f__Prevotellaceae;g__Prevotella;s__Prevotella nigrescens
g__Bacteroides;s__Bacteroides eggerthii CAG:109	3.64e-07	3.86e-05	2.16e-06	1.85e-08	0	1.75e-06	0	2.68e-08	0	1.69e-08	9.9e-07	1.39e-06	0	0	0	2.16e-08	0	0	2.54e-06	2.43e-06	0	3.45e-07	k__Bacteria;p__Bacteroidetes;c__Bacteroidia;o__Bacteroidales;f__Bacteroidaceae;g__Bacteroides;s__Bacteroides eggerthii CAG:109
g__Unclassified;s__Coriobacteriaceae bacterium BV3Ac1	2.26e-07	2.3e-06	0	8.16e-06	3.31e-06	4.45e-06	5.29e-06	7.96e-07	0	2.54e-06	0	8.82e-06	1.39e-07	2.03e-06	1.61e-06	4.15e-05	5.37e-07	1.43e-08	0	8.42e-07	0	0.000258011	k__Bacteria;p__Actinobacteria;c__Coriobacteriia;o__Coriobacteriales;f__Coriobacteriaceae;g__Unclassified;s__Coriobacteriaceae bacterium BV3Ac1
g__Unclassified;s__Lachnospiraceae bacterium oral taxon 500	4.12e-06	5.54e-05	5.4e-06	0	9.07e-06	2.13e-05	9.89e-07	5.68e-07	1.36e-07	2.89e-06	4.75e-08	8.59e-06	7.44e-06	0	1.04e-07	5.59e-06	1.06e-05	1.06e-05	0.000257242	1.44e-06	1.77e-05	3.36e-06	k__Bacteria;p__Firmicutes;c__Clostridia;o__Clostridiales;f__Lachnospiraceae;g__Unclassified;s__Lachnospiraceae bacterium oral taxon 500
g__Romboutsia;s__Romboutsia weinsteinii	5.51e-06	4.09e-06	5.7e-06	0	3.41e-07	1.45e-05	9.68e-08	0	0	6.92e-05	0	2.58e-05	2.17e-05	0	0	6.2e-05	0.000100635	0.000234989	7.7e-05	7.75e-06	1.46e-06	2.86e-06	k__Bacteria;p__Firmicutes;c__Clostridia;o__Clostridiales;f__Peptostreptococcaceae;g__Romboutsia;s__Romboutsia weinsteinii
g__Ruminococcus;s__Ruminococcus sp. CAG:724	1.28e-05	4.5e-05	0	4.4e-06	1.02e-05	4.27e-05	1.85e-06	0	0	9.1e-06	3.32e-06	2.82e-05	8.23e-07	0	0	2.58e-07	4.91e-06	0	2e-06	1.87e-05	0	1.9e-06	k__Bacteria;p__Firmicutes;c__Clostridia;o__Clostridiales;f__Ruminococcaceae;g__Ruminococcus;s__Ruminococcus sp. CAG:724
g__Alistipes;s__Alistipes sp. AL-1	5.99e-06	1.5e-05	0	3.49e-07	3.71e-06	1e-05	0	0	3.6e-08	5.9e-08	6.68e-08	2.31e-06	7.29e-08	0	0	2.71e-07	6.03e-07	0	0	1.26e-05	0	2.63e-06	k__Bacteria;p__Bacteroidetes;c__Bacteroidia;o__Bacteroidales;f__Rikenellaceae;g__Alistipes;s__Alistipes sp. AL-1
g__Prevotella;s__Prevotella sp. P5-50	0	3.56e-06	0	2.88e-08	2.04e-06	1.03e-07	3.06e-08	0	0	0	0	1.87e-06	0	0	0	2.79e-07	4.79e-07	9.08e-08	0	1.09e-06	0	0	k__Bacteria;p__Bacteroidetes;c__Bacteroidia;o__Bacteroidales;f__Prevotellaceae;g__Prevotella;s__Prevotella sp. P5-50
g__Unclassified;s__Klebsiella phage vB_KpnP_IME205	0	0	0	0	0	0	0	0	0	0	0	0	0	0	0	0	0	0	0	0	0	0	k__Viruses;p__Unclassified;c__Unclassified;o__Caudovirales;f__Podoviridae;g__Unclassified;s__Klebsiella phage vB_KpnP_IME205
g__Riemerella;s__Riemerella anatipestifer	8.65e-08	4.81e-07	0	2.16e-06	0	0	1.37e-06	1.02e-07	0	5.7e-05	6.13e-07	2.27e-06	0	0	0.000254798	0	0	0.000172283	0	0	0	9.85e-08	k__Bacteria;p__Bacteroidetes;c__Flavobacteriia;o__Flavobacteriales;f__Flavobacteriaceae;g__Riemerella;s__Riemerella anatipestifer
g__Bifidobacterium;s__Bifidobacterium angulatum	2.12e-05	7.42e-06	0	9.78e-05	2.42e-06	0	5.55e-05	0	1.51e-05	0	0	0	5.92e-05	1.85e-05	0	0	1.37e-07	3.07e-08	6.49e-08	3.99e-05	2.35e-06	2.85e-07	k__Bacteria;p__Actinobacteria;c__Actinobacteria;o__Bifidobacteriales;f__Bifidobacteriaceae;g__Bifidobacterium;s__Bifidobacterium angulatum
g__Dorea;s__Dorea formicigenerans CAG:28	1.33e-05	8.95e-05	2.25e-05	2.15e-06	1.96e-05	0.000123201	6.23e-06	9.8e-06	0	7.82e-05	1.04e-06	1.23e-05	1.26e-05	9.18e-07	2.43e-05	1.1e-07	0.000118562	0	3.87e-05	1.6e-05	0	0.000252435	k__Bacteria;p__Firmicutes;c__Clostridia;o__Clostridiales;f__Lachnospiraceae;g__Dorea;s__Dorea formicigenerans CAG:28
g__Prevotella;s__Prevotella oris	0	6.68e-07	0	4.59e-08	2.94e-07	5.53e-07	0	0	0	3.72e-08	7.09e-07	0	0	0	0	0	0	0	2.76e-07	6.51e-07	0	0	k__Bacteria;p__Bacteroidetes;c__Bacteroidia;o__Bacteroidales;f__Prevotellaceae;g__Prevotella;s__Prevotella oris
g__Paraclostridium;s__Paraclostridium benzoelyticum	1.58e-06	3.04e-06	2.2e-06	0	0	5.53e-07	0	0	0	2.88e-05	8.95e-07	1.05e-05	6.77e-06	0	0	4.04e-06	6.57e-05	0.000252097	0.000117656	1.91e-06	0	2.01e-06	k__Bacteria;p__Firmicutes;c__Clostridia;o__Clostridiales;f__Peptostreptococcaceae;g__Paraclostridium;s__Paraclostridium benzoelyticum
g__Collinsella;s__uncultured Collinsella sp.	1.55e-06	0.000250681	0	9.73e-07	4.28e-08	4.46e-06	3.31e-05	1.42e-05	0	0	2.11e-07	0	3.39e-07	0	1.41e-06	7.3e-05	2.54e-06	0	0	0.000100726	7.1e-08	1.68e-06	k__Bacteria;p__Actinobacteria;c__Coriobacteriia;o__Coriobacteriales;f__Coriobacteriaceae;g__Collinsella;s__uncultured Collinsella sp.
g__Unclassified;s__Klebsiella phage phiBO1E	0	0	0	0	0	0	0	0	0	0	0	0	9.98e-08	0	0	0	0	0	0.000250059	0	0	0	k__Viruses;p__Unclassified;c__Unclassified;o__Caudovirales;f__Podoviridae;g__Unclassified;s__Klebsiella phage phiBO1E
g__Pseudopropionibacterium;s__Pseudopropionibacterium propionicum	5.32e-06	1.07e-06	3.47e-07	2.22e-05	8.39e-06	6.61e-06	2.34e-06	1.48e-05	4.09e-06	3.28e-05	3.66e-06	8.2e-07	1.39e-05	2.04e-06	3.38e-06	3.45e-05	6.13e-05	2.4e-05	4.26e-06	1.85e-06	0.000249763	1.7e-05	k__Bacteria;p__Actinobacteria;c__Actinobacteria;o__Propionibacteriales;f__Propionibacteriaceae;g__Pseudopropionibacterium;s__Pseudopropionibacterium propionicum
g__Catabacter;s__Catabacter hongkongensis	2.54e-06	1.04e-05	2.48e-06	2.94e-07	6.65e-06	1.99e-05	7.44e-06	7.72e-07	3.03e-07	4.4e-06	4.31e-06	0.000111861	5.74e-06	1.21e-05	1.71e-08	1.64e-05	1.34e-05	0	1.43e-05	5.26e-05	1.83e-08	2.06e-05	k__Bacteria;p__Firmicutes;c__Clostridia;o__Clostridiales;f__Catabacteriaceae;g__Catabacter;s__Catabacter hongkongensis
g__Kp34virus;s__Klebsiella virus Kp2	0	0	0	0	0	0	0	0	0	0	0	0	5.08e-07	0	0	0	0	0	0.000248047	0	0	0	k__Viruses;p__Unclassified;c__Unclassified;o__Caudovirales;f__Podoviridae;g__Kp34virus;s__Klebsiella virus Kp2
g__Prevotella;s__Prevotella paludivivens	0	1.2e-05	0	0	1.43e-05	3.95e-07	0	0	0	3.45e-06	0	0	1.94e-05	0	0	0	1.76e-07	9.91e-08	3.03e-07	5.19e-06	0	0	k__Bacteria;p__Bacteroidetes;c__Bacteroidia;o__Bacteroidales;f__Prevotellaceae;g__Prevotella;s__Prevotella paludivivens
g__Parabacteroides;s__Parabacteroides sp. HGS0025	5.63e-06	2.28e-05	2.18e-06	2.7e-07	2.27e-06	6.6e-07	3.31e-07	9.69e-07	0	2.09e-07	1.73e-06	3.42e-05	0	5.04e-07	0	0	3.67e-07	0	3.71e-05	4.95e-06	0	1.47e-06	k__Bacteria;p__Bacteroidetes;c__Bacteroidia;o__Bacteroidales;f__Tannerellaceae;g__Parabacteroides;s__Parabacteroides sp. HGS0025
g__Prevotella;s__Prevotella disiens	4.36e-05	1.51e-05	3.23e-05	1.11e-05	2.34e-05	1.2e-05	6.77e-07	5.22e-06	2.4e-08	1.67e-06	8.45e-06	8.48e-06	3.91e-07	9.64e-07	4.78e-06	6.72e-06	6.34e-06	0	2.81e-06	8.18e-06	3.24e-07	1.05e-06	k__Bacteria;p__Bacteroidetes;c__Bacteroidia;o__Bacteroidales;f__Prevotellaceae;g__Prevotella;s__Prevotella disiens
g__Prevotella;s__Prevotella sp. HUN102	2.6e-07	1.41e-05	0	2e-07	7.72e-08	1.06e-05	5.92e-07	1.85e-08	0	1.16e-07	9.96e-07	2.9e-06	7.14e-08	5.85e-07	0	9.74e-07	7.9e-08	0	0	4.1e-08	0	3.68e-08	k__Bacteria;p__Bacteroidetes;c__Bacteroidia;o__Bacteroidales;f__Prevotellaceae;g__Prevotella;s__Prevotella sp. HUN102
g__Anaeromassilibacillus;s__Anaeromassilibacillus sp. An200	4.35e-05	7.11e-05	2.12e-05	1.18e-05	8.8e-05	0.000121064	1.49e-05	4.66e-05	7.9e-07	9.66e-06	3.57e-05	6.74e-05	1.91e-05	1.67e-06	3.59e-06	2.09e-05	3.28e-05	1.67e-06	1.27e-05	0.000129908	1.46e-07	2.97e-05	k__Bacteria;p__Firmicutes;c__Clostridia;o__Clostridiales;f__Ruminococcaceae;g__Anaeromassilibacillus;s__Anaeromassilibacillus sp. An200
g__Unclassified;s__Salmonella phage 64795_sal3	0	0	0	0	0	0	0	0	0	0	0	0	0	0	0	4.75e-08	0	0	0	0	2.86e-08	0	k__Viruses;p__Unclassified;c__Unclassified;o__Unclassified;f__Unclassified;g__Unclassified;s__Salmonella phage 64795_sal3
g__Selenomonas;s__Selenomonas sp. oral taxon 138	4.59e-07	4.09e-06	1.78e-05	4.35e-05	1.56e-06	9.18e-08	8.44e-08	3.71e-07	8.58e-08	3.49e-08	0	0	2.18e-07	0	0	0	8.86e-09	0	1.05e-08	2.76e-07	1.22e-05	5.19e-08	k__Bacteria;p__Firmicutes;c__Negativicutes;o__Selenomonadales;f__Selenomonadaceae;g__Selenomonas;s__Selenomonas sp. oral taxon 138
g__Clostridium;s__Clostridium sp. CAG:567	2.76e-07	5.89e-05	3.72e-07	0	6.87e-07	4.48e-07	0	0	9.21e-08	1.71e-07	6.03e-07	2.97e-08	3.41e-07	4.74e-08	0	7.42e-07	7.11e-07	0	5.2e-07	7.11e-06	6.29e-07	2.13e-06	k__Bacteria;p__Firmicutes;c__Clostridia;o__Clostridiales;f__Clostridiaceae;g__Clostridium;s__Clostridium sp. CAG:567
g__Eubacterium;s__Eubacterium sp. 68-3-10	7.6e-06	2.86e-05	2.02e-06	6.23e-06	2.08e-05	5.13e-05	2.5e-06	3.98e-05	4.44e-08	1.6e-06	5.96e-06	3.35e-05	1.2e-06	1.65e-05	2.72e-06	0.000242975	9.3e-06	0	1.93e-06	1.91e-05	6.25e-06	1.86e-05	k__Bacteria;p__Firmicutes;c__Clostridia;o__Clostridiales;f__Eubacteriaceae;g__Eubacterium;s__Eubacterium sp. 68-3-10
g__Corynebacterium;s__Corynebacterium striatum	6.28e-06	2.35e-06	1.22e-06	6.6e-06	3.13e-07	3.52e-06	8.45e-06	7.23e-06	0.000242615	4.47e-06	7.73e-07	2.76e-06	8.44e-07	1.21e-06	3.21e-07	1.59e-05	1.24e-06	8.47e-08	2.62e-06	1.78e-05	4.58e-06	1.23e-05	k__Bacteria;p__Actinobacteria;c__Actinobacteria;o__Corynebacteriales;f__Corynebacteriaceae;g__Corynebacterium;s__Corynebacterium striatum
g__Clostridium;s__Clostridium sp. CAG:914	1.58e-07	1.6e-06	1.39e-05	0	2.91e-08	0	0	0	0	0	3.94e-07	5.9e-07	0	6.19e-07	0	0	0	0	4.46e-07	6.61e-06	0	6.28e-07	k__Bacteria;p__Firmicutes;c__Clostridia;o__Clostridiales;f__Clostridiaceae;g__Clostridium;s__Clostridium sp. CAG:914
g__Unclassified;s__Candidatus Gastranaerophilales bacterium HUM_13	1.89e-05	5.3e-05	0	3.69e-05	3.11e-06	4.31e-05	8.7e-05	0	0	0	3.66e-06	0	0	0	0	0	0	0	0	3.16e-08	0	3.49e-08	k__Bacteria;p__Candidatus Melainabacteria;c__Unclassified;o__Unclassified;f__Unclassified;g__Unclassified;s__Candidatus Gastranaerophilales bacterium HUM_13
g__Clostridium;s__Clostridium sp. ND2	0	1.01e-06	1.01e-05	3.75e-06	7.58e-06	1.77e-05	0	0	0	4.76e-07	8.78e-07	5.31e-05	2.35e-06	0	0	0	3.15e-07	0.000129598	2.02e-06	1.37e-07	0	5.15e-07	k__Bacteria;p__Firmicutes;c__Clostridia;o__Clostridiales;f__Clostridiaceae;g__Clostridium;s__Clostridium sp. ND2
g__Solobacterium;s__Solobacterium moorei	4.57e-06	1.77e-05	2.28e-06	1.72e-05	1.26e-05	6.85e-06	2.32e-06	3.06e-05	1.05e-05	1.3e-05	1.62e-05	7.36e-06	3.77e-06	8.04e-07	5.88e-06	0.000237346	3.77e-05	7.86e-06	2.07e-05	2.47e-05	2.5e-05	0.000240808	k__Bacteria;p__Firmicutes;c__Erysipelotrichia;o__Erysipelotrichales;f__Erysipelotrichaceae;g__Solobacterium;s__Solobacterium moorei
g__Collinsella;s__Collinsella phocaeensis	1.25e-07	1.2e-05	0	9.64e-05	7.12e-05	7.34e-06	3.19e-06	5.03e-05	1.8e-06	1.79e-06	3.67e-07	2.87e-08	0	0	2.63e-05	0.000163	0.00010071	7.77e-08	2.42e-08	0.000240557	1.2e-07	7.5e-06	k__Bacteria;p__Actinobacteria;c__Coriobacteriia;o__Coriobacteriales;f__Coriobacteriaceae;g__Collinsella;s__Collinsella phocaeensis
g__Anaerotruncus;s__Anaerotruncus rubiinfantis	2.25e-05	3.42e-05	3.76e-06	1.18e-06	3.81e-05	2.65e-05	2.62e-06	4.64e-05	0	4.81e-05	4.15e-06	6.71e-05	1.59e-05	1.05e-06	6.35e-08	9.23e-06	2.41e-05	9.21e-07	1.02e-06	7.46e-05	2.26e-08	8.85e-06	k__Bacteria;p__Firmicutes;c__Clostridia;o__Clostridiales;f__Ruminococcaceae;g__Anaerotruncus;s__Anaerotruncus rubiinfantis
g__Lactobacillus;s__Lactobacillus plantarum	1.96e-07	4.26e-07	0.000169398	6.49e-06	1.79e-07	6.41e-06	6.85e-07	2.84e-07	0.00024016	1.01e-07	0	1.06e-06	4.63e-07	5.32e-08	7.27e-08	2.13e-05	6.85e-08	1.07e-06	0	3.53e-08	2.18e-05	1.72e-06	k__Bacteria;p__Firmicutes;c__Bacilli;o__Lactobacillales;f__Lactobacillaceae;g__Lactobacillus;s__Lactobacillus plantarum
g__Unclassified;s__Lachnospiraceae bacterium 3_1_46FAA	1.81e-05	5.93e-05	6.46e-05	3.18e-05	3.57e-05	1.94e-05	3.23e-05	6.61e-05	0	0.000120934	5.47e-05	6.05e-05	5.43e-07	3.49e-05	6.31e-05	7.51e-05	2.88e-05	2.14e-06	4.02e-05	1.02e-05	1.52e-05	0.000101735	k__Bacteria;p__Firmicutes;c__Clostridia;o__Clostridiales;f__Lachnospiraceae;g__Unclassified;s__Lachnospiraceae bacterium 3_1_46FAA
g__Ruminococcus;s__Ruminococcus sp. CAG:563	8.78e-06	4.98e-05	4.7e-07	8.12e-06	8.62e-06	3.95e-06	0	0	0	2.36e-06	4.62e-07	1.82e-05	1.17e-06	0	0	1.42e-05	8.3e-06	0	3.15e-07	4.17e-06	0	1.31e-05	k__Bacteria;p__Firmicutes;c__Clostridia;o__Clostridiales;f__Ruminococcaceae;g__Ruminococcus;s__Ruminococcus sp. CAG:563
g__Flavonifractor;s__Flavonifractor sp. An52	6.07e-06	3.93e-05	1.23e-06	2.29e-05	1.14e-05	1.23e-05	2.29e-05	0	2.11e-08	9.61e-07	0	4.83e-06	3.53e-07	0	3.88e-07	0.000238224	1.24e-07	9.97e-08	0	1.93e-05	3.55e-05	2.05e-06	k__Bacteria;p__Firmicutes;c__Clostridia;o__Clostridiales;f__Unclassified;g__Flavonifractor;s__Flavonifractor sp. An52
g__Collinsella;s__Collinsella sp. CAG:398	0	0.000238129	0	1.24e-06	0	0	4.85e-05	1.39e-05	0	9.61e-07	0	0	0	0	0	3.64e-07	1.13e-05	0	0	4.06e-07	0	0	k__Bacteria;p__Actinobacteria;c__Coriobacteriia;o__Coriobacteriales;f__Coriobacteriaceae;g__Collinsella;s__Collinsella sp. CAG:398
g__Enterococcus;s__Enterococcus sp. 8G7_MSG3316	1.91e-07	1.31e-07	0	0	8.82e-08	1.8e-07	0	0	0	0	7.4e-07	0	6.34e-08	0	0	0.000237996	9.28e-08	4.69e-08	0	0	0	0	k__Bacteria;p__Firmicutes;c__Bacilli;o__Lactobacillales;f__Enterococcaceae;g__Enterococcus;s__Enterococcus sp. 8G7_MSG3316
g__Eubacterium;s__Eubacterium sp. 45_250	5.91e-07	3.74e-05	0	1.16e-07	5.54e-06	8.35e-06	2.42e-07	4.25e-07	0	2.3e-06	1.41e-06	5.62e-07	0	0	0	0	7.16e-07	0	0	1.51e-05	0	1.33e-07	k__Bacteria;p__Firmicutes;c__Clostridia;o__Clostridiales;f__Eubacteriaceae;g__Eubacterium;s__Eubacterium sp. 45_250
g__Prevotella;s__Prevotella sp. tc2-28	0	9.21e-06	0	3.95e-05	9.42e-06	4.09e-05	0	3.08e-07	0	4.42e-08	0	0	0	0	0	0	3.87e-06	2.15e-07	1.21e-07	1.11e-05	0	0	k__Bacteria;p__Bacteroidetes;c__Bacteroidia;o__Bacteroidales;f__Prevotellaceae;g__Prevotella;s__Prevotella sp. tc2-28
g__Sporolactobacillus;s__Sporolactobacillus laevolacticus	2.97e-05	1.56e-05	0	0	0	3.68e-05	1.44e-08	0	0	1.34e-08	0	4.19e-08	0	0	0	1.18e-06	0	0	0	2.58e-07	0	0	k__Bacteria;p__Firmicutes;c__Bacilli;o__Bacillales;f__Sporolactobacillaceae;g__Sporolactobacillus;s__Sporolactobacillus laevolacticus
g__Anaeromassilibacillus;s__Anaeromassilibacillus senegalensis	2.64e-05	0.000100335	7.41e-05	7.14e-06	3.77e-05	5.48e-05	0.000120857	0.000132326	4.98e-06	3.31e-05	3.37e-05	0.000236786	1.97e-05	7.34e-06	2.63e-06	6.15e-05	3.49e-05	0	3.91e-05	6.62e-05	7.54e-07	3.68e-05	k__Bacteria;p__Firmicutes;c__Clostridia;o__Clostridiales;f__Ruminococcaceae;g__Anaeromassilibacillus;s__Anaeromassilibacillus senegalensis
g__Bacteroides;s__Bacteroides pyogenes	2.39e-05	3.57e-05	4.01e-05	5.04e-05	6.47e-06	6.65e-05	1.49e-06	6.97e-05	4.14e-07	2.03e-06	2.14e-05	2.86e-05	4.85e-07	7.47e-07	8.63e-06	5.64e-06	3.66e-06	1.05e-08	7.87e-06	1.12e-05	2.22e-07	1.48e-06	k__Bacteria;p__Bacteroidetes;c__Bacteroidia;o__Bacteroidales;f__Bacteroidaceae;g__Bacteroides;s__Bacteroides pyogenes
g__Cutibacterium;s__Cutibacterium acnes	6.08e-05	1.38e-05	2.7e-05	2.15e-05	6.46e-06	1.91e-05	2.09e-05	2.13e-05	2.52e-05	4.08e-05	7.24e-06	1.13e-05	3.15e-05	6.75e-06	1.31e-05	3.09e-05	1.94e-05	0.000236196	3.26e-05	2.84e-05	4.5e-05	1.27e-05	k__Bacteria;p__Actinobacteria;c__Actinobacteria;o__Propionibacteriales;f__Propionibacteriaceae;g__Cutibacterium;s__Cutibacterium acnes
g__Collinsella;s__Collinsella sp. An2	3.8e-05	1.8e-05	5.47e-07	8.61e-06	0	7.97e-06	7.8e-05	3.39e-05	0	2.61e-06	3.62e-07	1.07e-06	8.83e-07	1.74e-07	1.13e-05	5.27e-05	3.78e-05	8.94e-08	2.22e-06	4.18e-05	4.22e-07	5.53e-05	k__Bacteria;p__Actinobacteria;c__Coriobacteriia;o__Coriobacteriales;f__Coriobacteriaceae;g__Collinsella;s__Collinsella sp. An2
g__Oscillibacter;s__Oscillibacter ruminantium	3.29e-05	3.24e-05	2.55e-07	1.15e-05	7.39e-05	2.69e-05	1.72e-06	4.23e-05	0	1.08e-05	1.03e-05	7.89e-05	2.98e-06	0	0	1.25e-06	1.55e-05	0	3.92e-06	2.11e-05	0	2.01e-06	k__Bacteria;p__Firmicutes;c__Clostridia;o__Clostridiales;f__Oscillospiraceae;g__Oscillibacter;s__Oscillibacter ruminantium
g__Neglecta;s__Neglecta sp. Marseille-P3890	2.3e-05	6.26e-06	4.98e-06	8.08e-07	7.51e-05	1.1e-05	3.34e-06	1.35e-06	3.04e-07	1.96e-06	2.2e-06	2.4e-05	1.82e-06	2.08e-07	7.1e-08	0.000129712	2.09e-06	2.92e-08	3.13e-06	0.000135688	8.59e-07	3.35e-06	k__Bacteria;p__Firmicutes;c__Clostridia;o__Clostridiales;f__Ruminococcaceae;g__Neglecta;s__Neglecta sp. Marseille-P3890
g__Bacteroides;s__Bacteroides nordii	4.95e-06	1.79e-05	9.61e-05	1.13e-06	2.28e-05	2.02e-05	1.88e-06	7.9e-05	5.89e-08	1.59e-06	7.92e-06	5.62e-05	3.82e-07	2.83e-07	2.17e-06	1.72e-06	3.83e-06	0	8.92e-06	6.03e-06	2.43e-07	7.4e-07	k__Bacteria;p__Bacteroidetes;c__Bacteroidia;o__Bacteroidales;f__Bacteroidaceae;g__Bacteroides;s__Bacteroides nordii
g__Halobacillus;s__Halobacillus halophilus	0	1.54e-06	0	0	0	0	0	0	0	0	0	0	0	0	0	0	0	0	0.000230726	0	0	0	k__Bacteria;p__Firmicutes;c__Bacilli;o__Bacillales;f__Bacillaceae;g__Halobacillus;s__Halobacillus halophilus
g__Anaerobium;s__Anaerobium acetethylicum	2.84e-05	6.88e-05	0.000105402	5.47e-05	6.44e-05	0.00010885	4.84e-05	0.000182671	1.76e-07	9.82e-05	1.3e-05	4.21e-05	0.000229218	5.1e-05	3.03e-05	0.000142764	7.92e-05	2.34e-06	2.2e-05	5.89e-05	4.57e-06	4.72e-05	k__Bacteria;p__Firmicutes;c__Clostridia;o__Clostridiales;f__Lachnospiraceae;g__Anaerobium;s__Anaerobium acetethylicum
g__Streptococcus;s__Streptococcus sp. CCH8-H5	5.84e-07	6.26e-07	0	4.31e-08	1.63e-07	8.66e-08	8.47e-08	2.66e-05	5.48e-07	1.95e-06	0	3.17e-06	5.16e-06	4.02e-07	7.87e-08	3.8e-06	1.95e-06	0	1.08e-06	1.61e-06	0.000227904	1.19e-06	k__Bacteria;p__Firmicutes;c__Bacilli;o__Lactobacillales;f__Streptococcaceae;g__Streptococcus;s__Streptococcus sp. CCH8-H5
g__Coprococcus;s__Coprococcus sp. CAG:131-related_45_246	6.81e-05	5.02e-05	7.12e-05	4.3e-06	0.000126872	3.72e-05	1.08e-05	6.35e-05	0	0.000227685	3.5e-06	4.03e-05	1.1e-06	0	1.57e-07	3.33e-05	3.24e-05	1.58e-06	1.44e-06	5.67e-05	0	0.000187423	k__Bacteria;p__Firmicutes;c__Clostridia;o__Clostridiales;f__Lachnospiraceae;g__Coprococcus;s__Coprococcus sp. CAG:131-related_45_246
g__Pseudoflavonifractor;s__Pseudoflavonifractor sp. An85	1.62e-05	0.000145451	2.85e-05	1.59e-05	8.42e-05	6.54e-05	3.53e-05	1.88e-05	0.000151671	2e-05	3.91e-05	5.15e-05	5.34e-05	0.000190877	3.85e-06	1.42e-05	2.93e-05	1.26e-05	1.43e-05	5.45e-05	1.62e-05	2.98e-05	k__Bacteria;p__Firmicutes;c__Clostridia;o__Clostridiales;f__Unclassified;g__Pseudoflavonifractor;s__Pseudoflavonifractor sp. An85
g__Unclassified;s__Firmicutes bacterium CAG:536	1.67e-05	1.53e-06	8.59e-07	0	9.86e-06	1.71e-06	0	3.15e-07	0	0	0	7.25e-07	1.43e-07	0	0	0	4.33e-05	0	3.02e-07	5.57e-07	3.75e-08	1.36e-06	k__Bacteria;p__Firmicutes;c__Unclassified;o__Unclassified;f__Unclassified;g__Unclassified;s__Firmicutes bacterium CAG:536
g__Romboutsia;s__Romboutsia sp. MT17	3.4e-06	2.1e-06	1.08e-05	5.42e-05	4.68e-07	4.4e-07	0	0	0	0.000125179	0	3.79e-05	1.37e-05	0	0	1.29e-05	8.53e-05	3.4e-05	8.6e-05	7.62e-06	0	2.42e-06	k__Bacteria;p__Firmicutes;c__Clostridia;o__Clostridiales;f__Peptostreptococcaceae;g__Romboutsia;s__Romboutsia sp. MT17
g__Treponema;s__Treponema socranskii	6.4e-05	0.000138247	5.49e-05	1.15e-05	9.26e-05	0.000115031	3.22e-05	6.79e-05	1.71e-06	8.37e-05	1.56e-05	6.39e-05	9.83e-05	1.49e-05	4.07e-05	9.52e-05	0.000167215	1.59e-05	1.74e-05	9.55e-05	1.43e-05	8e-05	k__Bacteria;p__Spirochaetes;c__Spirochaetia;o__Spirochaetales;f__Spirochaetaceae;g__Treponema;s__Treponema socranskii
g__Eubacterium;s__Eubacterium sp. CAG76_36_125	1.06e-05	7.54e-05	0.000152891	7.6e-07	3.16e-05	1.07e-05	0	0	0	7.03e-06	0	1.76e-06	6.01e-07	2.9e-07	5.92e-07	0	7.63e-06	1.17e-06	4.83e-06	3.01e-06	0	4.46e-07	k__Bacteria;p__Firmicutes;c__Clostridia;o__Clostridiales;f__Eubacteriaceae;g__Eubacterium;s__Eubacterium sp. CAG76_36_125
g__Unclassified;s__Streptococcus phage 20617	0	0	0	0	0	0	0	1.68e-05	0	0	3e-08	0	0	2.11e-07	0	2.94e-06	1.03e-06	0	0	7.22e-07	0.000226	5.84e-06	k__Viruses;p__Unclassified;c__Unclassified;o__Unclassified;f__Unclassified;g__Unclassified;s__Streptococcus phage 20617
g__Drancourtella;s__Drancourtella sp. An177	1.76e-05	3.4e-05	2.44e-05	3.97e-06	2.71e-05	2.03e-05	3.92e-05	0.000210485	0	6.92e-05	1.95e-05	8.28e-05	8.72e-06	3.83e-05	4.18e-05	0.000225831	4.25e-05	5.3e-06	2.58e-06	2.54e-05	1.41e-05	5.04e-05	k__Bacteria;p__Firmicutes;c__Clostridia;o__Clostridiales;f__Ruminococcaceae;g__Drancourtella;s__Drancourtella sp. An177
g__Butyrivibrio;s__Butyrivibrio fibrisolvens	4.07e-05	7.59e-05	4.75e-05	1.62e-06	6.68e-05	7.51e-05	9.11e-06	2.84e-06	0	6.06e-05	3.69e-06	8.12e-06	0.000188883	6.6e-06	2.89e-06	3.88e-05	0.000157933	7.19e-05	1.85e-05	4.08e-05	9.82e-06	2.27e-05	k__Bacteria;p__Firmicutes;c__Clostridia;o__Clostridiales;f__Lachnospiraceae;g__Butyrivibrio;s__Butyrivibrio fibrisolvens
g__Ruminococcus;s__Ruminococcus champanellensis	3.24e-05	0.000144281	2.46e-06	7.29e-06	1.8e-05	4.73e-05	8.67e-06	0	0	1.03e-05	1.23e-05	9.93e-06	7.81e-07	8.39e-06	0	6.83e-07	4.66e-06	0	9.54e-07	1.69e-05	0	2.03e-05	k__Bacteria;p__Firmicutes;c__Clostridia;o__Clostridiales;f__Ruminococcaceae;g__Ruminococcus;s__Ruminococcus champanellensis
g__Clostridium;s__Clostridium chauvoei	2.18e-06	0	6.12e-06	0	2.59e-07	1.28e-06	0	3.8e-08	0	2.58e-07	9.33e-07	4.88e-08	4.66e-06	0	0	1.8e-07	0	0.000223565	6.08e-06	6.66e-07	0	0	k__Bacteria;p__Firmicutes;c__Clostridia;o__Clostridiales;f__Clostridiaceae;g__Clostridium;s__Clostridium chauvoei
g__Dielma;s__Dielma fastidiosa	2.34e-06	9.94e-06	2.53e-06	6.09e-06	3.47e-06	1.16e-05	8.17e-06	3.85e-06	0	1.42e-06	4.45e-08	4.98e-06	3.8e-06	6.13e-07	0	3.29e-06	3.43e-05	0	1.4e-05	8.65e-06	0	1.1e-05	k__Bacteria;p__Firmicutes;c__Erysipelotrichia;o__Erysipelotrichales;f__Erysipelotrichaceae;g__Dielma;s__Dielma fastidiosa
g__Olsenella;s__Olsenella sp. Marseille-P2912	6.19e-07	1.17e-05	0	0.000223053	5.14e-06	4.7e-06	2.01e-05	7.37e-06	6.05e-08	9.72e-06	5.47e-07	6.87e-07	3.58e-08	0	3.6e-06	1.1e-05	1.84e-06	9.42e-08	2.06e-08	1.91e-05	4.6e-07	0.00019637	k__Bacteria;p__Actinobacteria;c__Coriobacteriia;o__Coriobacteriales;f__Atopobiaceae;g__Olsenella;s__Olsenella sp. Marseille-P2912
g__Bacteroides;s__Bacteroides timonensis	7.75e-05	6.37e-05	8.41e-05	4.47e-05	5.46e-05	2.57e-05	3.46e-06	5.24e-05	0	3.88e-06	2.25e-05	3.92e-05	1.9e-05	0	5.16e-08	2.56e-06	2.04e-06	0	1.73e-05	0.000197981	2.04e-07	5.98e-05	k__Bacteria;p__Bacteroidetes;c__Bacteroidia;o__Bacteroidales;f__Bacteroidaceae;g__Bacteroides;s__Bacteroides timonensis
g__Unclassified;s__Lachnospiraceae bacterium 10-1	5.8e-05	5.16e-05	1.8e-05	2.04e-05	0.000101782	5.97e-05	5.91e-05	0.000221652	2.68e-06	3.21e-05	1.55e-05	7.67e-05	3.11e-05	8.95e-06	2.29e-05	3.46e-05	4.8e-05	2.37e-06	1.72e-05	0.000117002	1.17e-05	9.26e-05	k__Bacteria;p__Firmicutes;c__Clostridia;o__Clostridiales;f__Lachnospiraceae;g__Unclassified;s__Lachnospiraceae bacterium 10-1
g__Merdibacter;s__Merdibacter massiliensis	1.16e-06	1.06e-05	1.15e-05	3.27e-07	1.2e-05	5.33e-06	9.19e-07	4.07e-05	0	1.01e-06	1.45e-06	1.28e-05	7.33e-07	7.42e-07	8.13e-06	2.36e-05	8.24e-05	1.32e-06	1.8e-06	2.57e-05	4.37e-08	4.77e-05	k__Bacteria;p__Firmicutes;c__Erysipelotrichia;o__Erysipelotrichales;f__Erysipelotrichaceae;g__Merdibacter;s__Merdibacter massiliensis
g__Unclassified;s__Clostridiales bacterium CHKCI001	1.53e-05	4.27e-05	0.000134105	1.48e-05	6.65e-05	4.43e-05	7.97e-05	0.000118093	2.35e-06	4.32e-05	5.11e-06	0.000141294	3.85e-05	4.88e-05	6.99e-06	9.52e-05	0.000103235	3.55e-06	7.67e-06	8.93e-05	1.3e-05	0.000149009	k__Bacteria;p__Firmicutes;c__Clostridia;o__Clostridiales;f__Unclassified;g__Unclassified;s__Clostridiales bacterium CHKCI001
g__Bacteroides;s__Bacteroides sp. Marseille-P3166	1.9e-05	1.2e-05	2.68e-07	6.98e-05	4.04e-06	2.7e-05	0	5.61e-06	1.15e-06	6.52e-07	1.09e-06	2.61e-06	1.64e-07	0	0	1.08e-06	5.27e-06	0	1.17e-07	5.27e-06	2.21e-07	1.12e-06	k__Bacteria;p__Bacteroidetes;c__Bacteroidia;o__Bacteroidales;f__Bacteroidaceae;g__Bacteroides;s__Bacteroides sp. Marseille-P3166
g__Clostridium;s__Clostridium sp. 28_17	0	4.02e-05	0	0	0	0	0	0	0	0	0	0	0	0	0	0	0	0	0	2.03e-06	0	0	k__Bacteria;p__Firmicutes;c__Clostridia;o__Clostridiales;f__Clostridiaceae;g__Clostridium;s__Clostridium sp. 28_17
g__Butyrivibrio;s__Butyrivibrio sp. M55	9.29e-07	3.09e-06	0	5.05e-07	1.55e-06	1.32e-05	0	0	0	1.4e-05	2.74e-06	2.82e-06	1.96e-08	1.11e-06	9.4e-06	0	1.76e-07	0	2.92e-05	3.47e-06	9.52e-07	2.19e-07	k__Bacteria;p__Firmicutes;c__Clostridia;o__Clostridiales;f__Lachnospiraceae;g__Butyrivibrio;s__Butyrivibrio sp. M55
g__Parabacteroides;s__Parabacteroides merdae CAG:48	1.33e-06	6.2e-06	1.95e-06	3.16e-07	0	2.95e-06	0	0	0	0	2.98e-05	0	0	0	0	0	6.88e-06	0	0	4.03e-08	0	7.49e-07	k__Bacteria;p__Bacteroidetes;c__Bacteroidia;o__Bacteroidales;f__Tannerellaceae;g__Parabacteroides;s__Parabacteroides merdae CAG:48
g__Citrobacter;s__Citrobacter koseri	1.08e-05	1.09e-07	8.57e-05	3.5e-05	1.73e-06	3.2e-06	5.34e-06	8.47e-06	3.85e-05	6.96e-05	0.000197829	1.96e-05	6.36e-05	5.43e-05	0.000216863	3.34e-06	1.99e-06	0.00011506	0.000179555	2.85e-07	6.26e-05	3.24e-07	k__Bacteria;p__Proteobacteria;c__Gammaproteobacteria;o__Enterobacterales;f__Enterobacteriaceae;g__Citrobacter;s__Citrobacter koseri
g__Megasphaera;s__Megasphaera paucivorans	1.58e-05	1.74e-06	5.13e-06	0	8.61e-07	1.12e-06	5.35e-07	6.45e-07	0	2.9e-07	7.33e-07	3.21e-06	7.53e-08	2.71e-07	0	4.56e-05	1.06e-05	0	1.55e-06	9.59e-07	1.37e-06	3.41e-06	k__Bacteria;p__Firmicutes;c__Negativicutes;o__Veillonellales;f__Veillonellaceae;g__Megasphaera;s__Megasphaera paucivorans
g__Unclassified;s__Coriobacteriaceae bacterium CHKCI002	2.76e-06	3.13e-05	8.71e-08	2.54e-05	1.53e-05	2.35e-05	0.000107701	2.77e-05	0	4.05e-05	5.96e-06	7.57e-06	6.98e-06	2.65e-08	1.64e-07	0.000216143	6.23e-05	0	1.67e-08	1.52e-05	2.91e-07	3.87e-05	k__Bacteria;p__Actinobacteria;c__Coriobacteriia;o__Coriobacteriales;f__Coriobacteriaceae;g__Unclassified;s__Coriobacteriaceae bacterium CHKCI002
g__Romboutsia;s__Romboutsia maritimum	3.32e-06	1.82e-06	5.51e-06	2.3e-07	0	9.21e-07	8.11e-08	1.32e-06	6.14e-08	4.26e-05	6.42e-07	1.32e-05	1.98e-05	8.56e-08	2.37e-08	3.63e-06	4.93e-05	8.47e-06	0.000215936	2.58e-06	2.44e-08	3.71e-06	k__Bacteria;p__Firmicutes;c__Clostridia;o__Clostridiales;f__Peptostreptococcaceae;g__Romboutsia;s__Romboutsia maritimum
g__Unclassified;s__Lachnospiraceae bacterium KHCPX20	4.64e-06	9.27e-06	4.01e-05	7.59e-05	1.32e-05	3.24e-07	0.000181561	1.17e-06	0	1.34e-05	0	6.86e-05	3.29e-05	9.08e-08	0	3.95e-07	1.2e-06	0	1.07e-06	1.1e-05	3.27e-06	2.15e-06	k__Bacteria;p__Firmicutes;c__Clostridia;o__Clostridiales;f__Lachnospiraceae;g__Unclassified;s__Lachnospiraceae bacterium KHCPX20
g__Lachnoclostridium;s__[Clostridium] aminophilum	3.79e-05	0.000101111	5.06e-06	1.82e-05	0.000144204	8.27e-05	1.97e-05	1.67e-06	0	4.49e-05	1.23e-05	7.64e-05	6.36e-05	4.47e-05	7.26e-07	7.34e-06	7.96e-05	2.15e-06	9.27e-06	7.29e-05	1.31e-05	6.14e-05	k__Bacteria;p__Firmicutes;c__Clostridia;o__Clostridiales;f__Lachnospiraceae;g__Lachnoclostridium;s__[Clostridium] aminophilum
g__Fusobacterium;s__Fusobacterium necrophorum	3.63e-06	1.59e-06	0.00021547	4.02e-06	1.73e-06	9.11e-06	4.24e-06	9.73e-07	7.43e-08	1.91e-06	6.38e-07	3.59e-06	0	2.05e-07	0	1.26e-05	1.24e-06	0	8.43e-06	1.13e-05	0.00011067	5.14e-06	k__Bacteria;p__Fusobacteria;c__Fusobacteriia;o__Fusobacteriales;f__Fusobacteriaceae;g__Fusobacterium;s__Fusobacterium necrophorum
g__Unclassified;s__Firmicutes bacterium CAG:240	6.02e-06	1.17e-05	0	0	1.62e-05	1.89e-05	8.99e-08	1.2e-06	0	4.56e-07	2.37e-07	2.55e-08	2.41e-07	0	0	3.38e-05	4.41e-06	0	0	2.2e-05	0	2.4e-05	k__Bacteria;p__Firmicutes;c__Unclassified;o__Unclassified;f__Unclassified;g__Unclassified;s__Firmicutes bacterium CAG:240
g__Prevotella;s__Prevotella sp. P5-60	0	3.38e-05	0	2.84e-08	1.83e-05	0	0	0	0	0	0	0	0	0	0	0	0	0	0	4.67e-07	0	0	k__Bacteria;p__Bacteroidetes;c__Bacteroidia;o__Bacteroidales;f__Prevotellaceae;g__Prevotella;s__Prevotella sp. P5-60
g__Bacteroides;s__Bacteroides dorei CAG:222	2.7e-06	6.36e-06	0	5.65e-07	2.43e-05	1.63e-06	1.23e-06	1.34e-05	9.99e-07	2.74e-06	2.23e-05	3.58e-06	4.43e-06	0	0	1.29e-06	1.03e-06	0	8.58e-07	2e-06	0	2.52e-07	k__Bacteria;p__Bacteroidetes;c__Bacteroidia;o__Bacteroidales;f__Bacteroidaceae;g__Bacteroides;s__Bacteroides dorei CAG:222
g__Clostridium;s__Clostridium sp. 44_14	9.73e-07	3.18e-05	4.27e-08	2.58e-07	1.02e-05	1.82e-05	1.88e-06	2.11e-08	4.37e-08	1.71e-07	2.63e-08	2.07e-06	1.42e-06	0	0	0	3.24e-06	0	1.6e-08	4.47e-05	0	1.02e-05	k__Bacteria;p__Firmicutes;c__Clostridia;o__Clostridiales;f__Clostridiaceae;g__Clostridium;s__Clostridium sp. 44_14
g__Neisseria;s__Neisseria meningitidis	6.22e-08	7.35e-08	0	0	2.44e-08	0	0	4.14e-07	0	2.15e-07	0	0	1.38e-06	0	0	0	6.12e-07	0	3.92e-05	7.71e-09	0.000213631	0	k__Bacteria;p__Proteobacteria;c__Betaproteobacteria;o__Neisseriales;f__Neisseriaceae;g__Neisseria;s__Neisseria meningitidis
g__Prevotella;s__Prevotella pallens	0	9.6e-07	0	0	0	0	0	4.84e-06	0	0	0	0	0	8.7e-08	0	0	0	0	2e-06	4.29e-07	0	0	k__Bacteria;p__Bacteroidetes;c__Bacteroidia;o__Bacteroidales;f__Prevotellaceae;g__Prevotella;s__Prevotella pallens
g__Selenomonas;s__Selenomonas ruminantium	0.00014428	2.22e-05	2.97e-05	3.88e-05	0.000213156	1.21e-05	5.59e-05	7.74e-06	4.4e-06	8.33e-06	7.45e-06	2.98e-05	3.22e-05	3.16e-07	7.2e-06	3.19e-06	5.62e-05	3.88e-06	4.41e-06	6.44e-05	8.88e-05	2.67e-05	k__Bacteria;p__Firmicutes;c__Negativicutes;o__Selenomonadales;f__Selenomonadaceae;g__Selenomonas;s__Selenomonas ruminantium
g__Bacteroides;s__Bacteroides sp. AR20	6.54e-06	7.74e-06	6.8e-05	7.58e-07	4.41e-06	7.28e-06	2.13e-06	3.57e-05	0	6.59e-06	7.68e-06	1.75e-05	1.44e-06	5e-06	6.13e-08	1.58e-06	1.15e-06	0	1.53e-06	2.23e-06	1.07e-07	2.11e-06	k__Bacteria;p__Bacteroidetes;c__Bacteroidia;o__Bacteroidales;f__Bacteroidaceae;g__Bacteroides;s__Bacteroides sp. AR20
g__Unclassified;s__Erysipelotrichaceae bacterium NK3D112	9.55e-06	1.62e-05	7.32e-06	3.53e-07	5.23e-06	1.64e-05	3.09e-07	1.66e-07	1.11e-07	6.31e-07	1.31e-06	6.66e-06	1.18e-05	0.000137602	1.22e-07	1.84e-06	3e-05	8.95e-08	4.9e-07	1.08e-05	3.3e-05	4.59e-06	k__Bacteria;p__Firmicutes;c__Erysipelotrichia;o__Erysipelotrichales;f__Erysipelotrichaceae;g__Unclassified;s__Erysipelotrichaceae bacterium NK3D112
g__Gottschalkia;s__Gottschalkia purinilyticum	9.92e-07	3.66e-06	1.96e-06	0	1.34e-07	8.88e-07	3.76e-06	3.11e-07	0	1.3e-05	9.09e-08	1.97e-05	1.43e-07	0	0	1.95e-05	0	0.000210881	1e-06	1.79e-06	1.05e-06	0	k__Bacteria;p__Firmicutes;c__Tissierellia;o__Tissierellales;f__Gottschalkiaceae;g__Gottschalkia;s__Gottschalkia purinilyticum
g__Megasphaera;s__Megasphaera sp. DJF_B143	0.000141665	0	0	0.000210805	0	4.03e-06	2.33e-05	0	0	0	0	6.98e-07	5.86e-07	0	0	0	0	3e-06	0	0	0	0	k__Bacteria;p__Firmicutes;c__Negativicutes;o__Veillonellales;f__Veillonellaceae;g__Megasphaera;s__Megasphaera sp. DJF_B143
g__Prevotella;s__Prevotella sp. P4-76	0	7.04e-06	0	1.77e-07	3.67e-07	3.27e-07	0	0	9.62e-07	1.59e-07	8.27e-08	0	2.48e-07	9.93e-08	0	0	3.75e-06	2.34e-08	7.63e-07	2.06e-07	0	4.42e-07	k__Bacteria;p__Bacteroidetes;c__Bacteroidia;o__Bacteroidales;f__Prevotellaceae;g__Prevotella;s__Prevotella sp. P4-76
g__Sanguibacter;s__Sanguibacter keddieii	1.87e-05	1.73e-05	1.27e-06	1.25e-05	5.62e-06	9.21e-06	4.97e-06	0.000189719	4.77e-05	7.18e-05	3.13e-05	1.17e-05	1.31e-05	2.71e-06	1.3e-05	0.000148894	1.9e-05	5.18e-06	2.65e-05	1.39e-05	0.00020988	0.000180093	k__Bacteria;p__Actinobacteria;c__Actinobacteria;o__Micrococcales;f__Sanguibacteraceae;g__Sanguibacter;s__Sanguibacter keddieii
g__Roseburia;s__Roseburia sp. CAG:10041_57	2.2e-05	2.88e-05	4.78e-05	2.72e-06	1.13e-05	2.75e-05	2.66e-05	0.000209584	2.35e-06	1.46e-05	5.15e-07	3.1e-05	9.38e-07	4.23e-08	1.73e-06	7.5e-06	1.47e-05	2.72e-06	7.63e-06	1.71e-05	7.64e-06	1.32e-05	k__Bacteria;p__Firmicutes;c__Clostridia;o__Clostridiales;f__Lachnospiraceae;g__Roseburia;s__Roseburia sp. CAG:10041_57
g__Bacteroides;s__Bacteroides reticulotermitis	3.39e-05	3.47e-06	3.4e-05	2.08e-07	1.14e-05	6.53e-06	1.01e-06	2.23e-06	0	1.2e-06	7.01e-06	2.03e-05	1.5e-07	1.77e-06	5.4e-07	3.55e-06	2.08e-06	0	1.5e-06	6.93e-06	0	2.82e-07	k__Bacteria;p__Bacteroidetes;c__Bacteroidia;o__Bacteroidales;f__Bacteroidaceae;g__Bacteroides;s__Bacteroides reticulotermitis
g__Parabacteroides;s__Parabacteroides sp. merdae-related_45_40	5.98e-06	1.76e-05	1.9e-05	2.56e-06	6.18e-06	3.48e-06	2.22e-07	5.28e-08	1.49e-06	6.89e-07	4.97e-05	3.64e-05	3.96e-08	5.68e-06	0	5.26e-06	5.64e-06	1.82e-08	6.24e-06	1.16e-06	6.69e-08	2.25e-05	k__Bacteria;p__Bacteroidetes;c__Bacteroidia;o__Bacteroidales;f__Tannerellaceae;g__Parabacteroides;s__Parabacteroides sp. merdae-related_45_40
g__Bacteroides;s__Bacteroides sp. CAG:754	3.32e-05	1.38e-05	6.03e-06	0	5.85e-06	1.07e-05	4.1e-06	1.52e-06	8.77e-08	1.62e-06	6.9e-06	5.89e-05	0	2.96e-07	1.76e-08	1.45e-06	2.56e-06	0	1.29e-05	6.33e-06	3.86e-07	1.37e-06	k__Bacteria;p__Bacteroidetes;c__Bacteroidia;o__Bacteroidales;f__Bacteroidaceae;g__Bacteroides;s__Bacteroides sp. CAG:754
g__Bifidobacterium;s__Bifidobacterium sp. N4G05	4.69e-05	1.46e-06	9.32e-08	0.000169746	1.76e-05	0	1.82e-05	0	2.53e-07	0	0	0	0.000144703	0.000208954	1.03e-07	0	0	0	5.98e-08	3.61e-05	5.91e-06	0	k__Bacteria;p__Actinobacteria;c__Actinobacteria;o__Bifidobacteriales;f__Bifidobacteriaceae;g__Bifidobacterium;s__Bifidobacterium sp. N4G05
g__Unclassified;s__Ruminococcaceae bacterium Marseille-P2935	3.76e-06	5.48e-06	7.66e-06	3.01e-06	2.28e-05	1.51e-05	2.32e-06	2.54e-06	1.77e-07	1.07e-05	4.43e-06	2.17e-05	1.69e-06	6.07e-07	2.9e-07	7.02e-06	2.92e-06	0	2.66e-06	3.07e-05	3.9e-07	2.01e-05	k__Bacteria;p__Firmicutes;c__Clostridia;o__Clostridiales;f__Ruminococcaceae;g__Unclassified;s__Ruminococcaceae bacterium Marseille-P2935
g__Sellimonas;s__Sellimonas intestinalis	2.22e-06	4.45e-06	8.27e-07	4.2e-07	5.42e-06	9e-06	0.000206942	6.63e-05	8.21e-08	1.24e-05	6.2e-06	3.01e-05	3.74e-05	1.33e-07	7.96e-07	3.67e-05	2.06e-06	0	2.95e-07	1.21e-05	5.4e-08	3.7e-05	k__Bacteria;p__Firmicutes;c__Clostridia;o__Clostridiales;f__Lachnospiraceae;g__Sellimonas;s__Sellimonas intestinalis
g__Clostridium;s__Clostridium tertium	5.51e-06	5.93e-06	1.54e-05	6.95e-07	6.97e-06	2.21e-06	2e-06	0	0	1.39e-06	5.78e-08	4.4e-06	7.19e-06	0	1.77e-06	4.17e-08	1.79e-06	0.000142248	1.38e-05	1.59e-06	0	1.36e-06	k__Bacteria;p__Firmicutes;c__Clostridia;o__Clostridiales;f__Clostridiaceae;g__Clostridium;s__Clostridium tertium
g__Bacteroides;s__Bacteroides sp. 2_1_33B	8.45e-06	3.08e-05	3.97e-08	6.4e-05	2.59e-05	5.42e-06	7e-07	1.15e-06	7.03e-07	1.25e-06	9.66e-07	2.45e-05	2.6e-06	8.32e-06	0	6.35e-06	1.15e-06	0	9.06e-06	6.36e-05	8.4e-08	6.98e-05	k__Bacteria;p__Bacteroidetes;c__Bacteroidia;o__Bacteroidales;f__Bacteroidaceae;g__Bacteroides;s__Bacteroides sp. 2_1_33B
g__Clostridium;s__Clostridium saccharobutylicum	1.19e-05	1.32e-06	8.6e-06	6.85e-06	1.87e-05	6.52e-06	1.62e-06	5.37e-06	0	4.07e-06	1.2e-06	2.17e-06	1.9e-06	1.33e-07	4.15e-07	7.59e-07	8.61e-06	0.00020575	5.35e-06	7.96e-06	4.02e-06	5.31e-07	k__Bacteria;p__Firmicutes;c__Clostridia;o__Clostridiales;f__Clostridiaceae;g__Clostridium;s__Clostridium saccharobutylicum
g__Prevotella;s__Prevotella sp. P5-92	1.32e-07	1.63e-05	8.74e-07	3.35e-08	1.63e-05	2.77e-07	0	5.95e-07	1.02e-06	7.1e-07	2.67e-07	3e-06	2.76e-07	1.1e-07	0	6.17e-07	7.17e-07	1.04e-07	4.69e-07	1.11e-06	1.35e-08	5.74e-07	k__Bacteria;p__Bacteroidetes;c__Bacteroidia;o__Bacteroidales;f__Prevotellaceae;g__Prevotella;s__Prevotella sp. P5-92
g__Parabacteroides;s__Parabacteroides goldsteinii	5.73e-05	6.33e-05	7.13e-05	5.87e-05	1e-05	2.05e-05	2.21e-06	9.62e-05	3e-07	1.36e-06	8.36e-05	0.000100735	4.52e-08	2.57e-06	2.15e-08	2.29e-07	1.44e-06	0	2.28e-05	1.39e-05	2.85e-07	2.08e-06	k__Bacteria;p__Bacteroidetes;c__Bacteroidia;o__Bacteroidales;f__Tannerellaceae;g__Parabacteroides;s__Parabacteroides goldsteinii
g__Terrisporobacter;s__Terrisporobacter othiniensis	5.67e-07	3.5e-06	7.96e-06	0	8.25e-06	8.59e-06	1.23e-07	5.58e-07	0	1.36e-05	5.04e-07	5.87e-06	7.62e-06	8.01e-06	0	2.35e-05	2.72e-05	4.38e-06	0.000134753	3e-06	1.9e-08	7.16e-07	k__Bacteria;p__Firmicutes;c__Clostridia;o__Clostridiales;f__Peptostreptococcaceae;g__Terrisporobacter;s__Terrisporobacter othiniensis
g__Anaeromassilibacillus;s__Anaeromassilibacillus sp. An250	6.12e-05	0.000140546	4.54e-05	3.92e-05	8e-05	6.04e-05	0.000168576	2.98e-05	4.01e-06	2.62e-05	1.52e-05	0.000203573	1.09e-05	4.67e-05	4.55e-05	3.96e-05	2.96e-05	1.1e-07	2.18e-05	9.3e-05	2.35e-06	2.43e-05	k__Bacteria;p__Firmicutes;c__Clostridia;o__Clostridiales;f__Ruminococcaceae;g__Anaeromassilibacillus;s__Anaeromassilibacillus sp. An250
g__Kp34virus;s__Klebsiella virus F19	0	0	0	0	0	0	0	0	0	0	0	0	2.01e-07	0	0	0	0	0	0.000203538	0	0	0	k__Viruses;p__Unclassified;c__Unclassified;o__Caudovirales;f__Podoviridae;g__Kp34virus;s__Klebsiella virus F19
g__Fusobacterium;s__Fusobacterium sp. HMSC073F01	1.66e-06	1.83e-05	0.000203521	0	5.24e-08	1.03e-05	3.06e-07	3.19e-06	2.6e-05	1.5e-06	3.28e-06	1.26e-06	3.97e-07	1.16e-06	0	6.36e-06	1.86e-06	0.000145223	4.35e-05	1.63e-07	2.89e-05	3.66e-05	k__Bacteria;p__Fusobacteria;c__Fusobacteriia;o__Fusobacteriales;f__Fusobacteriaceae;g__Fusobacterium;s__Fusobacterium sp. HMSC073F01
g__Ileibacterium;s__Ileibacterium massiliense	1.15e-05	1.88e-05	1.65e-06	1.06e-07	1.1e-05	1.56e-05	0	5.9e-06	0	4e-06	0	1.98e-07	6.54e-06	1.47e-05	4.04e-08	3.54e-05	1.74e-06	0	5.39e-08	3.23e-06	0	4.02e-07	k__Bacteria;p__Firmicutes;c__Clostridia;o__Clostridiales;f__Clostridiales Family XIII. Incertae Sedis;g__Ileibacterium;s__Ileibacterium massiliense
g__Alistipes;s__Alistipes sp. An54	4.42e-05	9.06e-06	7.49e-08	0	2.14e-06	2.2e-05	7.3e-08	0	0	0	5.84e-07	1e-05	9.24e-08	0	0	4.28e-08	1.06e-07	0	0	1.62e-05	3.5e-08	1.65e-07	k__Bacteria;p__Bacteroidetes;c__Bacteroidia;o__Bacteroidales;f__Rikenellaceae;g__Alistipes;s__Alistipes sp. An54
g__Kp36virus;s__Klebsiella virus 1513	0	0	0	0	0	0	0	0	0	0	0	0	0	0	0	0	0	0	0	0	0	0	k__Viruses;p__Unclassified;c__Unclassified;o__Caudovirales;f__Siphoviridae;g__Kp36virus;s__Klebsiella virus 1513
g__Serratia;s__Serratia marcescens	5.77e-08	0	2.04e-06	0	5.43e-08	0	2.09e-05	8.35e-07	5.39e-06	0	1.59e-05	4.74e-06	0	0	0	3.35e-06	0	0	0	0	6.16e-06	0	k__Bacteria;p__Proteobacteria;c__Gammaproteobacteria;o__Enterobacterales;f__Yersiniaceae;g__Serratia;s__Serratia marcescens
g__Bacteroides;s__Bacteroides sp. An269	6.1e-05	1.15e-05	3.5e-05	3.72e-07	1.5e-05	1.48e-05	1.63e-05	2.65e-07	0	8.78e-07	8.48e-06	9.76e-07	1.65e-07	0	0	1.6e-06	4.89e-05	0	2.81e-06	2.7e-06	4.12e-08	5.76e-07	k__Bacteria;p__Bacteroidetes;c__Bacteroidia;o__Bacteroidales;f__Bacteroidaceae;g__Bacteroides;s__Bacteroides sp. An269
g__Bifidobacterium;s__Bifidobacterium moukalabense	7.02e-05	1.31e-05	0	8.21e-07	1.69e-06	1.19e-06	6.87e-06	6.13e-06	1.23e-07	1.56e-07	1.16e-05	4.19e-06	6.44e-05	2.13e-07	1.27e-08	3.1e-05	1.58e-07	0	4.58e-07	1.07e-05	0.000201273	8.04e-07	k__Bacteria;p__Actinobacteria;c__Actinobacteria;o__Bifidobacteriales;f__Bifidobacteriaceae;g__Bifidobacterium;s__Bifidobacterium moukalabense
g__Acidaminococcus;s__Acidaminococcus fermentans	0.000200618	1.37e-05	5.19e-06	2.98e-05	3.31e-05	1.03e-05	4.49e-06	3.7e-06	1.32e-07	5.23e-06	1.03e-07	7.84e-06	1.51e-05	3.13e-05	8.84e-08	0	2.14e-05	1.22e-06	3.72e-07	5.89e-06	2.21e-06	1.41e-06	k__Bacteria;p__Firmicutes;c__Negativicutes;o__Acidaminococcales;f__Acidaminococcaceae;g__Acidaminococcus;s__Acidaminococcus fermentans
g__Unclassified;s__Candidatus Gastranaerophilales bacterium HUM_17	2.02e-06	1.64e-05	1.02e-05	2.91e-06	9.43e-06	5.64e-05	2.67e-05	3.79e-05	1.05e-07	1.13e-05	0	0.000199243	2.93e-05	0	0	4.35e-07	9.75e-05	9.86e-07	1.35e-06	9.39e-05	2.06e-05	0.00012521	k__Bacteria;p__Candidatus Melainabacteria;c__Unclassified;o__Unclassified;f__Unclassified;g__Unclassified;s__Candidatus Gastranaerophilales bacterium HUM_17
g__Unclassified;s__Firmicutes bacterium ASF500	2.73e-05	0.000101036	6.55e-06	1.08e-05	7.94e-05	5.49e-05	6.9e-06	2.98e-05	0	9.64e-06	4.25e-06	5.4e-05	2.66e-05	1.25e-07	7.08e-07	1.1e-05	1.64e-05	0	9.58e-07	2.47e-05	1.07e-07	1.03e-05	k__Bacteria;p__Firmicutes;c__Unclassified;o__Unclassified;f__Unclassified;g__Unclassified;s__Firmicutes bacterium ASF500
g__Clostridium;s__Clostridium bartlettii CAG:1329	9.47e-07	6.67e-07	1.5e-05	3.98e-08	9.31e-07	4.88e-05	2.31e-06	7.81e-07	0	0.000199075	1.58e-05	6.47e-06	3.44e-06	0	0	8.22e-05	5.77e-06	0.000106642	7.61e-06	6.77e-06	1.04e-06	0	k__Bacteria;p__Firmicutes;c__Clostridia;o__Clostridiales;f__Clostridiaceae;g__Clostridium;s__Clostridium bartlettii CAG:1329
g__Olsenella;s__Olsenella umbonata	1.24e-06	1.69e-05	2.36e-08	0.000198992	4.96e-07	1e-05	2.2e-05	1.06e-06	0	1.55e-08	2.05e-07	1.7e-06	6.61e-05	5.98e-08	1.84e-06	1.22e-05	2.89e-05	0	5.09e-08	3.28e-05	1.72e-06	4.91e-06	k__Bacteria;p__Actinobacteria;c__Coriobacteriia;o__Coriobacteriales;f__Atopobiaceae;g__Olsenella;s__Olsenella umbonata
g__Parasutterella;s__Parasutterella excrementihominis CAG:233	1.88e-05	5.51e-06	3.11e-06	4.91e-06	9.79e-05	2.98e-08	6.79e-06	0	0	0	0	0	1.06e-05	0	0	0	0.000198572	0	0	1.62e-08	0	8.67e-08	k__Bacteria;p__Proteobacteria;c__Betaproteobacteria;o__Burkholderiales;f__Sutterellaceae;g__Parasutterella;s__Parasutterella excrementihominis CAG:233
g__Bacillus;s__Bacillus velezensis	4.71e-06	1.45e-05	3.36e-06	6.82e-05	1.73e-06	1.69e-06	0.000123001	4.34e-05	1.4e-06	5.09e-06	3.67e-07	4.15e-06	7.09e-06	5.77e-07	2.29e-07	1.88e-05	3.32e-06	8.45e-07	1.94e-05	6.84e-06	0.00019851	4.68e-06	k__Bacteria;p__Firmicutes;c__Bacilli;o__Bacillales;f__Bacillaceae;g__Bacillus;s__Bacillus velezensis
g__Mycobacterium;s__Mycobacterium abscessus	4.81e-06	5.86e-06	8.17e-06	5.44e-06	3.65e-06	4.21e-06	3.61e-06	8.67e-05	3.07e-05	2.26e-05	5.89e-06	8.2e-06	5.81e-06	1.05e-06	4.66e-06	5.11e-05	1.19e-05	3.07e-06	4.26e-05	7.65e-06	0.000198412	4.11e-05	k__Bacteria;p__Actinobacteria;c__Actinobacteria;o__Corynebacteriales;f__Mycobacteriaceae;g__Mycobacterium;s__Mycobacterium abscessus
g__Ruminiclostridium;s__[Clostridium] cellulosi	7.62e-05	0.000121525	8.99e-06	1.45e-05	0.00011952	0.000109272	1.8e-05	1.8e-05	7.05e-06	4.84e-05	7.23e-06	7.31e-05	2.98e-05	1.01e-05	4.74e-06	2.03e-05	9.46e-05	3.92e-07	0.000118628	7.78e-05	6.19e-06	3.24e-05	k__Bacteria;p__Firmicutes;c__Clostridia;o__Clostridiales;f__Ruminococcaceae;g__Ruminiclostridium;s__[Clostridium] cellulosi
g__Acidaminococcus;s__Acidaminococcus massiliensis	0.0001328	2.7e-06	1.15e-06	1.31e-05	6.61e-06	1.5e-05	1.19e-06	9.69e-06	3.98e-07	2.43e-07	0	1.24e-06	3.56e-07	0	1.79e-08	8.34e-08	5.93e-07	0	4.43e-07	3.89e-07	3.36e-06	4.75e-06	k__Bacteria;p__Firmicutes;c__Negativicutes;o__Acidaminococcales;f__Acidaminococcaceae;g__Acidaminococcus;s__Acidaminococcus massiliensis
g__Unclassified;s__Lachnospiraceae bacterium TWA4	1.82e-05	4.48e-05	3.5e-05	1.41e-05	7.69e-05	5.67e-05	4.7e-05	0.000197494	3.13e-06	0.000165799	2.13e-05	9.43e-05	0.000111131	2.77e-05	3.09e-05	4.15e-05	0.000100363	1.78e-06	7.23e-05	6.17e-05	1.84e-05	0.000120767	k__Bacteria;p__Firmicutes;c__Clostridia;o__Clostridiales;f__Lachnospiraceae;g__Unclassified;s__Lachnospiraceae bacterium TWA4
g__Dialister;s__Dialister micraerophilus	0.000120771	3.77e-07	1.83e-07	0.000197417	1.56e-05	6.48e-07	1.68e-06	8.7e-08	2.47e-06	4.94e-08	0	1.32e-06	1.68e-06	0	1.88e-08	0	3.42e-06	2.42e-07	0	2.42e-08	2.06e-05	0	k__Bacteria;p__Firmicutes;c__Negativicutes;o__Veillonellales;f__Veillonellaceae;g__Dialister;s__Dialister micraerophilus
g__Butyrivibrio;s__Butyrivibrio sp. CAG:318	2.76e-06	4.36e-05	2.42e-05	9.34e-08	2e-05	5.64e-05	6.79e-06	4.65e-06	3.64e-08	1.22e-06	7.03e-08	7.41e-06	1.81e-06	0	8.09e-06	3.34e-05	9.14e-06	0	4.16e-07	6.39e-05	0	1.09e-05	k__Bacteria;p__Firmicutes;c__Clostridia;o__Clostridiales;f__Lachnospiraceae;g__Butyrivibrio;s__Butyrivibrio sp. CAG:318
g__Anaeromassilibacillus;s__Anaeromassilibacillus sp. Marseille-P4683	7.34e-05	4.96e-05	3.02e-06	2.08e-05	5.19e-05	7.15e-05	4.68e-06	0.000167413	9.94e-08	5.62e-05	4.11e-05	0.00019602	3.86e-05	2.07e-05	4.36e-08	8.48e-06	8.83e-05	4.56e-06	2.52e-05	0.000140262	1.27e-07	4.91e-05	k__Bacteria;p__Firmicutes;c__Clostridia;o__Clostridiales;f__Ruminococcaceae;g__Anaeromassilibacillus;s__Anaeromassilibacillus sp. Marseille-P4683
g__Unclassified;s__Lachnospiraceae bacterium	2.07e-05	5.68e-05	4.75e-05	3.27e-05	4.25e-05	6.12e-05	9.6e-05	2.86e-06	1.19e-07	1.02e-05	3.47e-06	3.71e-05	0.000123037	7.38e-07	7.9e-07	2.59e-05	1.73e-05	5.44e-06	2.55e-06	4.88e-05	1.06e-06	7.78e-06	k__Bacteria;p__Firmicutes;c__Clostridia;o__Clostridiales;f__Lachnospiraceae;g__Unclassified;s__Lachnospiraceae bacterium
g__Streptococcus;s__Streptococcus urinalis	0	0	0	0	0	0	0.000195393	0	7.6e-08	0	0	1.37e-07	0	0	0	5.36e-08	0	0	1.97e-07	0	3.51e-07	4.9e-08	k__Bacteria;p__Firmicutes;c__Bacilli;o__Lactobacillales;f__Streptococcaceae;g__Streptococcus;s__Streptococcus urinalis
g__Bacteroides;s__Bacteroides caecimuris	3.36e-05	3.86e-05	1.67e-05	2.58e-07	4.73e-06	8.07e-06	3.19e-06	2.12e-06	0	4.38e-06	1.54e-05	4.17e-05	1.48e-06	7.36e-07	2.57e-07	4.87e-06	4.41e-06	1.47e-07	4.97e-06	2.1e-05	9.56e-08	2.36e-05	k__Bacteria;p__Bacteroidetes;c__Bacteroidia;o__Bacteroidales;f__Bacteroidaceae;g__Bacteroides;s__Bacteroides caecimuris
g__Clostridium;s__Clostridium sp. CAG:1193	2.9e-08	3.18e-06	0	0	0	0	0	5.25e-08	0	0	0	2.45e-08	0	0	0	4.31e-07	1.17e-06	0	0	4.27e-06	0	0	k__Bacteria;p__Firmicutes;c__Clostridia;o__Clostridiales;f__Clostridiaceae;g__Clostridium;s__Clostridium sp. CAG:1193
g__Streptococcus;s__Streptococcus sp. HMSC078H03	2.41e-06	1.29e-06	4.51e-07	1.71e-07	9.57e-07	4.37e-07	2.07e-07	3.71e-05	5.09e-07	4.12e-06	3.33e-08	3.8e-06	5.96e-06	4.89e-07	3.02e-07	1.14e-05	1.32e-06	2.78e-07	6.91e-06	3.84e-06	0.000194768	2.86e-06	k__Bacteria;p__Firmicutes;c__Bacilli;o__Lactobacillales;f__Streptococcaceae;g__Streptococcus;s__Streptococcus sp. HMSC078H03
g__Unclassified;s__Lachnospiraceae bacterium 28-4	1.62e-05	7.54e-05	2.11e-05	1.19e-05	6.62e-05	3.45e-05	0.000194321	3.68e-05	1.98e-06	1.9e-05	1.09e-05	3.12e-05	3.69e-05	3.41e-06	5.45e-07	4.48e-05	0.000102076	9.4e-06	4.22e-06	6.14e-05	3.18e-08	5.48e-05	k__Bacteria;p__Firmicutes;c__Clostridia;o__Clostridiales;f__Lachnospiraceae;g__Unclassified;s__Lachnospiraceae bacterium 28-4
g__Unclassified;s__Erysipelotrichaceae bacterium 2_2_44A	1.18e-05	1.04e-05	9.57e-06	5.81e-07	1.57e-05	1.45e-05	4.75e-06	5.75e-05	4.69e-08	1.83e-05	2.4e-05	9.83e-06	1.75e-06	1.26e-05	3.42e-07	5.09e-05	5.66e-06	9.62e-06	2.45e-06	9.04e-06	8.71e-06	1.82e-05	k__Bacteria;p__Firmicutes;c__Erysipelotrichia;o__Erysipelotrichales;f__Erysipelotrichaceae;g__Unclassified;s__Erysipelotrichaceae bacterium 2_2_44A
g__Prevotella;s__Prevotella sp. tf2-5	1.84e-05	1.98e-05	1.45e-05	2.95e-07	0	7.15e-07	0	0	0	0	0	1.47e-06	0	0	0	3.51e-07	1.57e-06	3.25e-07	2.05e-07	1.54e-06	0	0	k__Bacteria;p__Bacteroidetes;c__Bacteroidia;o__Bacteroidales;f__Prevotellaceae;g__Prevotella;s__Prevotella sp. tf2-5
g__Granulicatella;s__Granulicatella adiacens	2.33e-07	4.98e-06	2.75e-07	1.21e-06	2.64e-06	2.25e-06	8.27e-07	3.6e-05	1.55e-06	1.28e-05	1.57e-06	1.78e-06	3.53e-07	3.07e-07	9.65e-07	4.64e-06	6.57e-06	2.59e-06	1.76e-05	2.69e-06	0.000192619	4.33e-05	k__Bacteria;p__Firmicutes;c__Bacilli;o__Lactobacillales;f__Carnobacteriaceae;g__Granulicatella;s__Granulicatella adiacens
g__Unclassified;s__uncultured Clostridiales bacterium	7.43e-05	0.000136232	9.01e-07	7.12e-06	5.11e-05	8.07e-05	3.48e-06	1.59e-06	2.38e-07	1.72e-05	2.79e-06	1.7e-05	8.16e-07	1.83e-06	4.46e-07	2.8e-05	1.35e-05	3.89e-07	1.73e-05	5.07e-05	9.56e-09	8.36e-06	k__Bacteria;p__Firmicutes;c__Clostridia;o__Clostridiales;f__Unclassified;g__Unclassified;s__uncultured Clostridiales bacterium
g__Lactonifactor;s__Lactonifactor longoviformis	2.8e-05	6.94e-05	3.76e-05	9.61e-05	3.86e-05	7.33e-05	7.63e-05	0.000157735	0	1.52e-05	1.31e-05	4.82e-05	1.4e-05	3.83e-06	1.44e-06	9.77e-05	2.37e-05	2.92e-07	2.99e-05	7.58e-05	7.45e-07	8.13e-05	k__Bacteria;p__Firmicutes;c__Clostridia;o__Clostridiales;f__Clostridiaceae;g__Lactonifactor;s__Lactonifactor longoviformis
g__Collinsella;s__Collinsella sp. CAG:289	0	3.99e-06	0	4.71e-05	1.93e-05	4.13e-05	3.48e-05	2.33e-05	0	0	9.42e-07	0	0	0	1.95e-06	5.03e-05	6.16e-05	0	0	2.77e-05	1.03e-07	6.76e-05	k__Bacteria;p__Actinobacteria;c__Coriobacteriia;o__Coriobacteriales;f__Coriobacteriaceae;g__Collinsella;s__Collinsella sp. CAG:289
g__Unclassified;s__Peptostreptococcaceae bacterium VA2	4.84e-06	4.17e-06	6.75e-06	0	2.63e-07	5.24e-06	3.38e-07	2.27e-06	2.36e-08	4.7e-05	3.15e-07	2e-05	4.54e-05	0	5.99e-08	9.75e-06	0.000102608	0.000105972	3.7e-05	3.87e-05	9.05e-08	5.91e-06	k__Bacteria;p__Firmicutes;c__Clostridia;o__Clostridiales;f__Peptostreptococcaceae;g__Unclassified;s__Peptostreptococcaceae bacterium VA2
g__Clostridium;s__Clostridium sp. Ade.TY	2.83e-06	9.72e-08	1.5e-07	0	2.14e-07	0	6.98e-08	0	7.92e-08	5.75e-06	7.72e-07	1.73e-06	4.66e-06	0	0	0	4.57e-07	0.000191097	6.7e-06	1.01e-06	2.47e-06	1.53e-05	k__Bacteria;p__Firmicutes;c__Clostridia;o__Clostridiales;f__Clostridiaceae;g__Clostridium;s__Clostridium sp. Ade.TY
g__Clostridium;s__Clostridium sp. N3C	1.54e-07	8.61e-06	1.85e-06	6.01e-05	8.79e-07	3.42e-06	0	1.33e-06	0	4.1e-06	1.71e-05	6.39e-07	8.66e-08	0	0	7.61e-08	2.56e-07	0	5.02e-07	2.89e-06	0	0	k__Bacteria;p__Firmicutes;c__Clostridia;o__Clostridiales;f__Clostridiaceae;g__Clostridium;s__Clostridium sp. N3C
g__Lachnoclostridium;s__[Clostridium] aerotolerans	3.32e-06	2.87e-06	3.17e-06	1.92e-08	1.03e-05	5.5e-06	8.83e-08	0.000190832	1.02e-07	8.23e-06	1.53e-06	4.04e-06	1.11e-06	9.15e-07	1.34e-07	5.7e-05	7.75e-07	0	7.38e-06	3.11e-06	4.77e-08	3.84e-06	k__Bacteria;p__Firmicutes;c__Clostridia;o__Clostridiales;f__Lachnospiraceae;g__Lachnoclostridium;s__[Clostridium] aerotolerans
g__Bacteroides;s__Bacteroides gallinarum	1.85e-05	2.48e-05	1.96e-05	1.55e-06	4.44e-06	1.8e-05	7.66e-08	3.11e-07	0	5e-07	1.03e-05	6.97e-06	0	0	1.3e-06	2.54e-06	3.84e-06	0	1.04e-05	7.89e-06	3.13e-07	2.05e-06	k__Bacteria;p__Bacteroidetes;c__Bacteroidia;o__Bacteroidales;f__Bacteroidaceae;g__Bacteroides;s__Bacteroides gallinarum
g__Flavonifractor;s__Flavonifractor sp. An10	2.38e-05	1.99e-05	8.12e-07	9.19e-06	2.99e-05	1.6e-05	2.06e-05	4.03e-06	4.74e-08	1.78e-05	8.55e-07	3.27e-05	2.89e-06	4.41e-07	2.81e-07	7.44e-06	7.47e-06	0	5.82e-07	3.43e-05	3.11e-08	8.32e-06	k__Bacteria;p__Firmicutes;c__Clostridia;o__Clostridiales;f__Unclassified;g__Flavonifractor;s__Flavonifractor sp. An10
g__Weissella;s__Weissella confusa	2.58e-07	1.24e-07	0	0	1.57e-07	2.57e-08	5.38e-08	6.92e-08	0	1.6e-07	2.6e-07	5.61e-06	0	3.38e-08	0	0	2.02e-08	1.62e-07	0	1.14e-07	1.77e-07	4.08e-08	k__Bacteria;p__Firmicutes;c__Bacilli;o__Lactobacillales;f__Leuconostocaceae;g__Weissella;s__Weissella confusa
g__Eubacterium;s__Eubacterium ruminantium	2.44e-06	3.02e-05	1.56e-05	1.64e-06	6.58e-05	1.93e-05	2.98e-07	0	0	2.88e-06	4.66e-06	1.62e-05	1.7e-06	0	5.88e-07	0	1.29e-05	0	1.02e-05	1.17e-05	5.69e-07	2.33e-06	k__Bacteria;p__Firmicutes;c__Clostridia;o__Clostridiales;f__Eubacteriaceae;g__Eubacterium;s__Eubacterium ruminantium
g__Lachnoclostridium;s__Lachnoclostridium sp. An181	3.6e-06	4.16e-05	3.75e-05	2.42e-06	1.69e-05	5.68e-05	1.28e-05	3.15e-05	8.42e-08	1.99e-05	5.13e-06	1.21e-05	1.6e-05	5.95e-06	7.49e-07	6.57e-05	7.25e-05	1.76e-06	2.31e-06	0.000125841	1.51e-07	3.03e-05	k__Bacteria;p__Firmicutes;c__Clostridia;o__Clostridiales;f__Lachnospiraceae;g__Lachnoclostridium;s__Lachnoclostridium sp. An181
g__Clostridium;s__Clostridium chromiireducens	2.67e-07	1.49e-07	5.07e-06	0	0	6.56e-07	0	0	0	2.18e-06	1.75e-06	0	9.78e-07	0	0	1.59e-06	1.26e-05	0.000188389	2.45e-05	5.75e-07	1.08e-07	0	k__Bacteria;p__Firmicutes;c__Clostridia;o__Clostridiales;f__Clostridiaceae;g__Clostridium;s__Clostridium chromiireducens
g__Odoribacter;s__Odoribacter sp. 43_10	8.29e-06	2.96e-05	0	1.08e-07	2.63e-05	1.28e-05	0	1.6e-08	0	2.82e-06	4.25e-07	5.27e-06	2.64e-07	1.25e-06	1.39e-06	1.66e-07	2.59e-05	4.54e-06	1.06e-06	9.46e-06	0	3.28e-06	k__Bacteria;p__Bacteroidetes;c__Bacteroidia;o__Bacteroidales;f__Odoribacteraceae;g__Odoribacter;s__Odoribacter sp. 43_10
g__Bacteroides;s__Bacteroides pectinophilus CAG:437	1.4e-05	1.54e-05	0	8.14e-07	2.33e-05	1.94e-05	1.42e-06	0	0	5.65e-06	3.19e-06	7.62e-06	7.67e-05	0	0	4.2e-07	1.07e-05	1.43e-07	1e-05	4.98e-06	0	2.46e-05	k__Bacteria;p__Bacteroidetes;c__Bacteroidia;o__Bacteroidales;f__Bacteroidaceae;g__Bacteroides;s__Bacteroides pectinophilus CAG:437
g__Streptococcus;s__Streptococcus sp. HMSC068F04	1.86e-06	8.07e-07	3.39e-07	4.69e-07	5.04e-07	3.56e-07	0	4.49e-05	8.6e-07	1.08e-06	1.21e-07	9.93e-06	1.23e-05	2.81e-07	2.29e-07	1.54e-05	2.97e-06	2.12e-08	1.92e-05	3.71e-06	0.000187772	5.16e-06	k__Bacteria;p__Firmicutes;c__Bacilli;o__Lactobacillales;f__Streptococcaceae;g__Streptococcus;s__Streptococcus sp. HMSC068F04
g__Phocea;s__Phocea massiliensis	2.35e-05	9.09e-05	1.49e-06	3.56e-05	7.19e-05	2.1e-05	1.7e-06	6.78e-06	8.22e-08	3.06e-06	1e-05	3.09e-05	1.36e-06	1.6e-07	3.3e-07	2.24e-05	9.84e-06	0	2e-06	5.97e-05	3.04e-07	1.89e-05	k__Bacteria;p__Firmicutes;c__Clostridia;o__Clostridiales;f__Ruminococcaceae;g__Phocea;s__Phocea massiliensis
g__Unclassified;s__Ruminococcaceae bacterium CPB6	1.75e-05	2.01e-05	1.43e-06	3.82e-08	4.88e-05	9.35e-06	1.29e-06	1.21e-06	5.13e-06	2.32e-07	4.81e-07	1.25e-06	0	1.15e-06	0	1.86e-06	2.09e-06	0	0	6.81e-06	0	1.3e-06	k__Bacteria;p__Firmicutes;c__Clostridia;o__Clostridiales;f__Ruminococcaceae;g__Unclassified;s__Ruminococcaceae bacterium CPB6
g__Kp34virus;s__Klebsiella virus KpV41	0	0	0	0	0	0	0	0	0	0	0	0	2.1e-06	0	0	0	0	0	0.000187008	0	0	0	k__Viruses;p__Unclassified;c__Unclassified;o__Caudovirales;f__Podoviridae;g__Kp34virus;s__Klebsiella virus KpV41
g__Unclassified;s__Erysipelotrichaceae bacterium 21_3	1.47e-06	5.55e-06	8.18e-07	7.79e-08	1.58e-06	4.05e-06	1.68e-06	4.93e-05	0	2.27e-05	3.18e-05	2.42e-06	6.74e-08	0	2.64e-07	0.000107851	1.53e-06	1.93e-05	1.72e-06	6.56e-06	0	1.41e-06	k__Bacteria;p__Firmicutes;c__Erysipelotrichia;o__Erysipelotrichales;f__Erysipelotrichaceae;g__Unclassified;s__Erysipelotrichaceae bacterium 21_3
g__Unclassified;s__Firmicutes bacterium CAG:534	3.5e-05	0.000112226	8.88e-06	1.81e-06	8.42e-05	8.73e-05	9.43e-06	0	0	5.04e-06	1.31e-06	1.22e-05	7.07e-05	7.08e-07	0	6.32e-06	3.9e-05	4.35e-06	4.86e-06	3.65e-05	2.5e-08	2.46e-05	k__Bacteria;p__Firmicutes;c__Unclassified;o__Unclassified;f__Unclassified;g__Unclassified;s__Firmicutes bacterium CAG:534
g__Lactobacillus;s__Lactobacillus amylolyticus	0	2.48e-07	0	1.12e-06	0	0	0	7.88e-08	8.55e-07	0	0	0	0	0.000186114	7.88e-08	0	0	0	0	0	0	0	k__Bacteria;p__Firmicutes;c__Bacilli;o__Lactobacillales;f__Lactobacillaceae;g__Lactobacillus;s__Lactobacillus amylolyticus
g__Unclassified;s__Peptococcaceae bacterium 1109	5.23e-05	2.62e-07	0	0	1.04e-06	2.52e-06	3.48e-08	0	0	0	0	1.07e-07	7.61e-07	0	1.82e-07	1.41e-05	3.69e-06	3.07e-08	4.4e-08	2.28e-06	0	0	k__Bacteria;p__Firmicutes;c__Clostridia;o__Clostridiales;f__Peptococcaceae;g__Unclassified;s__Peptococcaceae bacterium 1109
g__Aneurinibacillus;s__Aneurinibacillus thermoaerophilus	0	3.07e-07	0	0	1.31e-06	7.5e-05	0	9.79e-05	0	0	0	0	0	0	0	0	9.85e-08	0	0	1.83e-07	0	2.69e-08	k__Bacteria;p__Firmicutes;c__Bacilli;o__Bacillales;f__Paenibacillaceae;g__Aneurinibacillus;s__Aneurinibacillus thermoaerophilus
g__Alistipes;s__Alistipes sp. An31A	6.1e-06	2.76e-05	0	0	4.11e-06	1.24e-05	0	1.78e-07	0	2.18e-07	0	8.84e-07	0	0	0	0	1.55e-06	7.22e-08	0	7.57e-06	0	0	k__Bacteria;p__Bacteroidetes;c__Bacteroidia;o__Bacteroidales;f__Rikenellaceae;g__Alistipes;s__Alistipes sp. An31A
g__Clostridium;s__Clostridium sp. 28_12	0	4.42e-05	0	0	2.73e-07	8.82e-07	0	0	0	0	0	0	0	0	0	0	0	0	0	0	0	0	k__Bacteria;p__Firmicutes;c__Clostridia;o__Clostridiales;f__Clostridiaceae;g__Clostridium;s__Clostridium sp. 28_12
g__Pasteurella;s__Pasteurella multocida	1.15e-06	0	2.35e-07	0	5.33e-07	8.42e-08	0	4.64e-08	0	2.6e-06	0	0	1.91e-06	0	0	0	9.02e-08	0	0.000183739	1.87e-08	8.45e-06	0	k__Bacteria;p__Proteobacteria;c__Gammaproteobacteria;o__Pasteurellales;f__Pasteurellaceae;g__Pasteurella;s__Pasteurella multocida
g__Lachnoclostridium;s__[Clostridium] polysaccharolyticum	6.17e-06	1.26e-05	2.14e-05	1.57e-06	5.34e-05	1.03e-05	0	4.92e-05	0	1.49e-05	4.83e-06	6.84e-06	1.39e-06	2.15e-06	0	1.13e-06	2.81e-06	1.18e-05	2.58e-05	2.31e-05	7.57e-07	3.54e-05	k__Bacteria;p__Firmicutes;c__Clostridia;o__Clostridiales;f__Lachnospiraceae;g__Lachnoclostridium;s__[Clostridium] polysaccharolyticum
g__Intestinimonas;s__Intestinimonas massiliensis	1.56e-05	2.52e-05	6.66e-07	1.52e-05	8.29e-05	3.03e-05	1.14e-05	1.74e-06	0	2.15e-05	1.13e-05	1.74e-05	1.18e-05	5.89e-06	0	3.81e-06	1.31e-05	1.83e-07	3.69e-06	2.87e-05	5.09e-07	8.08e-06	k__Bacteria;p__Firmicutes;c__Clostridia;o__Clostridiales;f__Unclassified;g__Intestinimonas;s__Intestinimonas massiliensis
g__Citrobacter;s__Citrobacter sp. 30_2	4.84e-06	0	8.21e-05	1.23e-05	6.03e-07	6.3e-07	1.3e-05	2.12e-06	1.9e-05	4.41e-05	0.00018348	3.4e-05	2.85e-05	1.96e-05	9.13e-05	5.87e-07	1.2e-06	7.23e-05	1.76e-05	9.02e-08	9.97e-06	0	k__Bacteria;p__Proteobacteria;c__Gammaproteobacteria;o__Enterobacterales;f__Enterobacteriaceae;g__Citrobacter;s__Citrobacter sp. 30_2
g__Streptococcus;s__Streptococcus sp. 343_SSPC	3.19e-06	4.18e-06	5.85e-07	2.84e-06	2.14e-06	1.8e-05	8.54e-07	7.95e-05	6.95e-07	3.96e-05	8.66e-07	8.52e-06	8.26e-06	3.55e-07	2.42e-06	9.99e-06	4.69e-06	2.78e-06	8.86e-06	1.1e-05	0.000183349	4.13e-05	k__Bacteria;p__Firmicutes;c__Bacilli;o__Lactobacillales;f__Streptococcaceae;g__Streptococcus;s__Streptococcus sp. 343_SSPC
g__Bacteroides;s__Bacteroides stercorirosoris	1.38e-05	2.74e-05	9.21e-05	2.12e-07	1.13e-05	1.66e-05	4.66e-06	3.44e-06	2.15e-06	7.8e-07	9.74e-06	4.05e-05	4.65e-07	1.13e-06	1.29e-06	1.54e-06	2.29e-06	0	1.04e-05	9.84e-05	2.94e-08	6.04e-07	k__Bacteria;p__Bacteroidetes;c__Bacteroidia;o__Bacteroidales;f__Bacteroidaceae;g__Bacteroides;s__Bacteroides stercorirosoris
g__Erysipelatoclostridium;s__Erysipelatoclostridium sp. An173	1.27e-06	3.39e-05	2.88e-06	4.93e-06	9.07e-06	7.76e-06	1.86e-05	5.7e-07	0	3.28e-06	9.71e-06	5.55e-06	2.19e-05	0	4.33e-08	1.26e-06	1.45e-05	1.72e-05	1.05e-08	8.07e-06	3.53e-06	6.98e-05	k__Bacteria;p__Firmicutes;c__Erysipelotrichia;o__Erysipelotrichales;f__Erysipelotrichaceae;g__Erysipelatoclostridium;s__Erysipelatoclostridium sp. An173
g__Propionispira;s__Propionispira arboris	1.79e-05	1.26e-06	7.65e-07	1.02e-06	7.14e-06	6.05e-06	0.000182531	1.28e-06	0	7.16e-08	0	6.19e-06	3.28e-07	0	0	0	2.73e-06	0	6.92e-08	5.66e-07	1.7e-06	0	k__Bacteria;p__Firmicutes;c__Negativicutes;o__Selenomonadales;f__Selenomonadaceae;g__Propionispira;s__Propionispira arboris
g__Olsenella;s__Olsenella sp. oral taxon 809	4.13e-06	8.9e-06	6.88e-08	2.26e-06	1.3e-05	1.17e-07	1.23e-05	1.07e-06	5.96e-08	7.67e-06	1.21e-07	5.33e-07	0	0	0	4.44e-06	1.28e-05	0	0	2.04e-05	9.46e-08	6.26e-06	k__Bacteria;p__Actinobacteria;c__Coriobacteriia;o__Coriobacteriales;f__Atopobiaceae;g__Olsenella;s__Olsenella sp. oral taxon 809
g__Kp36virus;s__Klebsiella virus Sushi	0	0	0	0	0	0	0	0	0	0	0	0	0	0	0	0	0	0	0	0	0	0	k__Viruses;p__Unclassified;c__Unclassified;o__Caudovirales;f__Siphoviridae;g__Kp36virus;s__Klebsiella virus Sushi
g__Fusicatenibacter;s__Fusicatenibacter sp. 2789STDY5834925	3.52e-08	4.44e-07	8.14e-06	5.07e-07	1.97e-06	7.68e-06	2.28e-07	2.9e-06	0	1.08e-05	2.63e-06	0	4.86e-06	1.72e-05	2.71e-08	2.69e-08	0	2.57e-06	0	2.53e-06	0	0.000181676	k__Bacteria;p__Firmicutes;c__Clostridia;o__Clostridiales;f__Lachnospiraceae;g__Fusicatenibacter;s__Fusicatenibacter sp. 2789STDY5834925
g__Flavonifractor;s__Flavonifractor sp. An306	0.000133394	2.78e-05	2.53e-06	2.07e-05	0.000158285	3.65e-05	1.67e-05	2.71e-06	1.64e-08	8.69e-06	8.51e-07	4.32e-05	1.56e-05	2.69e-05	0	1.14e-06	1.79e-05	1.52e-07	8.79e-06	2.57e-05	1.69e-08	1.97e-05	k__Bacteria;p__Firmicutes;c__Clostridia;o__Clostridiales;f__Unclassified;g__Flavonifractor;s__Flavonifractor sp. An306
g__Neisseria;s__Neisseria subflava	0	7.06e-08	2.8e-07	7.96e-08	0	0	0	8.93e-07	4.17e-07	5.11e-07	0	1.63e-07	1.37e-06	0	0	0	2.92e-07	1.94e-07	7.85e-07	0	0.000181265	7.59e-07	k__Bacteria;p__Proteobacteria;c__Betaproteobacteria;o__Neisseriales;f__Neisseriaceae;g__Neisseria;s__Neisseria subflava
g__Robinsoniella;s__Robinsoniella peoriensis	1.47e-05	1.51e-05	1.03e-05	3.43e-06	2.85e-05	2.35e-05	4.8e-05	3.88e-05	8.78e-08	7.2e-06	3.51e-06	2.07e-05	4.95e-05	2.04e-07	2.19e-08	6.98e-05	9.94e-06	3.85e-08	1.22e-05	1.97e-05	3.48e-08	0.000181048	k__Bacteria;p__Firmicutes;c__Clostridia;o__Clostridiales;f__Lachnospiraceae;g__Robinsoniella;s__Robinsoniella peoriensis
g__Kandleria;s__Kandleria vitulina	6.25e-06	1.67e-05	2.56e-05	1.18e-05	1.39e-05	9.22e-06	1.38e-06	4.3e-06	1.57e-08	6.62e-06	4.92e-07	1.55e-05	9.82e-06	0	2.79e-07	6.63e-07	3.89e-05	1.36e-07	7.36e-06	8.45e-06	6.16e-06	1.38e-06	k__Bacteria;p__Firmicutes;c__Erysipelotrichia;o__Erysipelotrichales;f__Erysipelotrichaceae;g__Kandleria;s__Kandleria vitulina
g__Abiotrophia;s__Abiotrophia defectiva	4.16e-06	2.5e-07	5.33e-07	5.22e-06	1.41e-07	2.31e-06	2.47e-07	1.1e-06	5.68e-06	2.24e-06	8.39e-07	7.8e-07	0	0	8.98e-08	3.49e-05	8.25e-06	4.31e-06	1.01e-06	1.64e-07	0.000180393	2.03e-05	k__Bacteria;p__Firmicutes;c__Bacilli;o__Lactobacillales;f__Aerococcaceae;g__Abiotrophia;s__Abiotrophia defectiva
g__Ruminococcus;s__Ruminococcus sp. CAG:353	5.61e-07	2.81e-05	0	0	1.6e-06	1.39e-06	0	0	0	0	3.17e-06	0	2.71e-07	2.17e-07	0	0	3.43e-07	0	0	7.18e-07	0	0	k__Bacteria;p__Firmicutes;c__Clostridia;o__Clostridiales;f__Ruminococcaceae;g__Ruminococcus;s__Ruminococcus sp. CAG:353
g__Ruminiclostridium;s__[Clostridium] viride	1.99e-05	7.09e-05	1.12e-05	1.11e-05	7.15e-05	6.91e-05	8.27e-07	6.99e-06	2.71e-07	2.65e-06	7.68e-07	1.92e-06	5.78e-07	0	8.14e-08	6.43e-07	1.21e-05	1.43e-07	7.17e-07	5.5e-05	2.84e-08	0.000111897	k__Bacteria;p__Firmicutes;c__Clostridia;o__Clostridiales;f__Ruminococcaceae;g__Ruminiclostridium;s__[Clostridium] viride
g__Clostridium;s__Clostridium acetobutylicum	6.13e-06	1.11e-06	2.55e-06	4.62e-05	4.24e-06	3.73e-08	0	8.29e-07	0	1.2e-05	0	4.42e-07	4.31e-07	0	0	0	2.12e-06	0.000179839	8.58e-06	6.11e-06	0	7.28e-08	k__Bacteria;p__Firmicutes;c__Clostridia;o__Clostridiales;f__Clostridiaceae;g__Clostridium;s__Clostridium acetobutylicum
g__Bacteroides;s__Bacteroides vulgatus CAG:6	2.23e-05	2.05e-05	1.06e-06	8.32e-08	6.93e-06	9.33e-06	4.16e-08	4.66e-06	1.3e-06	9.54e-06	3.59e-05	2.37e-05	8.65e-07	0	1.95e-06	4.39e-06	7.65e-06	0	2.64e-06	1.43e-05	0	2.06e-06	k__Bacteria;p__Bacteroidetes;c__Bacteroidia;o__Bacteroidales;f__Bacteroidaceae;g__Bacteroides;s__Bacteroides vulgatus CAG:6
g__Butyrivibrio;s__Butyrivibrio proteoclasticus	1.22e-05	8.97e-05	4.28e-06	1.51e-07	5.08e-05	6.25e-05	3.51e-06	9.43e-06	0	1.17e-06	2.79e-06	6.58e-06	1.27e-05	3.28e-05	6.16e-07	0.000179106	7.01e-06	1.41e-05	8.96e-06	8.55e-06	8.62e-06	2.58e-05	k__Bacteria;p__Firmicutes;c__Clostridia;o__Clostridiales;f__Lachnospiraceae;g__Butyrivibrio;s__Butyrivibrio proteoclasticus
g__Bacteroides;s__Bacteroides sp. HPS0048	6.29e-06	4.41e-06	1.26e-06	6.27e-08	5.09e-05	3.88e-06	6.06e-07	6e-07	0	1.09e-06	3.23e-06	1.54e-05	3.17e-07	5.91e-07	1.18e-06	1.59e-06	4.15e-07	0	5.11e-06	8.35e-06	0	0	k__Bacteria;p__Bacteroidetes;c__Bacteroidia;o__Bacteroidales;f__Bacteroidaceae;g__Bacteroides;s__Bacteroides sp. HPS0048
g__Neisseria;s__Neisseria sp. HMSC075C10	1.29e-07	3.96e-08	0	0	1.5e-07	4e-08	0	6.7e-07	0	1.99e-07	0	0	1.62e-06	2.28e-08	0	0	0	0	3.78e-06	0	0.000178715	0	k__Bacteria;p__Proteobacteria;c__Betaproteobacteria;o__Neisseriales;f__Neisseriaceae;g__Neisseria;s__Neisseria sp. HMSC075C10
g__Gemella;s__Gemella morbillorum	4.24e-07	6.5e-07	8.45e-07	5.24e-06	6.22e-06	7.67e-07	1.49e-07	9.16e-06	5.51e-06	4.67e-05	9.3e-07	4.33e-06	8.23e-07	3.65e-07	1.1e-06	3.44e-05	1.65e-05	5.07e-06	4.48e-06	1.7e-06	0.000178417	7.39e-05	k__Bacteria;p__Firmicutes;c__Bacilli;o__Bacillales;f__Unclassified;g__Gemella;s__Gemella morbillorum
g__Prevotella;s__Prevotella sp. BP1-145	1.53e-05	9.24e-06	0	2.98e-07	1.67e-06	2.65e-07	1.33e-06	0	0	0	1.06e-06	1.04e-06	2.54e-07	0	0	0	2.22e-07	3.51e-07	0	4.27e-07	0	0	k__Bacteria;p__Bacteroidetes;c__Bacteroidia;o__Bacteroidales;f__Prevotellaceae;g__Prevotella;s__Prevotella sp. BP1-145
g__Flavobacterium;s__Flavobacterium sp. LM4	8.35e-08	0	0	0	0	0	0	0	0	0	0	0	0	0	0	0	0	0	0	7.22e-07	8.77e-08	0	k__Bacteria;p__Bacteroidetes;c__Flavobacteriia;o__Flavobacteriales;f__Flavobacteriaceae;g__Flavobacterium;s__Flavobacterium sp. LM4
g__Unclassified;s__Clostridiales bacterium VE202-28	2.72e-05	7.09e-05	9.97e-05	3.45e-05	5.38e-05	3.42e-05	1.98e-05	0.00017725	1.35e-07	0.000100686	1.57e-05	3.27e-05	2.87e-05	1.36e-05	2.2e-05	1.19e-05	1.63e-05	8.77e-08	1.51e-05	2.27e-05	4.49e-07	5.77e-05	k__Bacteria;p__Firmicutes;c__Clostridia;o__Clostridiales;f__Unclassified;g__Unclassified;s__Clostridiales bacterium VE202-28
g__Blautia;s__Blautia hydrogenotrophica	3.81e-05	0.000170075	2.83e-05	2.79e-05	2.28e-05	3.29e-05	4.64e-06	1.6e-05	4.15e-06	3.1e-05	1.72e-05	4.61e-05	2.18e-05	6.84e-05	3.98e-07	3.99e-05	8.75e-06	2.63e-05	7.43e-06	5.26e-05	4.42e-06	0.000101162	k__Bacteria;p__Firmicutes;c__Clostridia;o__Clostridiales;f__Lachnospiraceae;g__Blautia;s__Blautia hydrogenotrophica
g__Unclassified;s__Lachnospiraceae bacterium MC2017	1.18e-05	9.31e-06	0	8.85e-06	8.14e-06	1.97e-05	1.58e-06	2.91e-07	0	2.26e-06	0	3.75e-05	1.13e-05	0	6.85e-08	7.29e-07	3.51e-06	0	9.4e-07	0.000176665	2.39e-07	1.19e-05	k__Bacteria;p__Firmicutes;c__Clostridia;o__Clostridiales;f__Lachnospiraceae;g__Unclassified;s__Lachnospiraceae bacterium MC2017
g__Bacteroides;s__Bacteroides sp. CAG:714	2.96e-05	1.84e-05	9.44e-05	0	5.2e-06	1.78e-05	1.72e-07	0	0	0	3.32e-07	3.66e-07	2.86e-08	1.96e-07	5.87e-08	3.75e-07	5.07e-06	0	1.26e-05	9.88e-07	0	5.16e-08	k__Bacteria;p__Bacteroidetes;c__Bacteroidia;o__Bacteroidales;f__Bacteroidaceae;g__Bacteroides;s__Bacteroides sp. CAG:714
g__Prevotella;s__Prevotella jejuni	8.76e-07	0	0	0	8.4e-08	0	0	0	0	0	1.84e-07	1.69e-07	9.05e-08	0	0	0	2.64e-06	1.64e-08	0	0	0	0	k__Bacteria;p__Bacteroidetes;c__Bacteroidia;o__Bacteroidales;f__Prevotellaceae;g__Prevotella;s__Prevotella jejuni
g__Clostridium;s__Clostridium sp. 1_1_41A1FAA	1.33e-06	7.69e-06	7.31e-06	4.35e-07	0	3.17e-05	1.55e-06	5.83e-07	0	0.000175741	5.84e-06	3.78e-06	1.49e-06	0	0	0.00010119	9.48e-07	4.68e-05	1.99e-05	4.37e-06	4e-07	0	k__Bacteria;p__Firmicutes;c__Clostridia;o__Clostridiales;f__Clostridiaceae;g__Clostridium;s__Clostridium sp. 1_1_41A1FAA
g__Gordonibacter;s__Gordonibacter sp. An232A	4.55e-06	1.62e-05	0	1.2e-05	5.04e-06	1.69e-05	9.05e-05	1.95e-05	2.59e-08	4.34e-05	1.45e-06	1.88e-07	2.63e-08	0	1.78e-06	0.00017546	4.8e-05	0	0	2.35e-05	0	5.6e-05	k__Bacteria;p__Actinobacteria;c__Coriobacteriia;o__Eggerthellales;f__Eggerthellaceae;g__Gordonibacter;s__Gordonibacter sp. An232A
g__Clostridium;s__Clostridium oryzae	5.65e-06	1.61e-05	0.000109768	0.000133889	4.19e-06	1.7e-05	9.73e-06	3.23e-07	0	3.03e-05	2.67e-06	1.74e-05	1.89e-05	0	4.92e-08	3.04e-05	8.59e-06	4.18e-06	2.17e-05	2.44e-05	0	3.27e-05	k__Bacteria;p__Firmicutes;c__Clostridia;o__Clostridiales;f__Clostridiaceae;g__Clostridium;s__Clostridium oryzae
g__Dendrosporobacter;s__Dendrosporobacter quercicolus	2.94e-08	1.93e-06	8.91e-08	1.43e-07	1.24e-06	2.74e-06	4.16e-06	1.07e-05	0	1.32e-07	0	3.12e-08	0	7.68e-07	8.62e-08	6.03e-07	0	0	1.71e-06	1.52e-06	0	9.83e-06	k__Bacteria;p__Firmicutes;c__Negativicutes;o__Selenomonadales;f__Sporomusaceae;g__Dendrosporobacter;s__Dendrosporobacter quercicolus
g__Collinsella;s__Collinsella bouchesdurhonensis	4.17e-07	4.92e-05	0	5.16e-06	2.24e-05	1.82e-06	2.52e-05	7.64e-06	0	6.2e-06	0	4.33e-06	1.34e-07	0	9.11e-07	1.76e-06	1.35e-06	0	0	1.79e-05	4.46e-07	0.000133734	k__Bacteria;p__Actinobacteria;c__Coriobacteriia;o__Coriobacteriales;f__Coriobacteriaceae;g__Collinsella;s__Collinsella bouchesdurhonensis
g__Unclassified;s__Firmicutes bacterium CAG_194_44_15	1.08e-05	3.2e-05	1.8e-05	3.04e-07	0.000105153	2.66e-05	1.12e-06	9.12e-05	0	1.87e-05	2.04e-06	3.78e-05	1.26e-05	5.58e-06	8.15e-07	4.63e-05	4.11e-05	1.74e-07	5.41e-07	5.27e-05	4.78e-08	4.02e-06	k__Bacteria;p__Firmicutes;c__Unclassified;o__Unclassified;f__Unclassified;g__Unclassified;s__Firmicutes bacterium CAG_194_44_15
g__Enterobacter;s__Enterobacter sp. BIDMC92	3.97e-07	0	3.26e-06	8.67e-07	0	0	2.96e-07	3.38e-05	1.63e-06	1.75e-05	0.000174455	4.36e-07	1.39e-06	1.46e-06	3.72e-06	9.49e-08	8.48e-08	1.22e-06	3.03e-06	1.79e-08	9.79e-07	0	k__Bacteria;p__Proteobacteria;c__Gammaproteobacteria;o__Enterobacterales;f__Enterobacteriaceae;g__Enterobacter;s__Enterobacter sp. BIDMC92
g__Parabacteroides;s__Parabacteroides sp. CAG:2	1.88e-05	1.4e-05	1.54e-06	5.56e-08	1.96e-05	2.71e-07	7.52e-07	1.29e-07	5.9e-07	4.96e-07	3.26e-05	1.56e-05	1.12e-07	4.34e-06	4.27e-08	3.03e-06	1.14e-06	0	4.19e-06	9.74e-06	2.38e-08	2.43e-06	k__Bacteria;p__Bacteroidetes;c__Bacteroidia;o__Bacteroidales;f__Tannerellaceae;g__Parabacteroides;s__Parabacteroides sp. CAG:2
g__Roseburia;s__Roseburia sp. CAG:309	5.56e-06	5.95e-05	6.22e-06	1.8e-06	2.14e-05	4.35e-05	4.73e-05	4.55e-07	0	1.15e-06	1.27e-06	1.36e-05	9.64e-06	8.18e-08	3.67e-06	2.73e-07	3.73e-05	8.64e-08	3.24e-06	0.00017345	3.84e-07	9.45e-06	k__Bacteria;p__Firmicutes;c__Clostridia;o__Clostridiales;f__Lachnospiraceae;g__Roseburia;s__Roseburia sp. CAG:309
g__Eubacterium;s__Eubacterium sp. 14-2	5.75e-06	4.99e-05	1.21e-05	1.53e-05	5.46e-05	2.69e-05	2.05e-05	4.26e-05	0	6.91e-07	9.06e-06	4.32e-05	1.49e-05	1.16e-05	1.76e-06	4.95e-05	0.000106114	1.06e-05	2.21e-05	6.56e-05	5.26e-06	4.66e-05	k__Bacteria;p__Firmicutes;c__Clostridia;o__Clostridiales;f__Eubacteriaceae;g__Eubacterium;s__Eubacterium sp. 14-2
g__Lactobacillus;s__Lactobacillus delbrueckii	2.5e-05	9.14e-06	0.00012728	8.19e-06	1.3e-05	4.19e-05	6.51e-05	6.95e-05	2.96e-05	0.000130801	1.23e-05	1.42e-05	3.73e-05	6.02e-05	5.03e-05	0.000154155	3.84e-05	5.3e-06	4.34e-05	6.64e-06	4.91e-05	2.02e-05	k__Bacteria;p__Firmicutes;c__Bacilli;o__Lactobacillales;f__Lactobacillaceae;g__Lactobacillus;s__Lactobacillus delbrueckii
g__Unclassified;s__Anaerolineaceae bacterium 4572_5.1	1.01e-06	0	0	0	0	0	0	0	0	0	0	0	2.82e-07	0	0	0	0	0.000172308	4.06e-08	0	0	0	k__Bacteria;p__Chloroflexi;c__Anaerolineae;o__Anaerolineales;f__Anaerolineaceae;g__Unclassified;s__Anaerolineaceae bacterium 4572_5.1
g__Bifidobacterium;s__Bifidobacterium merycicum	2.61e-05	8.25e-06	0	0.00014178	9.62e-06	3.05e-07	3.53e-05	1.69e-06	8.54e-07	0	6.25e-07	9.97e-07	0.000172059	1.79e-05	0	5.3e-06	2.19e-07	0	3.78e-07	5.15e-06	5.14e-06	2.44e-06	k__Bacteria;p__Actinobacteria;c__Actinobacteria;o__Bifidobacteriales;f__Bifidobacteriaceae;g__Bifidobacterium;s__Bifidobacterium merycicum
g__Bacteroides;s__Bacteroides helcogenes	7.44e-06	4.85e-05	1.83e-06	1.68e-06	6.15e-06	5.57e-06	3.61e-07	6.99e-07	0	1.97e-06	1.5e-05	1.16e-05	6.04e-07	8.88e-07	0	2.48e-08	3.98e-06	0	1.55e-06	6.34e-06	0	4.11e-05	k__Bacteria;p__Bacteroidetes;c__Bacteroidia;o__Bacteroidales;f__Bacteroidaceae;g__Bacteroides;s__Bacteroides helcogenes
g__Roseburia;s__Roseburia sp. CAG:380	6.49e-06	4.67e-05	3.28e-06	3.08e-06	3.86e-05	4.55e-05	2.71e-06	0	0	6.8e-06	1.01e-07	1.98e-05	2.38e-05	1.39e-05	0	4.79e-07	6.52e-06	7.37e-06	8.45e-07	1.35e-05	7.58e-06	6.68e-06	k__Bacteria;p__Firmicutes;c__Clostridia;o__Clostridiales;f__Lachnospiraceae;g__Roseburia;s__Roseburia sp. CAG:380
g__Unclassified;s__Pectobacterium phage DU_PP_III	0	0	2.91e-06	1.11e-06	7.84e-06	1.12e-06	9.61e-07	0	0	0	0	4.69e-05	0	0	0	0	3.24e-05	0	3.33e-06	2.1e-08	0	5.04e-07	k__Viruses;p__Unclassified;c__Unclassified;o__Unclassified;f__Unclassified;g__Unclassified;s__Pectobacterium phage DU_PP_III
g__Ethanoligenens;s__Ethanoligenens harbinense	0.00017045	8.73e-06	3.21e-06	1.63e-06	4.68e-06	1.4e-05	7.21e-06	7.48e-08	0	1.14e-06	2.98e-06	1.24e-05	2.44e-07	0	0	1.22e-06	2.36e-06	0	2.35e-07	1.03e-05	6.29e-07	8.19e-07	k__Bacteria;p__Firmicutes;c__Clostridia;o__Clostridiales;f__Ruminococcaceae;g__Ethanoligenens;s__Ethanoligenens harbinense
g__Shigella;s__Shigella boydii	7.13e-07	0	3.34e-06	3.11e-06	0	0	8.91e-08	0	2.14e-06	7.58e-06	6e-06	3.66e-08	1.03e-06	6.66e-07	0.000170401	0	0	2.07e-06	9.47e-07	0	5.69e-07	0	k__Bacteria;p__Proteobacteria;c__Gammaproteobacteria;o__Enterobacterales;f__Enterobacteriaceae;g__Shigella;s__Shigella boydii
g__Unclassified;s__Firmicutes bacterium CAG:110_56_8	9.48e-06	6.52e-05	0	0	5.64e-06	2.15e-05	1.62e-06	0	5.62e-08	1.63e-07	0	5.39e-07	0	0	0	7.07e-07	2.45e-06	0	0	1.94e-05	0	1.45e-06	k__Bacteria;p__Firmicutes;c__Unclassified;o__Unclassified;f__Unclassified;g__Unclassified;s__Firmicutes bacterium CAG:110_56_8
g__Unclassified;s__Eubacteriaceae bacterium CHKCI004	8.44e-06	5.86e-05	8.08e-05	3.99e-06	0.000169767	3.36e-05	2.48e-05	9.08e-05	6.99e-08	0.000102169	1.55e-05	4.01e-05	4.02e-05	2.77e-05	2.6e-05	0.000121437	4.34e-05	1.07e-05	9.81e-06	7.18e-05	3.12e-06	1.75e-05	k__Bacteria;p__Firmicutes;c__Clostridia;o__Clostridiales;f__Eubacteriaceae;g__Unclassified;s__Eubacteriaceae bacterium CHKCI004
g__Anaerosporobacter;s__Anaerosporobacter mobilis	1.07e-05	7.26e-05	2.46e-05	5.2e-06	4.36e-05	4.23e-05	1.69e-06	0.000169444	0	3.13e-05	2.28e-05	5.44e-05	8.95e-05	0	3.21e-07	9.2e-05	1.4e-05	1.64e-05	1.57e-05	4.03e-05	0	4.06e-05	k__Bacteria;p__Firmicutes;c__Clostridia;o__Clostridiales;f__Lachnospiraceae;g__Anaerosporobacter;s__Anaerosporobacter mobilis
g__Bacillus;s__Bacillus cereus	6.73e-06	2.74e-05	4.66e-05	0.000106859	2.1e-05	4.77e-05	6.61e-05	8.16e-05	2.97e-08	1.92e-05	7.16e-07	1.49e-05	6.76e-05	0	4.57e-08	4.82e-06	3.39e-05	0.000169435	4.28e-05	4.24e-05	1.95e-05	1.28e-05	k__Bacteria;p__Firmicutes;c__Bacilli;o__Bacillales;f__Bacillaceae;g__Bacillus;s__Bacillus cereus
g__Clostridium;s__Clostridium diolis	1.27e-06	3.56e-06	4.83e-06	0	6.47e-07	1.46e-05	0	0	0	0	0	3.89e-06	0.000169414	0	0	2e-07	6.25e-07	0	1.63e-06	5.86e-05	7.25e-08	7.03e-06	k__Bacteria;p__Firmicutes;c__Clostridia;o__Clostridiales;f__Clostridiaceae;g__Clostridium;s__Clostridium diolis
[truncated: 7,420 more rows]
