# Supplementary material for: Bacteroides vulgatus alleviates dextran sodium sulfate-induced colitis and depression-like behaviour by facilitating gut-brain axis balance
Source: Front Microbiol. 2023 Nov 16;14:1287271. doi: 10.3389/fmicb.2023.1287271 (PMC10687441; doi:10.3389/fmicb.2023.1287271)
Supplement: Supplementary file 7 [file Table_4.XLSX]

## Sheet: Supplementary Table S4
Supplementary Table S4：Gene and genome mapping statistics from RNA-seq analysis.
Gene mapping statistics
sample_name	total_clean_read	total_mapping_gene_ratio	uniquely_mapping_gene_ratio
DSS1	42.46	78.41	73.56
DSS2	44.2	71.26	67.27
DSS3	45.56	76	70
DSS+BV1	41.25	74.39	70.12
DSS+BV2	44.33	73.3	68.71
DSS+BV3	44.37	74.66	70.57
Genome mapping statistics
sample_name	total_clean_read	total_mapping_genome_ratio	uniquely_mapping_genome_ratio
DSS1	42.46	94.77	86.09
DSS2	44.2	93.9	83.7
DSS3	45.56	95.15	85.06
DSS+BV1	41.25	95.02	85.27
DSS+BV2	44.33	95.69	84.68
DSS+BV3	44.37	94.88	84.18
