# Supplementary material for: Bacteroides vulgatus alleviates dextran sodium sulfate-induced colitis and depression-like behaviour by facilitating gut-brain axis balance
Source: Front Microbiol. 2023 Nov 16;14:1287271. doi: 10.3389/fmicb.2023.1287271 (PMC10687441; doi:10.3389/fmicb.2023.1287271)
Supplement: Supplementary file 8 [file Table_5.XLSX]

## Sheet: Supplementary Table S5
Supplementary Table S5: Differences analysis of gene expression between DSS group and DSS+B. vulgatus group.
	Row.names	baseMean	log2FoldChange	lfcSE	stat	pvalue	padj
1	S100a8	320.91	-4.40354	0.302231	-14.5701	4.35166e-48	6.87911e-44
2	S100a9	368.462	-4.1722	0.322773	-12.9261	3.20637e-38	2.53432e-34
3	Timp1	358.837	-2.34099	0.212112	-11.0366	2.54507e-28	1.34108e-24
4	Mmp8	80.0732	-4.32802	0.421358	-10.2716	9.46168e-25	3.73926e-21
5	Chl1	467.691	-2.11577	0.207744	-10.1845	2.32591e-24	7.3536e-21
6	Mmp9	112.397	-2.75639	0.271832	-10.1401	3.66887e-24	9.66624e-21
7	Mmp13	955.319	-3.37916	0.340116	-9.93533	2.92207e-23	6.59887e-20
8	Lgi2	636.169	-2.06881	0.215814	-9.58609	9.14835e-22	1.80771e-18
9	Retnlg	141.215	-3.22343	0.341092	-9.45032	3.37809e-21	5.93343e-18
10	Spon2	803.662	-1.4474	0.153616	-9.42221	4.41708e-21	6.98252e-18
11	Serpina3n	8877.63	-2.38011	0.263153	-9.04457	1.50259e-19	2.15935e-16
12	Col4a2	3848.01	-1.4329	0.16998	-8.42982	3.46187e-17	4.56043e-14
13	Cxcr2	66.0105	-3.6088	0.436704	-8.26371	1.4121e-16	1.71711e-13
14	Mmp3	1346.78	-3.26775	0.411638	-7.93841	2.04795e-15	2.31242e-12
15	Serpina3m	388.499	-2.39222	0.310184	-7.71226	1.23612e-14	1.30271e-11
16	Cxcl2	77.6223	-3.70487	0.484663	-7.64422	2.10213e-14	2.0769e-11
17	Lcn2	536.306	-3.22595	0.431238	-7.48067	7.39429e-14	6.87582e-11
18	Igfbp4	4189.79	-1.61358	0.223872	-7.20761	5.69427e-13	5.00084e-10
19	Col3a1	19128.3	-1.7606	0.246879	-7.13144	9.93222e-13	7.85042e-10
20	Chil3	181.524	-4.04249	0.566803	-7.1321	9.88485e-13	7.85042e-10
21	Scara5	460.17	-1.59998	0.225075	-7.10869	1.17153e-12	8.81882e-10
22	Col4a1	7369.89	-1.37244	0.195019	-7.03746	1.95772e-12	1.40671e-09
23	Saa3	2578.68	-3.68672	0.528406	-6.97706	3.01418e-12	2.07166e-09
24	Pla2g3	116.079	2.42723	0.351084	6.91352	4.72763e-12	3.11394e-09
25	Chil1	155.525	-5.61267	0.820464	-6.84085	7.87239e-12	4.97787e-09
26	Ctps	1250.98	-1.48629	0.222905	-6.66785	2.59576e-11	1.57822e-08
27	Tnc	3954.92	-1.41553	0.215791	-6.55973	5.39068e-11	3.15614e-08
28	Hmox1	396.24	-1.63655	0.249827	-6.55071	5.72642e-11	3.23297e-08
29	Il1r2	117.3	-2.51676	0.386371	-6.51384	7.32541e-11	3.99311e-08
30	Abcc9	1576.14	-1.4758	0.227281	-6.49328	8.39882e-11	4.42562e-08
31	Clip4	179.503	-1.82357	0.281285	-6.48298	8.99283e-11	4.58576e-08
32	Sfrp1	1974.98	-1.59079	0.246184	-6.46179	1.03475e-10	5.11165e-08
33	Dhcr7	1608.05	0.924273	0.145973	6.33179	2.42327e-10	1.16082e-07
34	Csf3	33.5436	-4.20236	0.668093	-6.29009	3.17284e-10	1.47518e-07
35	Col5a2	2272.91	-1.38198	0.220001	-6.28169	3.34909e-10	1.51264e-07
36	Igfbp5	12025.5	-1.64916	0.264798	-6.228	4.72414e-10	2.01836e-07
37	Slit3	649.285	-1.71198	0.274715	-6.23184	4.61002e-10	2.01836e-07
38	Fcna	242.675	-1.57426	0.253671	-6.20591	5.43816e-10	2.26227e-07
39	Tacr1	355.566	-1.67852	0.273908	-6.12803	8.89711e-10	3.60629e-07
40	Zbtb8b	603.785	-1.79596	0.295137	-6.08516	1.16376e-09	4.59917e-07
41	Steap4	1003.16	-2.14383	0.354108	-6.05417	1.41147e-09	5.44207e-07
42	Hdc	69.8674	-2.43639	0.406699	-5.99064	2.09019e-09	7.86708e-07
43	Ccl2	185.451	-2.37416	0.397564	-5.97177	2.3469e-09	8.62785e-07
44	Selp	374.223	-2.25069	0.378356	-5.94861	2.70425e-09	9.71562e-07
45	Gml	42.9469	-5.11321	0.864168	-5.91692	3.2803e-09	1.15233e-06
46	Cxcl5	484.538	-3.99297	0.682293	-5.85228	4.84874e-09	1.66628e-06
47	Col5a3	367.761	-1.27353	0.218253	-5.83512	5.37504e-09	1.80784e-06
48	Mmp10	731.573	-3.15261	0.55466	-5.68385	1.31694e-08	4.33711e-06
49	Lox	560.65	-1.86878	0.333257	-5.60761	2.0514e-08	6.61806e-06
50	Selenbp1	9769.12	1.3494	0.241491	5.58781	2.29957e-08	7.27033e-06
51	P3h3	236.051	-1.20456	0.216339	-5.56791	2.57807e-08	7.99099e-06
52	Tenm3	356.643	-1.12008	0.201389	-5.56176	2.67067e-08	8.11882e-06
53	Marco	51.9275	-3.40022	0.611858	-5.55721	2.74128e-08	8.17626e-06
54	Cxcl3	27.3596	-3.74803	0.676445	-5.54078	3.01135e-08	8.81546e-06
55	Kcnj8	591.911	-1.63462	0.296871	-5.50616	3.66744e-08	1.05409e-05
56	Nos2	1799.81	-3.71457	0.676194	-5.49335	3.94374e-08	1.11326e-05
57	Kcna2	149.082	-1.452	0.264526	-5.48906	4.04069e-08	1.12062e-05
58	Grem1	1737.26	-1.99049	0.365534	-5.44542	5.16819e-08	1.4086e-05
59	Cebpb	344.039	-1.29672	0.23936	-5.41746	6.04519e-08	1.6197e-05
60	Dio2	115.408	-3.54053	0.662211	-5.34653	8.96542e-08	2.36209e-05
61	Cemip	715.29	-2.12787	0.398588	-5.33852	9.37074e-08	2.42841e-05
62	Il33	568.726	-1.64518	0.308484	-5.33309	9.65539e-08	2.46181e-05
63	Wfdc17	331.909	-1.93701	0.363734	-5.32534	1.00764e-07	2.52838e-05
64	Cyp7b1	82.4522	-2.01407	0.382131	-5.27062	1.35961e-07	3.35823e-05
65	Sparc	7023.71	-0.948652	0.180795	-5.24712	1.54498e-07	3.75739e-05
66	Trem1	35.4236	-2.84286	0.547642	-5.19109	2.09062e-07	5.00735e-05
67	Pla1a	140.883	-2.09236	0.40415	-5.1772	2.25244e-07	5.3144e-05
68	Acat3	17.4709	-4.26964	0.830685	-5.1399	2.74887e-07	6.39032e-05
69	Selenbp2	1079.41	1.43111	0.27989	5.11311	3.16895e-07	7.26011e-05
70	Chrdl2	242.766	-2.53713	0.498156	-5.09305	3.52355e-07	7.95718e-05
71	Clec10a	187.53	-1.89958	0.377839	-5.0275	4.96924e-07	0.000110639
72	Spon1	883.839	-2.08054	0.414895	-5.0146	5.31427e-07	0.000116678
73	Gm38525	31.9701	-3.60897	0.720889	-5.00628	5.54923e-07	0.000120167
74	Apod	323.954	-2.21443	0.445267	-4.97328	6.58309e-07	0.000140629
75	Hand2	333.087	-2.20836	0.444519	-4.96799	6.76512e-07	0.000142591
76	Olfr1033	282.206	-1.55947	0.315005	-4.95061	7.39811e-07	0.000153881
77	Col1a1	3646.84	-1.29867	0.262788	-4.94191	7.73594e-07	0.000158818
78	Rab44	32.3803	-2.33363	0.474736	-4.91565	8.84896e-07	0.000179339
79	Duoxa2	1681.72	-1.58609	0.324065	-4.89436	9.86278e-07	0.000197356
80	Hspb8	553.948	-1.3244	0.273134	-4.84892	1.24134e-06	0.000242277
81	Togaram2	28.3039	-2.69428	0.555648	-4.84891	1.24143e-06	0.000242277
82	Hmgcs1	5971.96	1.26038	0.260149	4.84483	1.26721e-06	0.000244294
83	Sult2b1	258.38	1.37439	0.284134	4.8371	1.31748e-06	0.000250924
84	Cd163	736.857	-1.9627	0.40661	-4.82699	1.38614e-06	0.000258453
85	Cacna1d	287.686	-1.04115	0.215716	-4.82648	1.38971e-06	0.000258453
86	Bicc1	432.721	-1.03376	0.214318	-4.82352	1.41049e-06	0.000259267
87	Atp1b2	217.674	-1.4909	0.310055	-4.80852	1.5205e-06	0.000276277
88	Fkbp10	368.794	-1.15759	0.241801	-4.78736	1.68988e-06	0.000303564
89	Hspa2	311.673	-2.0111	0.420376	-4.78405	1.71796e-06	0.000305141
90	Col18a1	3881.9	-1.40286	0.294551	-4.76271	1.91008e-06	0.000335494
91	Rgma	223.586	-1.24522	0.262204	-4.74906	2.0436e-06	0.000351143
92	Lrg1	991.755	-2.95298	0.621684	-4.74997	2.03448e-06	0.000351143
93	Itih3	64.5522	-1.89964	0.401941	-4.72618	2.28788e-06	0.00038889
94	Pi15	236.586	-1.66671	0.35396	-4.70876	2.49234e-06	0.000419137
95	Ugt8a	97.9858	4.98769	1.06655	4.67646	2.91874e-06	0.000485679
96	Hoxa11	151.304	-1.31733	0.282121	-4.66937	3.0213e-06	0.000497508
97	Lhfp	766.193	-0.996909	0.21393	-4.65998	3.16236e-06	0.000515367
98	Adamts7	143.885	-1.37043	0.294331	-4.65608	3.22283e-06	0.000519862
99	Whrn	194.351	1.11574	0.24017	4.64565	3.39008e-06	0.000541316
100	Itm2a	140.644	-2.00673	0.434313	-4.62048	3.82861e-06	0.000599234
101	Inhbb	133.457	-1.80551	0.390735	-4.6208	3.82263e-06	0.000599234
102	Itgb3	571.702	-1.09342	0.236896	-4.61563	3.91913e-06	0.000607389
103	Emilin1	1361.61	-1.20131	0.261805	-4.58857	4.463e-06	0.000684962
104	Arsi	87.0639	-1.99099	0.435079	-4.57617	4.73573e-06	0.000719831
105	Clec4d	130.367	-1.77122	0.387708	-4.56844	4.91365e-06	0.000739762
106	Adm	164.209	-1.61483	0.355777	-4.53889	5.65514e-06	0.000843362
107	Nsg1	190.937	-1.95117	0.430851	-4.52865	5.93611e-06	0.000870799
108	Col5a1	1916.25	-1.08714	0.240084	-4.52818	5.94928e-06	0.000870799
109	Ptx3	64.9003	-3.33037	0.735825	-4.52604	6.01002e-06	0.000871618
110	Fpr2	56.6199	-2.97202	0.657095	-4.52296	6.09805e-06	0.000876345
111	Olfml3	544.977	-1.22005	0.270612	-4.50849	6.52905e-06	0.00092983
112	Wfdc12	12.8125	-6.09003	1.3548	-4.49516	6.95185e-06	0.000981204
113	Hsd17b7	545.441	0.960407	0.213865	4.49072	7.09832e-06	0.0009843
114	Ifitm1	1400.68	-1.82762	0.40688	-4.49178	7.06316e-06	0.0009843
115	Mindy4	40.2981	-1.6001	0.357402	-4.47704	7.56834e-06	0.00104035
116	Ang4	232.602	2.49584	0.558301	4.47041	7.8069e-06	0.00106389
117	Loxl2	1416.56	-0.919761	0.205899	-4.46705	7.93057e-06	0.00107151
118	Matn4	36.8451	-1.98597	0.445072	-4.46214	8.11457e-06	0.00108708
119	Mmp2	2430.75	-0.795294	0.178633	-4.45211	8.50314e-06	0.00112956
120	Adora1	228.397	-2.27743	0.512262	-4.44583	8.75515e-06	0.00115334
121	Glis3	295.524	-0.850672	0.192662	-4.41536	1.00843e-05	0.00131746
122	Hdac9	173.852	-1.2707	0.289216	-4.39359	1.11495e-05	0.00144468
123	2210407C18Rik	713.793	2.89534	0.661305	4.37822	1.1965e-05	0.00152535
124	Ankrd9	268.946	1.04246	0.238083	4.37857	1.19463e-05	0.00152535
125	Adamts2	400.142	-1.1641	0.266288	-4.37157	1.23355e-05	0.00156
126	Ak4	970.84	-1.25155	0.288396	-4.33969	1.42682e-05	0.00177819
127	Rundc3b	349.595	1.29544	0.298528	4.33942	1.42858e-05	0.00177819
128	C1qtnf1	451.221	-1.09534	0.25332	-4.32393	1.53272e-05	0.00189291
129	Il6	52.9847	-2.69542	0.625096	-4.312	1.61781e-05	0.00196408
130	Wipi1	265.806	-0.866727	0.201065	-4.31067	1.62762e-05	0.00196408
131	Fstl1	1758.72	-0.953134	0.220949	-4.31381	1.60462e-05	0.00196408
132	Cir1	419.423	-0.678378	0.157655	-4.30294	1.68548e-05	0.00201849
133	Col1a2	6537.91	-0.945816	0.220112	-4.29697	1.73152e-05	0.00205803
134	Htr3a	154.121	-2.80983	0.654619	-4.29231	1.76823e-05	0.00208598
135	Naaladl1	352.743	2.32756	0.544122	4.27765	1.88881e-05	0.00219546
136	Tubb3	145.78	-2.33642	0.546171	-4.27782	1.88734e-05	0.00219546
137	Angpt2	123.043	-1.71854	0.402325	-4.27151	1.94154e-05	0.00224029
138	Il6st	3356.59	-0.956181	0.224005	-4.26856	1.96737e-05	0.00225364
139	Hp	560.531	-3.28507	0.770619	-4.2629	2.01793e-05	0.00229493
140	Chrd	191.034	-1.74824	0.410564	-4.25814	2.06135e-05	0.00232756
141	Epn2	1085.77	-0.648417	0.15275	-4.24495	2.18642e-05	0.00245128
142	Rasl10b	43.391	-2.08664	0.492957	-4.23291	2.30691e-05	0.00256815
143	Car1	61334.3	2.86215	0.677771	4.22289	2.41188e-05	0.00266622
144	Gsdmc3	2347.84	1.81576	0.432382	4.19943	2.6759e-05	0.00291728
145	Pcsk2	72.5442	-2.59509	0.617855	-4.20016	2.66723e-05	0.00291728
146	C1qtnf7	93.8094	-1.78421	0.426292	-4.18543	2.84628e-05	0.00308179
147	Csf3r	294.278	-1.83362	0.438659	-4.18005	2.91444e-05	0.00313411
148	Cp	1079.59	-1.83099	0.438227	-4.17817	2.93862e-05	0.00313876
149	Kcns1	24.4284	-3.06603	0.735475	-4.16878	3.06239e-05	0.00316407
150	Rnf144a	187.814	-1.29683	0.3109	-4.1712	3.02994e-05	0.00316407
151	Sirpb1c	66.1821	-2.10651	0.50465	-4.1742	2.9904e-05	0.00316407
152	Wdfy1	668.847	0.809185	0.194068	4.1696	3.05134e-05	0.00316407
153	Hoxb8	82.2744	3.91987	0.939696	4.17142	3.02703e-05	0.00316407
154	Thsd7a	96.1977	-1.17322	0.281616	-4.16605	3.09922e-05	0.00318133
155	Lgi4	261.138	-1.1323	0.272162	-4.1604	3.17693e-05	0.00324006
156	Duox2	7427.72	-1.06709	0.256851	-4.15452	3.25967e-05	0.00330313
157	Ifitm6	34.1464	-2.482	0.598269	-4.14863	3.34465e-05	0.00336766
158	Bmp1	577.302	-0.794039	0.191761	-4.14078	3.46129e-05	0.00346304
159	Serpine2	550.275	-1.8899	0.458454	-4.12233	3.75059e-05	0.00372889
160	Lama1	295.263	-1.27449	0.309377	-4.11954	3.79636e-05	0.0037508
161	Wfdc21	10.8502	-4.31617	1.05083	-4.1074	4.00142e-05	0.00392884
162	Mid1ip1	1599.81	0.774074	0.188713	4.10187	4.09823e-05	0.00395029
163	Twist2	31.5972	-2.13371	0.519928	-4.10385	4.06334e-05	0.00395029
164	Arxes2	47.0785	-1.76831	0.431093	-4.10193	4.09724e-05	0.00395029
165	Nsdhl	885.65	0.981611	0.239663	4.09579	4.20724e-05	0.00402264
166	Ccl11	710.185	-1.39196	0.339928	-4.09486	4.22418e-05	0.00402264
167	Rspo3	209.189	-1.56069	0.381922	-4.0864	4.38119e-05	0.00414717
168	Galnt18	153.346	-1.52513	0.373519	-4.08314	4.44309e-05	0.00418074
169	Serpina3c	46.4397	-2.4311	0.595661	-4.08135	4.4775e-05	0.00418819
170	Cubn	129.941	4.08359	1.00114	4.07896	4.52385e-05	0.00420665
171	Aldh3b2	98.8017	1.36185	0.334634	4.06968	4.70782e-05	0.00435212
172	Igfbp7	2706.88	-1.06281	0.261353	-4.06659	4.77068e-05	0.00437787
173	Ncald	800.534	-0.731158	0.17984	-4.06559	4.79107e-05	0.00437787
174	Cald1	5353.11	-1.01212	0.249565	-4.05555	5.00169e-05	0.00452211
175	Slc4a4	1268.4	1.38993	0.342742	4.05534	5.00614e-05	0.00452211
176	Cacna1c	624.474	-0.80856	0.199488	-4.05317	5.05281e-05	0.00453834
177	Pdpn	424.312	-1.13995	0.28189	-4.04394	5.25612e-05	0.00468027
178	Il5ra	158.025	-3.60353	0.891521	-4.042	5.29965e-05	0.00468027
179	Plat	450.349	-2.2134	0.547546	-4.04239	5.29088e-05	0.00468027
180	Gpm6b	612.652	-1.29629	0.32147	-4.03237	5.52162e-05	0.00484921
181	Tmem38b	486.163	-0.683196	0.169641	-4.0273	5.64202e-05	0.00492757
182	Grik1	16.2924	-4.16564	1.03544	-4.02305	5.74488e-05	0.00498984
183	S100g	211.403	7.81816	1.94825	4.01291	5.99741e-05	0.00517516
184	AW551984	183.346	-1.82341	0.454502	-4.01188	6.02372e-05	0.00517516
185	Bnip3	655.52	-1.41887	0.354732	-3.99985	6.33827e-05	0.00538685
186	Hmgcr	3357.9	0.899488	0.224815	4.00102	6.3069e-05	0.00538685
187	Cyp51	3150.35	1.25835	0.314975	3.99507	6.46746e-05	0.00546725
188	Nid2	332.667	-0.795583	0.199565	-3.98658	6.70326e-05	0.00561998
189	Antxr1	974.265	-1.01529	0.25474	-3.98561	6.73076e-05	0.00561998
190	Zfp7	590.145	0.885502	0.222222	3.98476	6.75479e-05	0.00561998
191	Ak1	127.677	-1.03289	0.259395	-3.98189	6.8368e-05	0.00565844
192	Ifitm2	2543.69	-0.922866	0.232011	-3.97768	6.9592e-05	0.00572974
193	Snai1	94.985	-1.22852	0.309496	-3.96942	7.20484e-05	0.00590125
194	Prph	262.178	-2.36016	0.595174	-3.9655	7.32424e-05	0.00596812
195	Mt2	2382.2	-1.77091	0.450753	-3.92878	8.53782e-05	0.00692133
196	Krt7	1990.02	1.17726	0.299762	3.92732	8.58965e-05	0.00692782
197	Nxpe5	94.5468	-1.45485	0.371142	-3.91992	8.85782e-05	0.0070364
198	Pappa2	473.389	-1.32085	0.336848	-3.92121	8.81063e-05	0.0070364
199	Tat	923.712	-1.43819	0.366782	-3.92111	8.81417e-05	0.0070364
200	Fbln2	841.845	-1.03053	0.263719	-3.90767	9.31909e-05	0.00736581
201	Nfatc4	286.293	-1.05961	0.27211	-3.89405	9.85858e-05	0.00773616
202	Phyhd1	150.985	-1.45217	0.372983	-3.89338	9.88552e-05	0.00773616
203	Kras	2841.18	0.476033	0.122344	3.89094	9.98555e-05	0.00773782
204	Adcy2	110.534	-1.44384	0.371012	-3.89162	9.95762e-05	0.00773782
205	Sphk1	227.81	-1.27389	0.327624	-3.88827	0.00010096	0.00778521
206	Apbb1	183.856	-1.34553	0.346259	-3.8859	0.00010195	0.00782343
207	Egfl7	234.914	-1.16346	0.299573	-3.88374	0.000102861	0.00785517
208	C1qtnf3	90.137	1.99665	0.514597	3.88003	0.000104444	0.00793777
209	B4galt2	100.071	-0.961665	0.248852	-3.8644	0.000111363	0.00842313
210	Gfap	266.85	-1.53363	0.397355	-3.85959	0.000113575	0.00854951
211	Selenon	334.618	-0.895595	0.232124	-3.85826	0.000114196	0.00855553
212	Eln	1693.21	-1.29333	0.335638	-3.85336	0.00011651	0.0086877
213	Ptges	408.471	-1.22798	0.319492	-3.84355	0.000121267	0.00899996
214	Ptger1	151.297	-1.15121	0.299674	-3.84156	0.000122257	0.00903103
215	Tmem100	130.063	-1.5445	0.402333	-3.83886	0.000123605	0.00904607
216	Inpp5j	1352	1.15787	0.301614	3.83893	0.000123572	0.00904607
217	Col16a1	1006.68	-1.15081	0.299963	-3.8365	0.000124799	0.00909137
218	Nsg2	246.238	-2.27333	0.594122	-3.82636	0.000130053	0.0094306
219	Cox5a	4410.96	0.530504	0.138772	3.82284	0.000131923	0.00952258
220	Lgals3	16131.4	0.868623	0.228217	3.80613	0.000141161	0.010143
221	Gsdmc2	7435.79	1.29168	0.339812	3.80115	0.000144028	0.0103023
222	Pnliprp2	184.667	-3.18378	0.838284	-3.79798	0.000145881	0.0103878
223	Slc49a4	1142.6	-0.717128	0.189084	-3.79264	0.000149053	0.0105661
224	Flrt3	667.309	1.24613	0.328782	3.79016	0.000150553	0.0106248
225	Rcn3	464.994	-1.01476	0.267885	-3.78806	0.000151827	0.0106671
226	Ngp	7.62934	-5.33099	1.41042	-3.77972	0.000157007	0.0108633
227	Calcoco1	524.712	-0.973101	0.257493	-3.77914	0.00015737	0.0108633
228	Mrps36	331.683	0.653684	0.172971	3.77917	0.000157354	0.0108633
229	Vstm4	146.125	-1.43009	0.37811	-3.7822	0.000155446	0.0108633
230	Flot2	911.484	-1.16111	0.308418	-3.76473	0.000166727	0.0114592
231	Ifitm3	2668.03	-1.22783	0.327036	-3.75443	0.000173738	0.0118381
232	Cd302	441.58	-1.25475	0.334119	-3.75539	0.000173072	0.0118381
233	Hoxb6	219.514	3.5393	0.943347	3.75185	0.000175532	0.0119091
234	Sgip1	103.654	-2.08456	0.555983	-3.74932	0.000177313	0.0119785
235	Ly6g2	513.536	-1.17607	0.314143	-3.74375	0.000181294	0.0121953
236	Trim10	40.0468	-3.48128	0.930576	-3.74099	0.000183296	0.0122778
237	Ppfia3	392.052	2.04914	0.548045	3.73901	0.000184749	0.0123229
238	Olfml2b	659.67	-1.0284	0.27519	-3.73706	0.000186187	0.0123388
239	Adgra2	578.347	-0.877404	0.234816	-3.73657	0.000186549	0.0123388
240	Apcdd1	102.821	-1.28804	0.345225	-3.73101	0.000190712	0.0125094
241	Rbms3	291.572	-1.17497	0.314909	-3.73115	0.000190606	0.0125094
242	9030624G23Rik	80.2164	1.24223	0.333211	3.72806	0.000192962	0.0125528
243	Sirpb1b	31.2798	-2.26783	0.608178	-3.7289	0.000192318	0.0125528
244	Saa1	9414.94	-2.33864	0.628082	-3.72347	0.000196505	0.0127277
245	Fosl1	78.8219	1.63857	0.440179	3.7225	0.00019726	0.0127277
246	Pcdh19	48.1517	-1.4704	0.395144	-3.72118	0.000198298	0.0127426
247	Wfdc18	588.843	-3.1198	0.841391	-3.70791	0.000208977	0.0133745
248	Gml2	10.0111	-5.73119	1.54752	-3.70345	0.000212684	0.0135569
249	Scn5a	56.9997	-2.26028	0.611546	-3.69601	0.000219012	0.0138182
250	Kcne4	388.872	-1.57404	0.425901	-3.69579	0.0002192	0.0138182
251	Nkd1	276.81	-0.730189	0.197586	-3.69556	0.000219406	0.0138182
252	Kirrel	633.187	-0.996724	0.269858	-3.69351	0.000221184	0.0138749
253	Reep1	114.936	-1.33397	0.361486	-3.69024	0.00022404	0.0139985
254	Adamts12	93.8092	-0.956505	0.259327	-3.68841	0.000225662	0.0140444
255	Ctla2a	305.394	-1.09736	0.298595	-3.67508	0.000237776	0.0147402
256	Lgr5	37.0074	3.40342	0.926421	3.67373	0.000239034	0.0147604
257	Gpx3	3305.11	-1.16512	0.317515	-3.6695	0.000243026	0.0148905
258	Camk2g	536.903	-0.643973	0.175485	-3.66968	0.000242855	0.0148905
259	P3h1	188.948	-1.15188	0.314087	-3.66739	0.000245043	0.0149561
260	Col27a1	448.393	-0.693688	0.189238	-3.66569	0.000246673	0.0149977
261	Il1f9	15.3463	-2.54841	0.695473	-3.66428	0.000248031	0.0150225
262	Mrc2	451.244	-0.771983	0.210796	-3.66223	0.000250026	0.0150855
263	Tgfbr3	1407.2	-1.11942	0.306473	-3.65258	0.000259618	0.0156047
264	Osr2	497.203	5.74824	1.57587	3.64767	0.000264632	0.0158459
265	Efemp2	340.05	-0.918025	0.252109	-3.64138	0.000271181	0.0161767
266	Flot1	684.155	-0.620366	0.170416	-3.64029	0.000272328	0.0161841
267	Klhl24	1031.06	-0.807349	0.222149	-3.63428	0.000278762	0.0165044
268	Ucp2	7322.98	0.594181	0.163774	3.62806	0.000285558	0.0168437
269	Tac1	841.765	-2.19725	0.606449	-3.62313	0.000291055	0.0171041
270	Lilr4b	130.333	-1.50777	0.416389	-3.62107	0.00029339	0.017114
271	C3	7605.19	-1.9372	0.534939	-3.62134	0.000293078	0.017114
272	Slc16a3	329.531	-1.05867	0.292734	-3.61651	0.000298608	0.0173271
273	Dusp26	32.5426	-2.63824	0.729608	-3.61596	0.000299234	0.0173271
274	Nlrp12	9.10684	-3.60999	0.998612	-3.61501	0.000300339	0.0173276
275	Galnt2	1590.33	-0.716026	0.198789	-3.60194	0.000315853	0.0181564
276	Pde7b	282.936	-1.03413	0.287746	-3.5939	0.000325759	0.0185906
277	Ltbp3	588.163	-0.960946	0.267354	-3.59428	0.000325286	0.0185906
278	Vstm5	320.477	0.993471	0.276584	3.59193	0.000328232	0.0185975
279	Entpd3	52.3642	-1.99779	0.556086	-3.59259	0.000327407	0.0185975
280	Tmem41b	1017.92	0.591569	0.165126	3.58254	0.000340269	0.0191475
281	Sqle	2395.89	1.08341	0.302498	3.58154	0.000341574	0.0191475
282	Galnt3	1996.94	0.454945	0.127024	3.58158	0.000341519	0.0191475
283	P3h4	178.582	-0.841078	0.234991	-3.57919	0.000344661	0.0192523
284	Tspan4	461.521	-1.07366	0.300264	-3.57572	0.000349265	0.0194408
285	Ltf	149.63	-3.76632	1.05379	-3.57407	0.000351481	0.0194955
286	Saa2	12.2344	-3.18564	0.892246	-3.57035	0.000356499	0.0197047
287	Hgf	400.084	-0.783143	0.219538	-3.56722	0.000360783	0.019823
288	Mrgpra2b	5.33593	-5.81086	1.6292	-3.5667	0.00036151	0.019823
289	Nid1	2224.3	-0.625942	0.175528	-3.56605	0.000362401	0.019823
290	Tnfrsf12a	298.335	0.716113	0.201329	3.55692	0.000375223	0.0204535
291	Cd300lf	136.753	-1.55664	0.43796	-3.5543	0.000378984	0.0205876
292	Ldlr	3160.94	0.967685	0.272351	3.55309	0.000380739	0.0206121
293	Nos1	309.524	-2.32278	0.654746	-3.5476	0.000388765	0.0209747
294	Cfh	1201.13	-1.43185	0.404247	-3.54202	0.000397079	0.0213504
295	Serpina3k	7.54082	-5.31109	1.50083	-3.53877	0.000401998	0.0214689
296	Penk	380.163	-2.10452	0.594691	-3.53884	0.000401887	0.0214689
297	Vwf	1018.52	-0.662998	0.187596	-3.53418	0.000409045	0.0215543
298	Sgcb	289.342	-0.839529	0.237546	-3.53417	0.000409052	0.0215543
299	Apba2	48.8102	-2.08692	0.59047	-3.53434	0.000408801	0.0215543
300	Sdk1	320.039	-1.02193	0.28915	-3.53425	0.00040893	0.0215543
301	Mab21l2	317.093	-1.46871	0.41708	-3.52141	0.000429266	0.0225215
302	Fry	512.881	-0.706876	0.200822	-3.51992	0.000431682	0.0225215
303	Chst12	189.321	-0.960548	0.272822	-3.52079	0.000430269	0.0225215
304	Sod3	684.921	-1.35232	0.384619	-3.51601	0.000438085	0.0227057
305	Draxin	44.5749	-1.62796	0.46295	-3.5165	0.000437277	0.0227057
306	Pirt	198.391	-2.38552	0.678872	-3.51395	0.000441502	0.0227338
307	Ldlrad4	394.304	-0.828483	0.235743	-3.51434	0.000440843	0.0227338
308	Fpr1	54.0771	-1.93338	0.551145	-3.50793	0.000451604	0.0231034
309	Ppic	329.617	-0.963923	0.274754	-3.50831	0.000450968	0.0231034
310	Adcy1	47.1814	-1.38251	0.394273	-3.50648	0.00045408	0.0231552
311	Gm9733	12.6041	-2.65611	0.7589	-3.49994	0.000465354	0.023578
312	Adam9	2521.81	-0.452439	0.129264	-3.50013	0.000465036	0.023578
313	Asprv1	21.7202	-1.94073	0.555087	-3.49626	0.00047183	0.0238297
314	Dcn	9022.09	-1.06941	0.306076	-3.49393	0.000475968	0.0239621
315	Pcyt2	997.976	0.755345	0.216576	3.48767	0.000487244	0.0244519
316	Ctsk	244.29	-1.15969	0.333002	-3.48253	0.000496693	0.0248472
317	Npcd	67.6373	-1.32262	0.379909	-3.48142	0.00049877	0.0248724
318	Ranbp17	73.0405	-1.24645	0.358324	-3.47854	0.000504146	0.0250614
319	Ms4a4a	357.813	-1.33602	0.38466	-3.47326	0.000514184	0.0254152
320	Hoxd4	132.817	2.59954	0.748476	3.4731	0.000514478	0.0254152
321	Ppbp	16.2963	-3.65329	1.0522	-3.47207	0.000516467	0.025434
322	Vip	682.32	-2.13246	0.614396	-3.47083	0.000518857	0.0254723
323	Syt4	98.6293	-2.40812	0.694511	-3.46736	0.000525605	0.0257237
324	Rspo1	28.4153	-1.49967	0.433043	-3.46309	0.000534	0.0260539
325	Mrvi1	773.69	-0.664446	0.192115	-3.45859	0.000543009	0.026412
326	Saxo1	16.6945	-3.47315	1.00493	-3.4561	0.000548052	0.0265755
327	Adam22	103.763	-1.37459	0.398439	-3.44992	0.000560745	0.0271078
328	Zcchc24	963.252	-0.90893	0.263578	-3.44843	0.000563851	0.0271749
329	Fgf13	67.606	-2.10513	0.610643	-3.4474	0.00056601	0.027196
330	Cnnm2	122.993	-0.917458	0.266247	-3.44589	0.00056918	0.0272655
331	Peg3	303.151	-1.08641	0.315809	-3.44007	0.000581559	0.0277743
332	Fbn1	1238.53	-0.995985	0.289727	-3.43767	0.000586742	0.0279374
333	Usp2	360.131	0.931899	0.27119	3.43633	0.000589655	0.0279757
334	Pth1r	95.7624	-0.990058	0.28817	-3.43567	0.000591085	0.0279757
335	Adamdec1	8496.35	1.83981	0.536036	3.43225	0.000598599	0.0282467
336	Il11	233.133	-2.3097	0.673559	-3.4291	0.000605583	0.0284913
337	Osm	24.7925	-1.97783	0.577001	-3.42778	0.000608549	0.0285458
338	Chodl	86.3665	-1.62618	0.474716	-3.42559	0.000613456	0.0286062
339	Arhgap23	277.543	-0.940405	0.274479	-3.42615	0.000612206	0.0286062
340	Tcp11l2	306.167	-1.0657	0.31216	-3.41396	0.000640254	0.029768
341	H1f2	890.701	-0.876564	0.257041	-3.41021	0.000649135	0.0300924
342	Mrc1	1418.65	-1.31049	0.385291	-3.40129	0.000670691	0.0310008
343	Clec4e	53.9628	-2.28625	0.672459	-3.39983	0.000674279	0.0310758
344	F13a1	885.937	-1.33516	0.393101	-3.39647	0.000682616	0.0313686
345	Rbp1	154.192	-1.14244	0.337211	-3.3879	0.000704297	0.0322711
346	Vil1	13664.4	0.498757	0.147394	3.38384	0.000714798	0.0326026
347	Slc30a10	702.043	5.28231	1.56119	3.38351	0.000715658	0.0326026
348	Ryr2	168.065	-1.25421	0.371931	-3.37217	0.000745793	0.0338778
349	Elavl4	98.3643	-2.27326	0.675515	-3.36522	0.000764818	0.0346425
350	Hhip	119.101	1.04929	0.312086	3.36216	0.000773341	0.0349285
351	Ggt5	514.147	-1.05846	0.314937	-3.36087	0.000776978	0.0349928
352	Ndufb4	667.578	0.520098	0.154797	3.35987	0.000779803	0.0350203
353	Gstp2	775.654	0.873074	0.260018	3.35775	0.000785807	0.0351899
354	Slc4a1	12.5798	-2.34382	0.69925	-3.35191	0.000802567	0.0357931
355	Zfp423	50.4387	-1.16552	0.347763	-3.35148	0.000803804	0.0357931
356	Smim41	11.0934	-2.62146	0.782853	-3.3486	0.000812202	0.0359903
357	Cstdc4	6.01152	-4.97889	1.48694	-3.3484	0.000812788	0.0359903
358	Robo4	308.973	-0.790838	0.23688	-3.33856	0.000842128	0.0371854
359	Gm13889	421.954	-1.40321	0.420512	-3.33692	0.000847135	0.0373023
360	Slc16a9	213.685	1.55852	0.467726	3.33213	0.00086184	0.0377997
361	Gm5150	39.3684	-1.7234	0.517394	-3.33093	0.000865555	0.0377997
362	Ank2	229.338	-1.42954	0.429249	-3.33033	0.000867427	0.0377997
363	Edn1	244.294	-1.22186	0.366907	-3.33015	0.000867997	0.0377997
364	Ccl9	786.364	-0.728065	0.218789	-3.32771	0.000875636	0.0380276
365	Trarg1	27.9932	-1.60628	0.483299	-3.32357	0.000888725	0.0384903
366	Nxn	316.93	-0.975867	0.293736	-3.32226	0.000892926	0.0385666
367	Adamtsl2	227.33	-0.993209	0.299236	-3.31915	0.000902908	0.0387858
368	Cacna2d1	628.169	-1.01673	0.30626	-3.31983	0.000900735	0.0387858
369	Nek6	1254.94	0.504398	0.15204	3.31754	0.000908142	0.0389049
370	Sema6b	194.74	-1.21788	0.367289	-3.31587	0.000913581	0.0389365
371	Hoxc6	14.4321	4.4396	1.33892	3.3158	0.000913805	0.0389365
372	Cd59a	211.903	-0.973726	0.294759	-3.30346	0.000954988	0.0405819
373	Pcbp3	109.182	-1.47969	0.448316	-3.30055	0.000964953	0.0408954
374	Cend1	36.3365	-1.92555	0.583814	-3.29823	0.000972965	0.04099
375	Ppp1r3c	170.041	-0.837809	0.254103	-3.29712	0.000976817	0.04099
376	Fabp6	37.1372	2.2873	0.693651	3.29748	0.000975551	0.04099
377	Slc7a14	103.606	-2.08791	0.633292	-3.29691	0.000977558	0.04099
378	Rab34	181.049	-0.920681	0.279453	-3.29458	0.000985687	0.0412215
379	Insl6	71.8039	0.95212	0.289915	3.28414	0.00102294	0.0426666
380	Reln	541.972	-0.867193	0.265269	-3.2691	0.00107889	0.04407
381	Adam8	185.261	-1.17532	0.359158	-3.27242	0.00106631	0.04407
382	Mxra8	1146.62	-0.992707	0.303469	-3.2712	0.00107094	0.04407
383	Lactb2	567.1	0.502338	0.153489	3.27279	0.00106493	0.04407
384	Stmn3	57.875	-2.15399	0.658768	-3.26972	0.00107654	0.04407
385	Map1lc3b	2273.54	-0.657766	0.200933	-3.27356	0.00106203	0.04407
386	Cxcl1	185.397	-2.21263	0.676786	-3.26931	0.00107809	0.04407
387	Vcan	1060.87	-0.978921	0.299225	-3.27152	0.00106972	0.04407
388	Dpp6	70.3639	-2.17994	0.667114	-3.26771	0.00108421	0.0441732
389	Tgm1	35.9458	-1.65726	0.507478	-3.26568	0.00109203	0.0443776
390	Rims3	43.3196	-2.2069	0.67597	-3.26479	0.00109547	0.0444029
391	Klhl29	93.308	-1.15984	0.355577	-3.26186	0.00110682	0.0446526
392	Lrrc75a	664.819	0.535339	0.164127	3.26175	0.00110728	0.0446526
393	Cxcl13	2557.93	-2.29316	0.703589	-3.25923	0.00111716	0.0447091
394	Slc1a4	683.565	1.88629	0.578627	3.25994	0.00111436	0.0447091
395	Trpc4	24.3542	-2.02091	0.619857	-3.26029	0.00111299	0.0447091
396	Ogdh	5954.3	0.603492	0.185351	3.25595	0.00113015	0.0451148
397	Hpcal4	70.4847	-1.37098	0.421728	-3.25085	0.00115059	0.0454714
398	Nfasc	155.564	-1.31716	0.405151	-3.25103	0.00114987	0.0454714
399	E2f3	400.171	0.924933	0.284509	3.25099	0.00115006	0.0454714
400	Lss	1259.56	1.20325	0.369954	3.25244	0.00114421	0.0454714
401	Slc44a5	28.1252	-2.09358	0.644183	-3.24997	0.00115418	0.0454994
402	Mmp12	106.967	-1.99789	0.615152	-3.2478	0.00116301	0.0457335
403	Pdlim1	3734.96	0.546106	0.168335	3.24417	0.00117793	0.0461039
404	Cd36	602.811	-1.00448	0.309632	-3.24409	0.00117826	0.0461039
405	Ahi1	195.176	-1.41241	0.43614	-3.23844	0.00120185	0.0467953
406	LOC115488023	56.7828	1.43325	0.442504	3.23896	0.00119966	0.0467953
407	Chst15	681.945	-1.01501	0.31386	-3.23396	0.00122088	0.0474195
408	Tmem140	407.75	-1.22569	0.379224	-3.2321	0.00122882	0.0476108
409	Uchl1	201.594	-1.78498	0.552901	-3.2284	0.00124487	0.0478371
410	Far2	138.549	2.2529	0.697814	3.22852	0.00124434	0.0478371
411	Frem1	40.1017	-1.62347	0.502623	-3.22999	0.00123797	0.0478371
412	Hoxb7	114.061	3.12683	0.968671	3.22796	0.00124677	0.0478371
413	Dnah1	7.69981	-2.98493	0.926424	-3.22199	0.00127304	0.0484791
414	C7	138.12	-1.00087	0.310695	-3.22138	0.00127576	0.0484791
415	Colec12	568.115	-0.987897	0.306662	-3.22145	0.00127542	0.0484791
416	Gm29758	31.5302	1.45093	0.450345	3.22183	0.00127377	0.0484791
417	Mal	273.335	2.3582	0.73298	3.21728	0.00129414	0.0490594
418	Ms4a6d	554.953	-1.57454	0.489997	-3.21337	0.00131185	0.0496119
419	Slc25a27	157.638	-0.853592	0.265708	-3.21252	0.00131576	0.0496408
420	Pcolce	629.537	-0.795191	0.247837	-3.20853	0.00133416	0.0502154
421	Filip1	238.577	-0.834488	0.260232	-3.20671	0.00134262	0.0504137
422	Idi1	2957.13	1.17414	0.366319	3.20524	0.00134949	0.0505514
423	Slc25a1	1245.51	0.601251	0.187825	3.20112	0.00136896	0.0510995
424	Rgs4	230.374	-1.43893	0.449558	-3.20078	0.00137058	0.0510995
425	Ccdc80	908.064	-1.3176	0.412061	-3.19758	0.00138586	0.0515474
426	Eef1a2	106.716	-2.18701	0.684667	-3.19426	0.00140189	0.0520212
427	Nav3	20.4317	-1.55743	0.489315	-3.18288	0.00145816	0.0538566
428	C6	57.0212	-1.08483	0.340787	-3.18329	0.00145609	0.0538566
429	Ano9	1313.58	1.0408	0.327251	3.18044	0.0014705	0.0541856
430	Prr5l	102.093	-1.47144	0.462864	-3.179	0.00147784	0.0543296
431	Ap3b2	44.7378	-2.00468	0.630792	-3.17804	0.00148272	0.0543824
432	Ssc5d	386.309	-0.773301	0.243713	-3.17299	0.00150876	0.0549552
433	Tppp	573.842	1.42087	0.447775	3.17317	0.00150784	0.0549552
434	Fut10	85.1489	-1.04656	0.329785	-3.17344	0.00150642	0.0549552
435	Cul9	164.737	-0.789242	0.248804	-3.17215	0.00151317	0.0549888
436	Art2b	70.6907	1.74374	0.550308	3.16867	0.00153138	0.055523
437	Kcnc4	12.0895	-2.96176	0.935649	-3.16546	0.00154838	0.0558246
438	Fam163a	28.4786	-2.49456	0.7881	-3.16528	0.00154935	0.0558246
439	Stfa2l1	6.23384	-4.09218	1.29291	-3.1651	0.00155029	0.0558246
440	Col9a2	44.1799	-1.70906	0.540857	-3.15991	0.00157819	0.0564435
441	Tpst1	283.17	-0.925202	0.292792	-3.15993	0.00157807	0.0564435
442	Lbp	703.083	-1.79676	0.568457	-3.16077	0.00157353	0.0564435
443	Scn7a	606.113	-0.731374	0.231505	-3.15922	0.00158192	0.0564493
444	Cul7	328.453	-0.670253	0.212426	-3.15522	0.00160375	0.0570994
445	Pcdhb16	28.1913	-1.39729	0.44303	-3.15393	0.00161087	0.0572241
446	Runx1t1	56.3231	-1.15732	0.367289	-3.15099	0.00162717	0.0576733
447	Crispld2	1652.22	-0.947492	0.300844	-3.14945	0.00163578	0.0578489
448	4931428F04Rik	131.018	0.734703	0.233416	3.14761	0.00164612	0.0580844
449	Gpr37l1	99.6868	-1.2045	0.382996	-3.14495	0.00166117	0.0584531
450	Hnf4a	11944.6	0.665194	0.211545	3.14446	0.00166396	0.0584531
451	Dnah17	15.6698	-2.22902	0.709728	-3.14066	0.00168567	0.0589672
452	Irf6	2266.04	0.668314	0.212894	3.13918	0.00169422	0.0589672
453	Dpep2	42.1496	-1.36812	0.435729	-3.13983	0.00169043	0.0589672
454	Syde1	264.645	-0.754274	0.240234	-3.13974	0.00169095	0.0589672
455	Loxl1	395.226	-1.06522	0.339389	-3.13866	0.00169725	0.0589672
456	Myrfl	10.0233	4.94472	1.57618	3.13714	0.00170602	0.059142
457	Kif1a	283.381	-1.16367	0.371058	-3.13609	0.00171217	0.0592254
458	Rtn4rl2	54.1876	-1.26602	0.403955	-3.13405	0.00172409	0.0595076
459	Pip5k1b	897.19	0.727797	0.232367	3.1321	0.00173559	0.0597739
460	Fndc3b	1573.23	-0.493764	0.157712	-3.1308	0.00174332	0.0599096
461	AA986860	532.045	1.3034	0.416583	3.1288	0.00175523	0.0601881
462	Ext1	710.65	-0.527038	0.168515	-3.12754	0.00176277	0.0603157
463	Arrdc3	1233.58	-0.845967	0.270589	-3.12639	0.00176966	0.0604208
464	Pdgfrb	875.632	-0.66058	0.211483	-3.12357	0.00178674	0.0608723
465	Igf1r	652.95	-0.644626	0.206477	-3.12203	0.00179609	0.0610595
466	Lnx1	307.075	0.635372	0.203704	3.11909	0.00181411	0.0613464
467	Letm1	2362.77	0.659394	0.211371	3.11961	0.00181093	0.0613464
468	Prr16	87.3817	-1.15003	0.368748	-3.11875	0.00181618	0.0613464
469	Ltb4r1	41.1451	-1.56951	0.503548	-3.11691	0.00182758	0.0615998
470	Serping1	3268.17	-1.03438	0.331979	-3.1158	0.00183446	0.0617002
471	Gipc2	2394.96	0.79645	0.255709	3.11468	0.00184148	0.0618048
472	5730507C01Rik	62.9576	1.48996	0.47863	3.11298	0.00185209	0.0620292
473	Gna14	1736.81	-1.28467	0.412934	-3.11108	0.00186404	0.0622974
474	Clip3	204.377	-1.13217	0.364168	-3.10892	0.00187774	0.0626229
475	Lgals2	36.681	2.19806	0.707486	3.10687	0.00189082	0.0629065
476	Ramp3	65.93	-1.49048	0.479818	-3.10634	0.0018942	0.0629065
477	Eda	34.2361	-1.24247	0.400397	-3.10311	0.001915	0.063464
478	Rab6b	223.09	-1.18904	0.383438	-3.101	0.0019287	0.0634734
479	Scg2	288.772	-1.68123	0.542044	-3.10165	0.00192443	0.0634734
480	C1ra	1777.32	-1.21682	0.392534	-3.09992	0.00193574	0.0634734
481	Mdfi	43.1041	-1.19745	0.38626	-3.1001	0.00193453	0.0634734
482	Krt18	5877.36	0.727296	0.234753	3.09814	0.0019474	0.0634734
483	Mapk6	2521.26	0.430284	0.138865	3.09859	0.00194444	0.0634734
484	Tmem237	73.5721	-0.971603	0.313558	-3.09864	0.00194413	0.0634734
485	Hoxb9	805.918	1.37252	0.442821	3.0995	0.00193845	0.0634734
486	Slc1a5	2819.16	0.605039	0.195426	3.096	0.0019615	0.0636703
487	Amn	46.3957	3.21748	1.03918	3.09618	0.00196033	0.0636703
488	Map3k12	115.3	-0.855543	0.276405	-3.09525	0.00196648	0.0637009
489	Slc10a4	41.4325	-2.28715	0.739451	-3.09304	0.00198121	0.0640469
490	Cyb5b	6205.6	0.783562	0.253455	3.09153	0.00199129	0.0642414
491	Nfe2	10.959	-2.10308	0.680798	-3.08915	0.00200732	0.0646267
492	Pirb	634.843	-1.53279	0.496346	-3.08815	0.00201409	0.064713
493	Prickle2	257.634	-0.579152	0.187616	-3.0869	0.00202258	0.0647227
494	Itgam	828.066	-1.29112	0.418231	-3.0871	0.00202118	0.0647227
495	Lix1l	344.165	-0.911236	0.295256	-3.08625	0.00202697	0.0647321
496	Grb10	444.135	-0.755696	0.245114	-3.08304	0.00204898	0.0652621
497	Scn2a	21.5802	-1.86586	0.605281	-3.08263	0.00205183	0.0652621
498	Cadm3	256.491	-0.999302	0.324518	-3.07934	0.00207459	0.0658535
499	Numbl	221.446	-0.853545	0.277536	-3.07544	0.00210191	0.0664394
500	Ccl8	815.018	-1.14348	0.371875	-3.07491	0.00210565	0.0664394
501	Ubd	266.223	-1.99253	0.647981	-3.07499	0.00210512	0.0664394
502	Snai2	123.766	-1.07268	0.349006	-3.07354	0.00211535	0.0666126
503	Rims1	498.868	-1.28995	0.419964	-3.07157	0.00212933	0.0669195
504	Rps21	2372.07	-0.483441	0.157539	-3.06871	0.00214988	0.0672978
505	Kif5a	203.264	-1.66687	0.543094	-3.06922	0.00214619	0.0672978
506	Ugt1a6a	1495.69	2.24103	0.731276	3.06454	0.00218004	0.067978
507	Pparg	1276.51	1.29266	0.421814	3.06452	0.00218022	0.067978
508	Bgn	4593.41	-0.793204	0.258887	-3.0639	0.00218472	0.0679845
509	Slc5a9	1186.48	-1.3711	0.448074	-3.05998	0.00221353	0.0686576
510	Dhcr24	3232.26	0.86484	0.282702	3.05919	0.00221938	0.0686576
511	Ttc39b	1739.71	0.491639	0.160699	3.05938	0.00221799	0.0686576
512	Mboat1	5049.47	0.621095	0.203133	3.05758	0.00223133	0.0688922
513	Ugt1a7c	5375.25	1.38972	0.454692	3.05639	0.0022402	0.0690314
514	Tmc3	79.2913	-1.7036	0.557631	-3.05508	0.00225002	0.0691991
515	Zbtb7b	3684.23	0.423195	0.138657	3.0521	0.00227243	0.0693487
516	Krt8	68853.5	0.658581	0.215704	3.05317	0.00226437	0.0693487
517	Tnfsf14	21.4215	-1.84094	0.602851	-3.05372	0.0022602	0.0693487
518	Dmp1	63.0535	2.22647	0.729366	3.05262	0.00226856	0.0693487
519	Optc	51.7681	1.37513	0.450798	3.05044	0.00228508	0.0696001
520	Kbtbd11	1309.33	1.3998	0.459363	3.04727	0.00230928	0.0702021
521	Syt11	286.751	-1.16355	0.382057	-3.04548	0.00232312	0.0704873
522	Htr7	30.3663	-2.00457	0.658629	-3.04356	0.00233799	0.0706672
523	Nynrin	238.541	-0.801753	0.263406	-3.04379	0.00233622	0.0706672
524	C1qtnf5	120.301	-0.823712	0.270755	-3.04227	0.00234799	0.0708341
525	Isl2	23.0853	-2.58979	0.851851	-3.04019	0.00236431	0.0709751
526	Lama4	1381.98	-0.776678	0.255481	-3.04007	0.00236526	0.0709751
527	Slc13a3	52.7014	-2.01745	0.663645	-3.03995	0.00236614	0.0709751
528	Slc26a1	24.5973	4.90444	1.61366	3.03932	0.00237116	0.0709911
529	Rnf144b	147.052	-0.929502	0.306153	-3.03607	0.00239686	0.071178
530	Cntnap2	17.3586	-2.30384	0.758672	-3.03667	0.00239207	0.071178
531	Bcorl1	292.205	0.760916	0.25072	3.03492	0.00240599	0.071178
532	Mustn1	581.066	-1.01265	0.333707	-3.03455	0.00240892	0.071178
533	Shisa7	41.1016	1.39107	0.457953	3.03757	0.00238491	0.071178
534	5730409E04Rik	117.233	-0.946823	0.311914	-3.03553	0.00240113	0.071178
535	Lix1	32.094	-1.65476	0.54494	-3.03659	0.00239268	0.071178
536	Lamc1	2681.67	-0.711961	0.234678	-3.03378	0.00241513	0.0712284
537	Mlxipl	327.635	1.52556	0.503386	3.03059	0.00244075	0.0718498
538	Mvd	705.255	0.973748	0.321736	3.02654	0.00247367	0.0726837
539	Pcdhac2	20.3922	-2.68007	0.8857	-3.02594	0.00247864	0.0726946
540	Sh3pxd2b	797.7	-0.523851	0.173152	-3.02537	0.00248328	0.0726956
541	Nbeal2	1544.03	0.610237	0.201905	3.0224	0.00250781	0.073278
542	Plp1	169.713	-0.912154	0.301862	-3.02176	0.00251311	0.0732976
543	Cers1	9.96482	-2.25611	0.746909	-3.02059	0.00252281	0.0733099
544	Pou3f3	22.0684	-2.19716	0.72726	-3.02115	0.00251819	0.0733099
545	Sall2	99.3312	-0.899621	0.298015	-3.01871	0.00253853	0.0736314
546	Cyp3a25	9.34096	6.73593	2.23396	3.01523	0.00256781	0.0743441
547	Ret	336.355	-1.70851	0.566786	-3.01438	0.00257504	0.0744172
548	Azin1	4489.22	0.500182	0.165994	3.01325	0.00258469	0.0745597
549	Panx1	427.545	0.727691	0.241662	3.01119	0.00260226	0.0749299
550	Sostdc1	33.7546	-1.57337	0.522793	-3.00954	0.00261643	0.0750645
551	Abcb10	636.855	0.623255	0.20707	3.00987	0.00261356	0.0750645
552	C4b	3704.17	-1.21715	0.404765	-3.00705	0.00263795	0.075272
553	Sacm1l	1861.81	0.350877	0.116674	3.00731	0.00263569	0.075272
554	Gstp1	3672.94	0.822572	0.273536	3.00718	0.00263684	0.075272
555	Adamts5	124.577	-1.26732	0.421808	-3.00448	0.00266032	0.0757736
556	Ptk6	520.116	-1.15388	0.3842	-3.00333	0.00267046	0.0758257
557	Lrrn3	46.2022	-1.46605	0.488167	-3.00318	0.00267174	0.0758257
558	Mmp19	501.323	-1.05842	0.352799	-3.00007	0.0026992	0.0763428
559	Foxd3	19.6693	-1.99163	0.663873	-3.00002	0.00269962	0.0763428
560	Mfap3l	473.743	1.7332	0.57785	2.99939	0.00270519	0.0763637
561	Ina	26.6832	-2.38871	0.796547	-2.99883	0.00271017	0.0763678
562	Lhfpl5	8.30485	-3.1092	1.03716	-2.99781	0.00271929	0.0764885
563	Sv2b	63.0698	-1.50145	0.501345	-2.99484	0.00274589	0.0770994
564	Atp2b1	4468.36	0.810969	0.270861	2.99404	0.00275311	0.0771652
565	Spock1	30.154	-1.35792	0.453637	-2.9934	0.00275886	0.0771894
566	Hmga1b	21.4662	-1.65879	0.554523	-2.99138	0.00277718	0.0775648
567	Gap43	77.8753	-1.76527	0.590672	-2.98858	0.00280273	0.0781404
568	Fosb	179.686	2.50429	0.838545	2.98647	0.00282215	0.0785431
569	Fam205a4	3.325	-5.1274	1.71719	-2.98593	0.00282721	0.0785457
570	Utp14b	279.719	0.898031	0.300904	2.98445	0.0028409	0.0787877
571	Fgfbp1	800.665	1.14935	0.385729	2.97969	0.00288538	0.0798811
572	Slc43a2	565.171	-0.745689	0.250647	-2.97505	0.00292939	0.0809576
573	Fgfr1	764.544	-0.845542	0.284298	-2.97413	0.00293817	0.0810586
574	Fdps	1474.07	0.919781	0.309332	2.97344	0.0029448	0.0811001
575	Papss2	5949.56	1.32508	0.44594	2.97143	0.00296419	0.081492
576	Ctdsp2	6243.05	-0.439103	0.147817	-2.97059	0.00297224	0.0815714
577	Lpcat3	1528.25	0.516112	0.173794	2.96968	0.00298105	0.0816716
578	Fxyd6	372.103	-1.36286	0.459347	-2.96695	0.00300767	0.0816934
579	P3h2	184.222	-0.912757	0.307751	-2.9659	0.00301802	0.0816934
580	Sphkap	31.2672	-2.28655	0.770684	-2.96691	0.00300806	0.0816934
581	Tafa1	13.7774	-2.37149	0.79898	-2.96814	0.00299604	0.0816934
582	Sfrp5	40.6455	-1.64022	0.552939	-2.96637	0.0030134	0.0816934
583	Dnase1l2	129.247	1.94148	0.654131	2.96803	0.00299717	0.0816934
584	Trim17	72.3118	-0.905158	0.30517	-2.96608	0.00301622	0.0816934
585	H2-Q2	1341.18	1.73169	0.584322	2.96358	0.00304079	0.0821517
586	Syt1	150.17	-1.97253	0.665752	-2.96286	0.00304799	0.0821517
587	Il3ra	82.8299	-1.08413	0.365939	-2.9626	0.00305055	0.0821517
588	Csgalnact1	44.6606	-1.39878	0.473072	-2.95681	0.00310843	0.083568
589	St6galnac5	17.5883	-1.85703	0.628947	-2.95261	0.00315103	0.0845696
590	Cbx7	541.387	-0.504368	0.170857	-2.952	0.00315728	0.0845936
591	Nap1l5	87.9124	-2.02418	0.686034	-2.95055	0.00317209	0.0848466
592	Man1c1	280.627	-0.699854	0.237285	-2.94943	0.00318363	0.0850115
593	Bdkrb1	45.7786	-1.42969	0.484941	-2.94817	0.00319661	0.0852141
594	Echdc1	750.76	0.591286	0.200623	2.94724	0.00320622	0.0852518
595	Mcu	2157.46	0.605032	0.205305	2.94699	0.00320881	0.0852518
596	2700081O15Rik	418.021	-0.707817	0.240283	-2.94577	0.00322156	0.0852636
597	Nod2	110.064	0.711521	0.2416	2.94504	0.00322916	0.0852636
598	Islr2	15.6641	-1.64754	0.559461	-2.94488	0.00323083	0.0852636
599	Chrna3	87.0653	-2.04681	0.69503	-2.94493	0.00323031	0.0852636
600	Bmp8b	259.894	-1.61235	0.547826	-2.94318	0.00324863	0.0854481
601	B430306N03Rik	53.3621	-1.68272	0.571689	-2.94341	0.00324614	0.0854481
602	Ier5l	41.9741	-1.2767	0.43394	-2.94211	0.00325983	0.0856004
603	Impa1	1638.96	0.556498	0.189243	2.94066	0.00327518	0.0857186
604	Spsb1	326.409	-1.16408	0.395841	-2.94078	0.00327391	0.0857186
605	Got1	997.971	0.572501	0.194817	2.93867	0.00329627	0.086128
606	Hid1	1227.61	0.720585	0.245279	2.93782	0.0033053	0.0862214
607	Lama5	1722.21	-0.622363	0.211901	-2.93705	0.00331348	0.0862924
608	Mamdc2	160.561	-0.914554	0.311602	-2.93501	0.0033354	0.0867205
609	Alas1	2597.09	0.684278	0.233265	2.93348	0.00335182	0.0869135
610	Aldh1b1	3222.59	1.49598	0.509998	2.9333	0.00335382	0.0869135
611	Mdfic	423.618	-0.791758	0.27002	-2.93222	0.00336547	0.0869302
612	Krt19	38838.9	0.588857	0.200809	2.93243	0.00336323	0.0869302
613	Tnfrsf9	55.9576	-1.58045	0.539842	-2.92762	0.00341565	0.0880826
614	Tusc2	494.008	0.541264	0.184925	2.92694	0.0034231	0.0881308
615	Iqsec3	35.7344	-2.40829	0.823322	-2.92508	0.00344363	0.0885152
616	Armcx4	201.699	-0.70273	0.240575	-2.92105	0.00348859	0.0893874
617	Dnajc18	264.356	-0.63629	0.217831	-2.92102	0.00348887	0.0893874
618	Rassf8	199.476	-0.880742	0.301776	-2.91853	0.0035169	0.0898145
619	Cps1	88.332	3.16646	1.08491	2.91863	0.00351576	0.0898145
620	Nell2	26.7439	-2.12055	0.726804	-2.91764	0.00352694	0.0899256
621	Jade2	656.534	-0.620717	0.212818	-2.91666	0.00353796	0.0900614
622	Tmem145	4.5806	-4.57435	1.56956	-2.91441	0.00356356	0.0902525
623	Kif26a	110.001	-0.997894	0.342631	-2.91244	0.00358614	0.0902525
624	Snhg11	409.578	-1.66201	0.570402	-2.91376	0.00357109	0.0902525
625	Col8a1	346.179	-1.25463	0.43071	-2.91294	0.00358045	0.0902525
626	Dysf	320.112	-0.633	0.217285	-2.91322	0.00357718	0.0902525
627	Cd1d1	118.372	-1.19106	0.408897	-2.91285	0.00358144	0.0902525
628	Gm21297	231.53	1.10804	0.380507	2.91201	0.00359115	0.0902525
629	Nectin3	1230.49	0.644147	0.221194	2.91214	0.00358966	0.0902525
630	Mtch2	2827.46	0.614399	0.211064	2.91096	0.00360318	0.0904112
631	Heg1	1600.41	-0.627306	0.215597	-2.90962	0.00361869	0.0905131
632	Meis2	325.887	-0.947027	0.325478	-2.90965	0.0036183	0.0905131
633	Siglece	109.687	-1.40984	0.484804	-2.90806	0.00363679	0.0908221
634	Crtap	326.993	-0.498431	0.171599	-2.90463	0.00367685	0.0913228
635	Itgav	1633.62	-0.685007	0.235854	-2.90437	0.00367995	0.0913228
636	Cdr2l	280.099	-0.607025	0.208982	-2.90468	0.00367634	0.0913228
637	Paqr4	2639.79	0.615404	0.211882	2.90446	0.0036789	0.0913228
638	Slc4a3	166.242	-0.727944	0.250683	-2.90384	0.00368615	0.0913334
639	Dhrs3	775.717	-0.626638	0.215961	-2.90162	0.00371234	0.0914092
640	Tarm1	13.6113	-2.08949	0.719822	-2.90279	0.00369852	0.0914092
641	Pf4	271.244	-1.20883	0.416466	-2.90258	0.00370098	0.0914092
642	Gramd2	104.032	1.00146	0.345133	2.90167	0.00371185	0.0914092
643	Chst13	10.5332	-3.82338	1.31803	-2.90083	0.00372171	0.0914612
644	Spaar	24.2689	-1.38621	0.477928	-2.90046	0.00372613	0.0914612
645	Spink1	3114.67	-1.96213	0.676601	-2.89998	0.00373181	0.0914612
646	Cyp2d9	434.476	-1.63927	0.565799	-2.89726	0.00376437	0.0921162
647	Sash1	1590.4	-0.586374	0.202493	-2.89578	0.00378219	0.0924093
648	Gsta1	432.069	1.43152	0.494552	2.89457	0.00379676	0.0925115
649	Tmem37	479.849	-1.12367	0.388214	-2.89446	0.00379808	0.0925115
650	Mapk1ip1l	3181.33	0.442001	0.152769	2.89326	0.00381266	0.0926876
651	Bmf	457.14	-0.906185	0.313244	-2.8929	0.00381703	0.0926876
652	Trim29	46.8919	1.60456	0.555287	2.8896	0.00385729	0.0932356
653	Cebpd	1106.76	-1.07257	0.371178	-2.88964	0.00385688	0.0932356
654	C1ql1	9.45402	-2.76944	0.958162	-2.89036	0.00384798	0.0932356
655	Lta4h	1619.31	0.509754	0.176569	2.887	0.00388937	0.0938674
656	Eng	1016.24	-0.650189	0.225272	-2.88624	0.00389871	0.0939493
657	Frzb	114.054	-1.5065	0.52218	-2.88501	0.00391396	0.0940302
658	Sirpb1a	28.762	-1.47623	0.511647	-2.88525	0.00391098	0.0940302
659	Slc8a2	105.551	-1.19727	0.415249	-2.88326	0.00393585	0.094158
660	Twist1	34.0685	-1.45377	0.50423	-2.88315	0.00393715	0.094158
661	Pros1	968.097	-0.843552	0.292538	-2.88356	0.00393204	0.094158
662	Acsf2	2281.62	1.69323	0.587673	2.88125	0.00396106	0.0944441
663	Foxc2	9.29391	-2.5145	0.872572	-2.88171	0.00395528	0.0944441
664	Scrt1	7.20507	-2.87252	0.99716	-2.8807	0.00396794	0.0944657
665	Rnf125	383.901	-0.64702	0.224699	-2.8795	0.0039831	0.094684
666	Fjx1	44.5321	-1.39585	0.485065	-2.87766	0.00400634	0.0949983
667	Acss3	38.8125	-1.17368	0.407882	-2.8775	0.00400834	0.0949983
668	Cyp4f40	1450.82	0.821264	0.285565	2.87593	0.00402843	0.0950469
669	Pcp4	87.935	1.70324	0.592195	2.87615	0.00402564	0.0950469
670	Afap1l2	161.299	-0.797766	0.277313	-2.87677	0.00401773	0.0950469
671	Bnip3l	1689.78	-0.547254	0.190445	-2.87356	0.0040588	0.0956208
672	Gcnt2	1003.45	-0.891928	0.310484	-2.8727	0.00406976	0.0957206
673	Kcnj15	46.2102	-1.60038	0.557239	-2.87198	0.00407907	0.0957206
674	Gpr84	10.6505	-2.55571	0.889929	-2.87182	0.00408121	0.0957206
675	Fscn1	345.408	-1.51241	0.526737	-2.87127	0.00408824	0.0957436
676	Cntn1	111.884	-1.42764	0.497539	-2.8694	0.0041125	0.0960083
677	Ggt7	60.0433	-1.06002	0.369391	-2.86964	0.00410937	0.0960083
678	Ttll3	110.407	0.678808	0.236601	2.869	0.00411776	0.0960083
679	Arhgap5	2480.3	0.446842	0.155828	2.86754	0.00413672	0.0963082
680	Gm40847	53.7533	0.8809	0.307498	2.86474	0.00417352	0.0968498
681	Rab11fip2	187.035	-0.570593	0.199204	-2.86437	0.00417836	0.0968498
682	Spef1	138.287	0.673281	0.235024	2.86473	0.00417365	0.0968498
683	Pcdh7	540.667	-0.764242	0.266917	-2.86322	0.00419361	0.0970609
684	Fcgr4	310.654	-1.48751	0.519621	-2.86267	0.00420082	0.0970856
685	Plcxd2	259.013	0.636794	0.222631	2.8603	0.00423235	0.0976716
686	Itgb5	1014.84	-0.525996	0.18412	-2.85682	0.00427915	0.0986075
687	Slc41a3	80.5475	-0.939773	0.32908	-2.85576	0.00429345	0.0987931
688	Npr3	51.1691	-0.959375	0.336078	-2.85462	0.00430889	0.0990043
689	Mtmr11	1138.93	0.808848	0.28345	2.85358	0.0043229	0.0990384
690	Fdft1	2398.85	0.609601	0.213601	2.85393	0.00431819	0.0990384
691	Pygl	189.146	-0.772307	0.270748	-2.8525	0.00433769	0.09909
692	Jam3	231.902	-0.865593	0.303402	-2.85296	0.00433144	0.09909
693	Adcyap1	9.69985	-3.06704	1.07587	-2.85074	0.00436182	0.0994972
694	Sulf1	692.083	-1.34338	0.471613	-2.84848	0.0043929	0.100062
695	Tm7sf2	286.444	0.59381	0.208794	2.84399	0.00445521	0.101322
696	Serpine1	264.322	-1.57272	0.553078	-2.84358	0.00446104	0.101322
697	Prrg3	84.0546	-0.770506	0.27101	-2.84309	0.0044678	0.10133
698	Sh2d5	27.8924	-1.37498	0.484475	-2.83807	0.00453866	0.102698
699	Mmp25	45.2472	-1.89927	0.669252	-2.8379	0.00454111	0.102698
700	Arf6	4133.48	0.34346	0.121075	2.83675	0.00455755	0.102882
701	Pram1	29.9366	-1.34624	0.474626	-2.83642	0.00456227	0.102882
702	Srl	156.904	1.31915	0.465198	2.83567	0.0045729	0.102975
703	Cdh5	613.977	-0.685239	0.241813	-2.83376	0.00460039	0.103447
704	Nalcn	18.3076	-2.84436	1.00423	-2.83237	0.00462048	0.103751
705	Nefm	53.6502	-1.2306	0.43461	-2.83151	0.00463295	0.103883
706	Accs	98.9286	-0.676181	0.238942	-2.8299	0.0046563	0.104259
707	Map1a	278.724	-0.66004	0.233473	-2.82705	0.0046979	0.105042
708	Sncg	71.9041	-1.80649	0.63921	-2.82613	0.00471145	0.105196
709	Angpt1	71.9466	-1.12284	0.397401	-2.82545	0.00472135	0.105268
710	Tifa	1115.62	-0.985726	0.348975	-2.82464	0.00473343	0.105389
711	Faim2	47.3435	-1.97107	0.698936	-2.82011	0.00480078	0.10629
712	Fem1al	17.609	2.16742	0.768449	2.82051	0.00479477	0.10629
713	Kcnq3	43.2035	-2.15164	0.762927	-2.82025	0.0047987	0.10629
714	Il1r1	1281.44	-0.487623	0.172886	-2.82049	0.00479499	0.10629
715	Wwtr1	708.06	-0.773065	0.274212	-2.81922	0.00481405	0.106434
716	Pde1a	323.865	-0.823207	0.292121	-2.81803	0.00483188	0.106679
717	Dot1l	1248.18	0.539931	0.191757	2.81571	0.00486697	0.106902
718	Rasgef1a	36.2597	-1.85994	0.660589	-2.81557	0.00486904	0.106902
719	Arl4d	174.042	-0.931944	0.330861	-2.81672	0.00485163	0.106902
720	Ly6m	3622.22	-1.92881	0.68505	-2.81558	0.00486892	0.106902
721	Rhou	444.45	0.69929	0.248501	2.81404	0.00489238	0.107266
722	Gm17330	179.105	1.14436	0.406948	2.81205	0.00492263	0.107631
723	A2m	48.1427	-3.31556	1.17898	-2.81224	0.00491985	0.107631
724	Ecscr	315.368	-1.0075	0.358407	-2.81105	0.00493807	0.107819
725	Sco1	598.431	0.457508	0.162977	2.80719	0.00499756	0.108708
726	Btbd11	45.8388	-1.1885	0.423326	-2.80753	0.00499224	0.108708
727	Cavin3	391.073	-0.743214	0.264765	-2.80707	0.00499943	0.108708
728	Kcnj3	13.9499	-2.82875	1.00806	-2.80614	0.0050139	0.108873
729	Casz1	1446.76	0.404696	0.144289	2.80476	0.0050354	0.10919
730	Sc5d	2021.21	0.544745	0.194331	2.80318	0.00506018	0.109499
731	Adam12	99.5929	-1.34409	0.479526	-2.80297	0.00506349	0.109499
732	Pcsk9	331.585	1.65165	0.5897	2.80083	0.0050971	0.110075
733	Bdh1	2164.68	0.872381	0.311579	2.79987	0.00511236	0.110254
734	Cyp2d34	1967.52	-1.02254	0.365532	-2.7974	0.00515164	0.110857
735	Bglap	10.1856	-3.77686	1.35022	-2.79722	0.00515437	0.110857
736	Cuedc2	364.389	-0.491032	0.175584	-2.79656	0.005165	0.110935
737	Gm32719	55.3952	1.05419	0.377214	2.79467	0.00519534	0.111435
738	Mybpc2	17.8535	-2.23848	0.801207	-2.79388	0.00520799	0.111555
739	Hbp1	1375.64	-0.581284	0.208102	-2.79327	0.00521789	0.111616
740	Vwa1	286.668	-0.628197	0.225134	-2.79032	0.00526554	0.112029
741	Kcng4	19.2113	-1.64693	0.590184	-2.79054	0.005262	0.112029
742	Parp4	1671.29	0.454951	0.163022	2.79073	0.00525896	0.112029
743	Scd2	15526.7	1.56411	0.560448	2.79083	0.00525735	0.112029
744	Ripor3	47.2669	-1.05033	0.376877	-2.78692	0.00532112	0.112908
745	Wdr92	433.6	-0.658974	0.236422	-2.78728	0.00531521	0.112908
746	Npc1	998.845	0.551193	0.197933	2.78475	0.00535686	0.113514
747	Azin2	59.5011	-1.3537	0.486246	-2.78399	0.00536941	0.113627
748	Casp4	589.809	-0.867526	0.311862	-2.78176	0.00540646	0.114258
749	Kcne3	1699.56	0.911569	0.327848	2.78046	0.00542817	0.114564
750	Kif3c	115.535	-0.966717	0.347751	-2.77991	0.00543739	0.114606
751	Ttbk1	23.2161	-1.50849	0.542798	-2.77909	0.00545108	0.114704
752	Cyp2j6	1227.94	0.992323	0.357109	2.77877	0.00545655	0.114704
753	Mmp14	2492.32	-0.614098	0.221206	-2.77613	0.00550103	0.11505
754	Col4a6	179.143	0.800719	0.288362	2.77678	0.00548999	0.11505
755	Msr1	418.711	-1.31953	0.475326	-2.77606	0.00550215	0.11505
756	Aatk	144.378	-0.914912	0.329439	-2.77718	0.0054833	0.11505
757	Fbxo32	2053	-1.4438	0.520191	-2.77552	0.0055113	0.115089
758	Cpeb1	91.9962	-1.03339	0.37245	-2.77456	0.0055276	0.115277
759	Serp1	5489.96	0.311843	0.112416	2.774	0.00553712	0.115324
760	St8sia3	15.1018	-2.96166	1.06849	-2.77183	0.00557422	0.115944
761	Grem2	586.712	-0.772717	0.279085	-2.76875	0.00562711	0.11689
762	Jph3	19.2607	-2.20318	0.796452	-2.76624	0.0056707	0.117641
763	Hey2	32.4157	-1.45591	0.52654	-2.76504	0.00569153	0.117918
764	Pcdhgb7	70.0145	-0.915828	0.331301	-2.76433	0.0057039	0.11802
765	Scube1	664.554	-0.549124	0.198799	-2.76222	0.00574106	0.118633
766	Rcn1	414.177	-0.72062	0.261005	-2.76095	0.00576343	0.11894
767	Plekha8	1445.32	0.561624	0.203456	2.76042	0.0057727	0.118976
768	Cldn5	126.425	-1.26068	0.456769	-2.75998	0.00578041	0.11898
769	Olfm1	301.812	-0.915698	0.331895	-2.759	0.00579792	0.119185
770	Magi2	44.2548	-0.992355	0.359759	-2.75839	0.00580865	0.119251
771	Dpysl5	39.4192	-1.9222	0.697229	-2.75691	0.00583508	0.119334
772	Slc2a3	146.095	-1.12317	0.407358	-2.75721	0.00582972	0.119334
773	Reep6	334.937	1.2829	0.465342	2.75689	0.00583535	0.119334
774	Nnmt	66.666	-0.879849	0.319366	-2.75499	0.00586948	0.119722
775	Pafah2	1055.8	0.711256	0.258135	2.75536	0.00586268	0.119722
776	Doc2b	35.2376	-1.87176	0.679967	-2.75273	0.00591014	0.120064
777	Trim47	219.618	-0.881688	0.320234	-2.75326	0.00590057	0.120064
778	Ripk4	553.56	0.709589	0.25785	2.75195	0.00592422	0.120064
779	Tmem176a	2194.62	-0.768924	0.279306	-2.75298	0.00590564	0.120064
780	Siglec1	312.009	-1.34192	0.487568	-2.75227	0.0059184	0.120064
781	Gprc5b	282.639	-0.838171	0.304654	-2.75122	0.0059373	0.120175
782	Paqr5	1178.79	1.14644	0.416903	2.74989	0.00596149	0.120511
783	Col6a1	4578.72	-0.700422	0.254829	-2.74859	0.00598523	0.120836
784	Itga2b	40.6323	-1.10092	0.400666	-2.74772	0.00600103	0.120846
785	Tuba4a	2472.86	0.788357	0.286905	2.7478	0.00599964	0.120846
786	Atxn2	906.414	0.469733	0.171032	2.74647	0.00602409	0.121156
787	Cadm4	103.847	-0.943503	0.343651	-2.74553	0.0060414	0.121267
788	Gpd1	595.255	0.83233	0.30318	2.74533	0.00604494	0.121267
789	Abtb1	298.56	-0.781577	0.284963	-2.74273	0.00609315	0.122079
790	B4galnt2	9449.01	1.53834	0.561341	2.74047	0.00613521	0.122766
791	Ddit4	1179.9	-0.820992	0.299683	-2.73954	0.00615258	0.122958
792	Efna3	21.9001	1.96726	0.718404	2.73838	0.00617432	0.123104
793	Ctsl	3761.66	-0.599146	0.218801	-2.73832	0.00617543	0.123104
794	Hook1	3187.69	0.812697	0.297091	2.73552	0.00622821	0.12369
795	Dmtn	75.0655	-1.13435	0.414801	-2.73469	0.00624396	0.12369
796	Zcchc12	73.5157	-1.82187	0.666023	-2.73544	0.00622963	0.12369
797	Sdk2	73.4371	-0.915941	0.334916	-2.73484	0.00624106	0.12369
798	Nrxn1	35.5849	-1.49082	0.544967	-2.73561	0.00622644	0.12369
799	Tmem176b	4738.86	-0.786639	0.287836	-2.73294	0.00627724	0.124194
800	Kcnh1	33.2379	-1.39709	0.511539	-2.73115	0.00631141	0.124558
801	Flt4	464.809	-0.817628	0.299357	-2.73128	0.00630891	0.124558
802	Pgf	38.1224	-1.26313	0.463134	-2.72734	0.00638468	0.125003
803	Ntrk2	203.482	2.6437	0.968968	2.72837	0.00636488	0.125003
804	Gm46305	91.9751	1.03325	0.37882	2.72755	0.0063806	0.125003
805	Trf	1148.27	-1.03345	0.378925	-2.72734	0.00638479	0.125003
806	Sorcs1	33.7525	-1.35455	0.496698	-2.7271	0.00638934	0.125003
807	Casp12	331.177	-0.891271	0.326725	-2.72789	0.00637403	0.125003
808	Etv5	398.023	1.35588	0.496985	2.72821	0.00636781	0.125003
809	Itih4	14.2	-2.04234	0.749645	-2.72441	0.00644156	0.125666
810	Rmc1	450.051	0.486183	0.178443	2.72458	0.00643827	0.125666
811	Kcnd3	221.481	-0.737192	0.270644	-2.72384	0.0064527	0.125666
812	Tmx4	447.186	-0.836599	0.307152	-2.72373	0.00645501	0.125666
813	Mex3a	52.6805	1.09394	0.401737	2.72303	0.0064686	0.125776
814	Fkbp5	3880.97	0.614145	0.225665	2.72148	0.00649893	0.12621
815	Rdh11	631.617	0.743986	0.273496	2.72028	0.00652271	0.126517
816	Map4k4	1071.93	-0.571661	0.210334	-2.71787	0.00657033	0.127284
817	Lamb2	912.004	-0.538971	0.198343	-2.71736	0.0065804	0.127323
818	Nqo1	549.855	1.69601	0.62487	2.71418	0.00664393	0.128395
819	Pik3ip1	179.311	-1.10961	0.408911	-2.71358	0.00665611	0.128473
820	Ppy	207.01	-2.15674	0.795797	-2.71016	0.00672502	0.129645
821	Aebp1	718.579	-0.87014	0.321189	-2.70913	0.00674608	0.129893
822	Amy2a5	14.938	4.91461	1.81525	2.70741	0.00678114	0.130251
823	BC034090	87.8141	-0.967021	0.357146	-2.70764	0.00677637	0.130251
824	Tle5	6822.84	0.426954	0.157836	2.70505	0.00682941	0.131019
825	Slc5a7	57.4405	-1.72361	0.63779	-2.70247	0.00688261	0.131275
826	Pappa	965.12	-0.900036	0.332869	-2.70387	0.00685363	0.131275
827	Aspa	122.668	-0.85421	0.316094	-2.70239	0.00688429	0.131275
828	Htra3	515.479	-0.922078	0.341177	-2.70264	0.0068792	0.131275
829	Tnfaip8l2	79.9773	-1.39479	0.51601	-2.70302	0.00687119	0.131275
830	Atp5c1	5935.52	0.429737	0.159128	2.70057	0.00692205	0.131836
831	Napb	114.303	-1.23497	0.45756	-2.69903	0.00695427	0.13229
832	Rit1	526.439	-0.433047	0.160515	-2.69785	0.00697882	0.132598
833	Adarb1	230.441	-1.21418	0.450139	-2.69735	0.00698935	0.132638
834	Osmr	691.588	-0.917005	0.340352	-2.69428	0.00705408	0.133386
835	Nlgn2	493.838	-0.643685	0.238889	-2.69449	0.00704961	0.133386
836	Mrgprf	151.617	-0.938154	0.348135	-2.6948	0.00704308	0.133386
837	Fam160a2	1540.29	0.490957	0.182303	2.69308	0.00707946	0.133705
838	Cd300a	185.488	-1.26675	0.47044	-2.69269	0.00708786	0.133705
839	Dkk3	824.487	-1.01764	0.378069	-2.69167	0.00710962	0.133956
840	Alpl	255.538	-1.2952	0.481571	-2.68952	0.00715545	0.134204
841	Tulp3	162.398	-0.790612	0.293967	-2.68946	0.00715674	0.134204
842	Abhd3	59.1731	2.04127	0.758934	2.68965	0.00715271	0.134204
843	Mgp	2383.74	-1.1703	0.435033	-2.69013	0.00714235	0.134204
844	Mdga1	37.3425	-1.31687	0.489954	-2.68773	0.00719387	0.13474
845	Phox2b	81.3431	-1.79369	0.667891	-2.6856	0.00724002	0.135444
846	Epha1	629.921	0.994402	0.370368	2.6849	0.00725507	0.135565
847	Camkk2	295.853	-0.638772	0.238106	-2.68272	0.00730258	0.136292
848	Angptl4	454.482	-1.66056	0.619605	-2.68003	0.00736151	0.13723
849	Gale	2852.22	0.343953	0.128397	2.67883	0.00738792	0.13747
850	Tcf21	699.914	-1.28517	0.479846	-2.6783	0.00739974	0.13747
851	Snap25	222.953	-1.43569	0.53613	-2.67787	0.00740921	0.13747
852	Aacs	1430.84	0.91851	0.342971	2.67809	0.00740422	0.13747
853	Slc23a2	2164.9	0.843112	0.315035	2.67625	0.0074451	0.137974
854	H2-Q1	284.33	1.7546	0.656075	2.67438	0.00748673	0.138583
855	Zfp580	22.5286	-1.2887	0.48209	-2.67316	0.00751405	0.138926
856	Add2	38.8207	-1.70361	0.637795	-2.67109	0.0075606	0.138975
857	Dync2li1	66.3101	-0.851026	0.318523	-2.67179	0.00754482	0.138975
858	Slc25a5	19542.8	0.402427	0.150626	2.6717	0.00754686	0.138975
859	Cd209c	48.5066	-1.33569	0.500054	-2.67109	0.00756063	0.138975
860	Slc39a13	277.258	-0.5383	0.201508	-2.67136	0.00755448	0.138975
861	Cxcl12	3323.9	-0.726035	0.271945	-2.66979	0.00758998	0.139191
862	Vegfd	42.9128	-1.37275	0.514158	-2.6699	0.00758738	0.139191
863	Rplp1	5036.33	-0.307106	0.11507	-2.66886	0.00761084	0.139412
864	C1s1	2925.51	-0.861137	0.322827	-2.66749	0.00764201	0.13982
865	Mapk10	62.6921	-1.80244	0.675864	-2.66687	0.00765609	0.1399
866	Hpgd	2123.67	1.11853	0.419471	2.66652	0.00766407	0.1399
867	Smg7	1707.7	0.38325	0.143811	2.66495	0.00770003	0.140395
868	Gm21814	21.0262	1.91365	0.71823	2.6644	0.00771258	0.140461
869	Acsl1	538.554	0.408949	0.153523	2.66376	0.00772733	0.140568
870	Pam	3798.22	-0.780221	0.293151	-2.6615	0.00777929	0.141351
871	Serpina3i	42.53	-1.65437	0.621977	-2.65986	0.00781727	0.141878
872	Dym	674.619	0.610455	0.229548	2.65938	0.0078285	0.141918
873	Chchd10	1753.08	0.63364	0.238304	2.65896	0.0078383	0.141933
874	Bhmt	9.15871	-2.98335	1.12222	-2.65843	0.00785063	0.141994
875	Armcx1	141.83	-0.801191	0.30154	-2.657	0.00788404	0.142435
876	Gm21451	88.9998	-1.10063	0.414354	-2.65626	0.00790131	0.142439
877	Tmcc2	112.172	-1.01752	0.383072	-2.65622	0.00790227	0.142439
878	Map6	95.1107	-1.05827	0.398603	-2.65494	0.00793229	0.142817
879	Mapt	279.029	-0.75464	0.284298	-2.6544	0.00794494	0.142882
880	Arf4	6125.57	0.405561	0.152858	2.65319	0.00797345	0.143232
881	Zfhx2	246.642	0.493616	0.186087	2.6526	0.00798736	0.143298
882	Hoxb3	341.818	2.02254	0.762571	2.65227	0.00799527	0.143298
883	Ptpdc1	78.3787	-0.896763	0.338237	-2.65128	0.00801863	0.143554
884	Cacnb2	103.478	-0.992324	0.374458	-2.65003	0.00804851	0.143926
885	Ptger2	70.6904	-1.07079	0.404308	-2.64845	0.00808627	0.144438
886	Igfbp3	664.673	-0.922804	0.348619	-2.64703	0.00812032	0.144831
887	Rnf115	970.191	0.438093	0.16552	2.64677	0.00812658	0.144831
888	Cyp4b1	189.307	2.30174	0.869887	2.64603	0.00814437	0.144984
889	Tmem200b	203.211	-0.913692	0.34541	-2.64524	0.00816331	0.144995
890	Tgm2	4812.74	-0.981007	0.370826	-2.64546	0.00815789	0.144995
891	Mogat2	75.2013	2.09697	0.793339	2.64322	0.00821228	0.145701
892	Hpse2	42.8952	2.50583	0.948807	2.64103	0.00826538	0.146151
893	Spock3	41.541	-1.43421	0.542971	-2.64142	0.00825603	0.146151
894	Ip6k1	1985	-0.436465	0.165244	-2.64134	0.00825788	0.146151
895	H4c9	49.1571	-1.26353	0.478631	-2.63989	0.00829333	0.146481
896	Dkk2	22.7681	-2.15913	0.818507	-2.63789	0.00834231	0.147052
897	Il4ra	2286.03	-0.650352	0.24655	-2.63781	0.00834425	0.147052
898	Efs	77.0781	-1.03689	0.39316	-2.63733	0.00835625	0.1471
899	Zc2hc1c	26.9453	-1.45036	0.550016	-2.63694	0.00836582	0.147104
900	Slc35d1	1288.16	1.41769	0.538022	2.635	0.00841361	0.14778
901	Pglyrp1	3826.13	-0.828652	0.314685	-2.63328	0.00845658	0.14837
902	Tshz2	820.198	-0.747808	0.284095	-2.63224	0.00848231	0.148657
903	Gm9241	55.2549	1.09974	0.41817	2.62989	0.00854133	0.149525
904	Svop	12.3458	-2.31264	0.880448	-2.62666	0.00862282	0.150785
905	Il13ra2	30.4832	-2.26996	0.864391	-2.62609	0.00863732	0.150872
906	Pmp22	4966.93	0.992964	0.378395	2.62415	0.00868663	0.151565
907	Magee1	109.582	-0.858532	0.327286	-2.62319	0.00871114	0.151658
908	Cpn1	64.3291	2.09349	0.798024	2.62334	0.00870711	0.151658
909	Cyp4v3	277.144	-0.616066	0.234923	-2.62242	0.00873077	0.151833
910	Mdm1	119.743	0.775183	0.29573	2.62125	0.00876075	0.152187
911	Cxcr4	292.579	-1.50444	0.574175	-2.62018	0.00878837	0.152332
912	Lvrn	17.6972	-1.87533	0.715666	-2.6204	0.00878255	0.152332
913	Rab3c	173.598	-1.57415	0.601276	-2.61801	0.00884437	0.153134
914	Rars2	548.996	0.557316	0.213048	2.61592	0.00889879	0.153908
915	Apln	64.3445	-1.49416	0.571271	-2.6155	0.00890977	0.153929
916	Dbn1	220.943	-0.80212	0.306724	-2.61513	0.00891947	0.153929
917	Rasl12	97.4108	-1.14462	0.438024	-2.61314	0.00897155	0.153987
918	Phospho1	248.822	1.86865	0.715007	2.61347	0.00896283	0.153987
919	Gjb2	201.238	1.20846	0.462443	2.61321	0.00896968	0.153987
920	Dmxl2	164.572	-0.872461	0.333787	-2.61383	0.00895348	0.153987
921	Galnt15	240.685	-0.841731	0.322001	-2.61407	0.00894717	0.153987
922	Slco4a1	116.683	1.0618	0.40649	2.61213	0.00899803	0.154107
923	Slit2	73.5808	-1.22959	0.470663	-2.61246	0.0089893	0.154107
924	Gm31255	49.8998	-1.0373	0.397338	-2.61062	0.00903794	0.154517
925	Trps1	212.494	-0.829791	0.317869	-2.61048	0.00904153	0.154517
926	Faxc	194.995	-0.708964	0.271677	-2.60958	0.00906528	0.154756
927	Pcdhb20	32.0346	-1.21391	0.465267	-2.60905	0.00907931	0.154828
928	Sult1d1	2823.87	1.55057	0.594588	2.6078	0.0091125	0.155153
929	Lilrb4a	381.042	-1.08444	0.415908	-2.60741	0.00912294	0.155153
930	Col6a2	3756.89	-0.779578	0.299006	-2.60723	0.00912781	0.155153
931	Pira1	38.9893	-1.43298	0.550216	-2.60439	0.00920375	0.156122
932	Gli3	131.341	-0.688387	0.264321	-2.60436	0.00920455	0.156122
933	Islr	389.833	-0.738392	0.283617	-2.60348	0.0092282	0.156355
934	Rnf112	28.2651	-1.6882	0.648624	-2.60274	0.00924808	0.156524
935	Sox10	72.8319	-1.02473	0.393986	-2.60092	0.0092973	0.156694
936	Trim5	302.254	-1.36277	0.523872	-2.60134	0.00928617	0.156694
937	Zfp54	220.853	0.5816	0.22355	2.60166	0.00927749	0.156694
938	Nol3	66.9763	-0.871857	0.335213	-2.60091	0.00929776	0.156694
939	H1f3	11.2201	-2.00252	0.770267	-2.59977	0.00932859	0.156931
940	Il17rc	1107.7	0.479611	0.18449	2.59966	0.0093317	0.156931
941	Adgra1	8.75037	-2.20409	0.848129	-2.59877	0.00935593	0.157172
942	Bmerb1	20.7498	-1.65112	0.635492	-2.59817	0.0093721	0.157245
943	Nlgn1	10.0067	-1.93862	0.746235	-2.59786	0.00938062	0.157245
944	Alox5ap	170.412	-1.23698	0.476218	-2.59751	0.00939016	0.157245
945	Gls	1875.72	0.463357	0.178474	2.59622	0.0094257	0.157674
946	Grin1	24.7512	-1.52931	0.589323	-2.59503	0.00945834	0.157991
947	Vsir	1073.27	-1.04346	0.402134	-2.5948	0.00946468	0.157991
948	Fhod3	73.3487	-1.79816	0.693301	-2.59362	0.00949716	0.158366
949	Fastkd1	347.652	0.693136	0.267367	2.59245	0.00952954	0.158737
950	Slc15a1	819.569	-1.87249	0.722469	-2.5918	0.00954762	0.158737
951	Tox3	242	0.975643	0.376497	2.59137	0.00955958	0.158737
952	Fbln5	387.364	-0.606866	0.234172	-2.59154	0.00955469	0.158737
953	Pcdhga3	51.9105	-0.896055	0.345922	-2.59034	0.00958805	0.159043
954	Mov10	615.149	-0.763899	0.294947	-2.58996	0.00959879	0.159054
955	Nbl1	742.25	-0.891037	0.344224	-2.58854	0.00963844	0.15921
956	Fzd1	1484.66	-0.689164	0.266193	-2.58896	0.00962661	0.15921
957	Amotl2	365.631	-0.69191	0.267264	-2.58887	0.00962928	0.15921
958	Gabarapl1	977.743	-0.864428	0.333998	-2.58812	0.00965012	0.159237
959	Mdh1	4547.95	0.54357	0.210082	2.58742	0.00966968	0.159393
960	Cox7b	5175.44	0.423055	0.163563	2.58649	0.00969601	0.159661
961	Tlr4	877.403	-0.577081	0.223145	-2.58613	0.00970608	0.159661
962	Trmt10c	360.473	0.553306	0.214094	2.5844	0.00975474	0.160128
963	Mat2a	7395.61	0.752257	0.291046	2.58467	0.00974735	0.160128
964	Crebrf	826.777	-0.683782	0.264712	-2.58312	0.00979117	0.160393
965	Mest	117.93	-1.18495	0.458666	-2.58347	0.00978128	0.160393
966	Cd209b	20.2323	-1.87706	0.726978	-2.58201	0.00982276	0.160577
967	Rb1	928.571	0.386793	0.149802	2.58203	0.00982212	0.160577
968	Rhoj	636.673	-0.879269	0.340653	-2.58113	0.0098478	0.16082
969	Cd44	1400.45	0.841541	0.326091	2.5807	0.00986009	0.160855
970	Camk2a	64.137	-1.13825	0.441181	-2.57999	0.0098802	0.161017
971	H2aw	138.642	-0.650163	0.252102	-2.57897	0.00990955	0.161163
972	Pcdhb14	30.6908	-1.08694	0.42143	-2.57918	0.00990354	0.161163
973	Rhobtb1	227.694	-0.645816	0.250503	-2.57808	0.00993524	0.161414
974	Mpst	1297.6	1.56258	0.606641	2.57579	0.010001	0.162316
975	Abcd2	45.0903	-1.07207	0.416551	-2.57368	0.0100624	0.163144
976	Bex3	364.947	-0.528539	0.205533	-2.57156	0.0101242	0.163353
977	Ehhadh	897.329	1.13298	0.440614	2.57136	0.0101301	0.163353
978	Slc25a4	1168.9	-0.74052	0.288016	-2.57111	0.0101372	0.163353
979	Map3k8	111.209	-1.20645	0.469135	-2.57165	0.0101216	0.163353
980	Cyp3a44	27.5591	7.32597	2.84745	2.57281	0.0100876	0.163353
981	Agmo	98.7491	0.878915	0.341747	2.57183	0.0101163	0.163353
982	Neurl1a	77.7979	-1.12641	0.438472	-2.56895	0.0102008	0.163543
983	Slc25a24	5087.64	0.689268	0.268208	2.5699	0.0101728	0.163543
984	Stom	3666.71	-1.35895	0.528856	-2.56961	0.0101813	0.163543
985	Emilin2	162.238	-1.47801	0.575235	-2.56939	0.0101877	0.163543
986	Rnf39	134.301	-0.852405	0.331795	-2.56907	0.0101973	0.163543
987	Nfe2l2	3947.46	0.620685	0.241664	2.56838	0.0102175	0.163645
988	Ttc8	61.6814	-0.911078	0.354991	-2.56648	0.0102736	0.163879
989	Rab3ip	500.847	0.520479	0.202742	2.56721	0.0102522	0.163879
990	Ndrg4	188.874	-1.06566	0.415147	-2.56696	0.0102595	0.163879
991	Sema3a	288.84	-1.18344	0.461053	-2.56682	0.0102636	0.163879
992	Jcad	327.578	-0.597809	0.232992	-2.56579	0.0102941	0.164041
993	Plekhm3	187.196	-0.769085	0.299787	-2.56544	0.0103046	0.164043
994	Pnrc1	894.539	-0.76737	0.299377	-2.56322	0.0103705	0.164599
995	Tgfa	839.369	0.54389	0.21219	2.56322	0.0103707	0.164599
996	Spock2	226.262	-1.28214	0.500197	-2.56327	0.0103691	0.164599
997	Akr1c19	1872.91	1.51499	0.591205	2.56254	0.0103909	0.164754
998	Spred3	122.088	-0.680352	0.265573	-2.56183	0.0104123	0.164928
999	Cstf3	445.398	0.41653	0.162814	2.55832	0.0105179	0.165702
1000	Prr5	310.461	0.545762	0.213361	2.55793	0.0105297	0.165702
1001	Tnfsf12	181.272	-0.774538	0.302739	-2.55843	0.0105145	0.165702
1002	Kcnv1	6.7795	-3.14601	1.23015	-2.55742	0.0105451	0.165702
1003	Rbfox2	1326.66	-0.319991	0.125044	-2.55903	0.0104966	0.165702
1004	Spink6	3.46323	-5.18652	2.0278	-2.55771	0.0105365	0.165702
1005	Gm38481	180.841	1.48902	0.582157	2.55777	0.0105346	0.165702
1006	Adcyap1r1	210.931	-1.22559	0.478984	-2.55872	0.0105057	0.165702
1007	Degs2	2427.87	0.662346	0.259187	2.55548	0.0106042	0.166122
1008	C5ar1	276.564	-1.04028	0.407057	-2.55561	0.0106	0.166122
1009	Eid2b	77.4918	-0.83343	0.32609	-2.55583	0.0105936	0.166122
1010	Pde1b	327.957	-1.05868	0.41433	-2.55516	0.0106138	0.166122
1011	Tmc7	249.003	0.734459	0.287687	2.55298	0.0106806	0.166826
1012	Adgrl3	129.396	-0.760008	0.297734	-2.55264	0.0106908	0.166826
1013	Brdt	52.6786	-1.06196	0.416018	-2.55268	0.0106896	0.166826
1014	Slc22a17	127.348	-1.01566	0.397936	-2.55231	0.010701	0.166826
1015	Emb	306.81	-1.15057	0.45086	-2.55194	0.0107125	0.166841
1016	Ugt2b34	5558.61	1.11778	0.438134	2.55122	0.0107345	0.167019
1017	Ndn	127.582	-1.13338	0.444367	-2.55054	0.0107557	0.167184
1018	Zfp706	3105.43	0.280101	0.109854	2.54974	0.0107802	0.1674
1019	Casq2	112.821	0.771599	0.302759	2.54856	0.0108169	0.167805
1020	Slc25a46	1030.46	0.397984	0.156183	2.54819	0.0108284	0.167819
1021	Slc39a9	3102.9	0.578046	0.226896	2.54762	0.0108461	0.167928
1022	Pstpip2	227.698	1.48634	0.583557	2.54704	0.010864	0.168041
1023	Krt80	70.7499	-1.25934	0.49451	-2.54665	0.0108763	0.168067
1024	Syvn1	1145.24	0.361072	0.141825	2.5459	0.0108998	0.168265
1025	Ccdc25	691.762	0.453782	0.178272	2.54545	0.0109136	0.168315
1026	Slc35e1	2358.79	0.452556	0.177844	2.54468	0.0109379	0.168525
1027	Tnf	100.597	-1.01003	0.397048	-2.54385	0.0109637	0.168757
1028	Tmem200a	48.2917	-1.12715	0.443162	-2.54342	0.0109774	0.168805
1029	Alk	7.87884	-2.2405	0.88151	-2.54166	0.0110327	0.16916
1030	Crlf2	134.318	-0.936197	0.368279	-2.54209	0.0110193	0.16916
1031	Gstm4	170.821	0.608111	0.239243	2.54181	0.0110281	0.16916
1032	Galnt16	103.492	-0.899624	0.354402	-2.53843	0.0111351	0.170565
1033	Ppm1j	327.575	-1.42234	0.561183	-2.53454	0.0112594	0.171568
1034	Xdh	3690.72	-0.852491	0.336316	-2.5348	0.0112513	0.171568
1035	Ypel3	498.087	-0.739864	0.291935	-2.53435	0.0112656	0.171568
1036	Adgrf1	524.315	-1.90723	0.752326	-2.53511	0.0112412	0.171568
1037	Ngfr	87.8775	-1.23764	0.488156	-2.53533	0.011234	0.171568
1038	Galnt4	4325.94	0.870099	0.343301	2.53451	0.0112606	0.171568
1039	Ppp2r2c	49.3333	-1.54981	0.612191	-2.53158	0.011355	0.172596
1040	Nop53	1567.3	-0.398529	0.157421	-2.53162	0.0113537	0.172596
1041	Pnpo	1091.54	1.04349	0.412248	2.53122	0.0113666	0.172606
1042	Dbh	65.7245	-1.96045	0.774961	-2.52974	0.0114147	0.17317
1043	Dpp4	725.783	0.50644	0.200379	2.5274	0.011491	0.174011
1044	Il1b	420.561	-1.57149	0.621961	-2.52666	0.0115151	0.174011
1045	Tspan3	4259.42	0.548416	0.217135	2.52569	0.0115472	0.174011
1046	Lyve1	1175.49	-1.08649	0.430124	-2.52599	0.0115372	0.174011
1047	Fcgr3	865.958	-1.12265	0.444474	-2.52578	0.011544	0.174011
1048	Srgn	761.626	-1.31084	0.518914	-2.52612	0.0115329	0.174011
1049	Arhgap27	2529.95	0.622096	0.24628	2.52597	0.0115378	0.174011
1050	Rab8a	2015.42	0.32676	0.129581	2.52168	0.0116797	0.175837
1051	Kcnq5	26.6055	-1.55487	0.61668	-2.52135	0.0116906	0.175837
1052	Arhgap10	199.033	-0.919439	0.364776	-2.52056	0.0117169	0.175899
1053	Bcl11b	265.649	0.648222	0.257162	2.52068	0.0117129	0.175899
1054	Slc15a2	98.3452	2.07618	0.824433	2.51831	0.0117921	0.176158
1055	Cfp	403.211	-1.27778	0.507267	-2.51894	0.0117707	0.176158
1056	Mt1	2448.94	-0.940823	0.373558	-2.51854	0.0117841	0.176158
1057	Ugdh	5189.94	1.64274	0.652391	2.51804	0.0118011	0.176158
1058	Slc38a1	1891.74	0.700582	0.278198	2.51829	0.0117926	0.176158
1059	Pde10a	113.96	-0.754832	0.299619	-2.5193	0.0117588	0.176158
1060	Pkd2	841.366	-0.552496	0.219544	-2.51656	0.0118507	0.176212
1061	Fam155a	25.6211	-1.87611	0.745496	-2.51659	0.0118497	0.176212
1062	Sfxn3	677.433	-0.573815	0.228042	-2.51627	0.0118605	0.176212
1063	Syt13	443.125	-0.706261	0.280661	-2.51642	0.0118554	0.176212
1064	A4galt	547.148	-0.794984	0.315826	-2.51716	0.0118306	0.176212
1065	Siah2	170.601	0.609968	0.242487	2.51547	0.0118873	0.176326
1066	Kdelr1	2339.64	0.303377	0.120609	2.51538	0.0118904	0.176326
1067	Sdhaf1	208.992	0.495171	0.197105	2.51222	0.0119974	0.177746
1068	Gm40525	1956.35	0.782585	0.31163	2.51126	0.01203	0.178063
1069	Pla2g7	863.375	-1.16484	0.46395	-2.51071	0.012049	0.178177
1070	Pcdhgb6	116.502	-0.576617	0.229785	-2.50938	0.0120945	0.178182
1071	Ripply1	6.27476	3.59883	1.43384	2.50992	0.0120758	0.178182
1072	Gm41885	1411.31	1.18397	0.471801	2.50946	0.0120917	0.178182
1073	Tmem119	1100.02	-0.751288	0.299276	-2.51035	0.0120612	0.178182
1074	Slc6a15	18.2772	-2.11659	0.844915	-2.5051	0.0122418	0.180184
1075	Ccdc8	114.509	-0.831826	0.332134	-2.50449	0.0122628	0.180326
1076	Nrsn2	6.0118	-2.95395	1.17994	-2.50347	0.0122983	0.180516
1077	Slc25a10	2687.01	0.792361	0.316506	2.50346	0.0122986	0.180516
1078	Arnt2	81.3639	1.95076	0.779511	2.50254	0.0123306	0.180665
1079	Fibin	95.1765	-1.13241	0.45251	-2.50251	0.0123315	0.180665
1080	Fam169a	14.2344	-2.05982	0.823449	-2.50145	0.0123686	0.180947
1081	Gm3776	573.078	1.21302	0.485018	2.50098	0.0123852	0.180947
1082	Serpinh1	2523.18	-0.686985	0.274678	-2.50106	0.0123823	0.180947
1083	Ptk7	468.077	-0.479838	0.191987	-2.49933	0.0124429	0.181288
1084	Col15a1	995.203	-0.592118	0.236859	-2.49988	0.0124235	0.181288
1085	Prdm6	25.7637	-1.59386	0.637701	-2.49939	0.0124406	0.181288
1086	Grik2	28.2043	-1.30144	0.52092	-2.49835	0.0124773	0.181621
1087	Isca1	1448.24	0.386189	0.154678	2.49672	0.0125347	0.182289
1088	Nckap5l	95.8878	-0.785458	0.314723	-2.49571	0.0125706	0.182387
1089	Spidr	381.389	-0.581745	0.233112	-2.49556	0.012576	0.182387
1090	Syp	151.281	-1.25556	0.503041	-2.49595	0.0125622	0.182387
1091	Adam23	465.071	-0.759839	0.304642	-2.4942	0.012624	0.182414
1092	Gm29804	81.4868	-0.866005	0.347082	-2.4951	0.0125922	0.182414
1093	Arsj	39.2064	-1.22151	0.489666	-2.49457	0.0126111	0.182414
1094	Plekhb1	164.452	-0.973563	0.390295	-2.49443	0.0126159	0.182414
1095	C130050O18Rik	44.6464	-1.45252	0.582825	-2.4922	0.0126954	0.182777
1096	Adap1	724.939	0.737454	0.295811	2.49299	0.0126672	0.182777
1097	Nkx3-2	23.7767	-1.60833	0.645297	-2.49238	0.0126889	0.182777
1098	Tdp2	391.528	0.560243	0.224786	2.49234	0.0126905	0.182777
1099	Kcna6	60.747	-0.917007	0.368143	-2.4909	0.012742	0.183114
1100	Ndrg3	1310.87	0.534519	0.214579	2.49101	0.0127379	0.183114
1101	Furin	1376.69	-0.395468	0.158796	-2.49042	0.0127594	0.183197
1102	Pxdn	711.507	-0.430013	0.17269	-2.49008	0.0127715	0.183205
1103	Plod1	736.99	-0.610675	0.245353	-2.48896	0.0128118	0.18345
1104	Aldh5a1	330.787	0.837149	0.336324	2.48911	0.0128062	0.18345
1105	Egln3	1534.61	-0.847579	0.340716	-2.48764	0.0128593	0.183822
1106	Nrarp	314.155	0.732514	0.294467	2.48759	0.0128611	0.183822
1107	Obsl1	78.3261	-0.768447	0.3091	-2.48608	0.0129159	0.18444
1108	Serpinb1c	5.90538	-2.54754	1.02599	-2.48302	0.0130273	0.185469
1109	Rtn1	172.932	-1.40494	0.56574	-2.48337	0.0130146	0.185469
1110	Nanp	282.593	0.589422	0.237462	2.48217	0.0130584	0.185469
1111	Tlr1	1766.48	0.475343	0.191459	2.48274	0.0130376	0.185469
1112	Lrrn2	62.2501	-0.929273	0.374348	-2.48238	0.0130509	0.185469
1113	Fbln1	1492.31	-1.03015	0.414958	-2.48255	0.0130446	0.185469
1114	Eva1b	128.966	-0.815977	0.328951	-2.48054	0.0131184	0.185987
1115	Spred2	1052.19	0.404338	0.162997	2.48065	0.0131144	0.185987
1116	Tuba1a	1646.78	-0.821581	0.331267	-2.48012	0.013134	0.186041
1117	Atf5	277.237	-0.575276	0.232004	-2.47959	0.0131532	0.186146
1118	Ncam2	19.3515	-1.38471	0.558638	-2.47873	0.0131853	0.186434
1119	Xk	456.174	0.545119	0.219986	2.47797	0.0132134	0.186664
1120	Ica1l	12.5388	-2.34276	0.945816	-2.47698	0.0132501	0.186867
1121	Akt2	1370.06	-0.47523	0.191862	-2.47694	0.0132514	0.186867
1122	Csgalnact2	372.838	-0.522298	0.210926	-2.47621	0.0132785	0.187043
1123	Lonrf2	30.2191	-1.5803	0.638257	-2.47597	0.0132875	0.187043
1124	Usp38	735.229	0.365492	0.147661	2.47521	0.0133156	0.187272
1125	Fnbp4	1177.36	0.317486	0.128315	2.47427	0.0133509	0.187601
1126	Gaa	998.429	-0.427858	0.172956	-2.4738	0.0133685	0.187682
1127	Serpini1	84.8681	-1.27338	0.514867	-2.47322	0.0133901	0.187818
1128	Gpr146	304.47	-0.842863	0.34085	-2.47283	0.0134049	0.187858
1129	Fam102a	2661.54	0.596776	0.241539	2.47072	0.0134841	0.188801
1130	Grin3a	99.8187	2.2915	0.927584	2.4704	0.0134963	0.188805
1131	Slc51a	888.373	5.32924	2.15775	2.46982	0.0135181	0.188943
1132	Gdap1	32.876	-1.57872	0.639515	-2.46861	0.0135637	0.189413
1133	Lrp3	113.745	-0.704468	0.285562	-2.46695	0.0136268	0.190112
1134	Ubald2	1282.23	-0.468389	0.189888	-2.46666	0.0136378	0.190112
1135	Marcksl1	846.42	-1.4123	0.572979	-2.46485	0.0137072	0.190743
1136	Gria1	18.6715	-1.73436	0.703588	-2.46502	0.0137004	0.190743
1137	Cbx6	740.566	-0.582142	0.236251	-2.46408	0.0137366	0.190984
1138	Ccl3	17.4348	-1.76903	0.718207	-2.46312	0.0137735	0.191328
1139	Phgr1	3648.65	0.868109	0.352654	2.46164	0.0138301	0.191778
1140	Nr3c2	1611.98	0.44573	0.181067	2.46169	0.0138284	0.191778
1141	Dlg4	157.472	-0.710913	0.288877	-2.46095	0.0138569	0.191981
1142	Tubb4b	9377.14	0.627608	0.255169	2.45958	0.0139102	0.19255
1143	Ces1g	868.107	1.46366	0.595193	2.45914	0.0139271	0.192616
1144	Kcnh8	11.1225	2.01731	0.820788	2.45777	0.0139803	0.193013
1145	Ttc23l	56.9945	-1.1863	0.482662	-2.45782	0.0139781	0.193013
1146	Tkt	5736.13	0.666364	0.271275	2.45641	0.0140331	0.193574
1147	Fzd2	139.545	-0.679125	0.276547	-2.45573	0.0140598	0.193773
1148	Gypc	154.69	-0.978614	0.398622	-2.455	0.0140886	0.194001
1149	Reg1	7.46201	4.47928	1.82484	2.45462	0.0141034	0.194035
1150	Sdr42e1	512.306	1.0358	0.422171	2.45351	0.0141468	0.194445
1151	Slc17a4	882.755	1.65087	0.672937	2.45324	0.0141578	0.194445
1152	Defb37	20.8681	3.92378	1.60048	2.45163	0.0142211	0.194865
1153	Orm2	7.8265	-4.44293	1.81214	-2.45176	0.0142159	0.194865
1154	Cpe	1820.21	-0.988943	0.403451	-2.45121	0.0142377	0.194865
1155	Ppfia2	15.6985	-2.23069	0.909967	-2.4514	0.0142302	0.194865
1156	Pcdhga8	23.0141	-1.27518	0.520601	-2.44945	0.0143076	0.195652
1157	Slc6a11	22.6289	1.31205	0.535848	2.44855	0.0143434	0.195686
1158	Cbr3	308.821	0.984176	0.401958	2.44845	0.0143472	0.195686
1159	2610524H06Rik	62.2849	-0.830536	0.339173	-2.44871	0.0143368	0.195686
1160	Acot11	1484.51	0.392998	0.160741	2.44491	0.0144888	0.195949
1161	Rbfox1	29.506	-1.71174	0.70005	-2.44517	0.0144783	0.195949
1162	Rbpms	794.616	-0.678434	0.277382	-2.44585	0.0144512	0.195949
1163	Tubg2	34.521	-0.960118	0.392396	-2.44681	0.0144126	0.195949
1164	Apoc2	86.0349	-1.37103	0.560565	-2.4458	0.0144529	0.195949
1165	Lrfn5	4.29873	-3.51517	1.4377	-2.44501	0.014485	0.195949
1166	Tyrobp	536.827	-1.02965	0.420821	-2.44676	0.0144145	0.195949
1167	Trem3	5.61379	-2.46043	1.00628	-2.44507	0.0144823	0.195949
1168	Morn4	28.9356	-1.28533	0.525255	-2.44705	0.0144031	0.195949
1169	Cog1	992.456	0.341596	0.13972	2.44487	0.0144904	0.195949
1170	Gm15448	16.4409	-2.40557	0.984457	-2.44355	0.0145436	0.1965
1171	Ghitm	5737.26	0.47859	0.195925	2.44273	0.0145767	0.196779
1172	Tmem204	147.546	-0.778175	0.31871	-2.44164	0.0146208	0.197084
1173	Elk3	447.775	-0.781208	0.319963	-2.44155	0.0146242	0.197084
1174	Car13	699.608	0.590924	0.242168	2.44014	0.0146817	0.197643
1175	Zfp37	266.358	-0.804919	0.329896	-2.43991	0.0146907	0.197643
1176	Musk	123.421	-1.16794	0.478758	-2.43952	0.0147067	0.19769
1177	Luzp1	2960.58	0.41749	0.171177	2.43893	0.0147307	0.197844
1178	Dennd5a	909.809	-0.667528	0.273771	-2.43827	0.0147576	0.197887
1179	Arntl2	44.7108	-0.906139	0.371679	-2.43796	0.0147703	0.197887
1180	Eno2	166.321	-1.08373	0.444527	-2.43793	0.0147714	0.197887
1181	Fgf10	256.033	-0.99084	0.406544	-2.43723	0.0148003	0.198106
1182	Slc25a37	1102.43	0.66446	0.272725	2.43638	0.0148352	0.198233
1183	Hspb2	27.2479	-1.19326	0.489847	-2.43599	0.014851	0.198233
1184	Chka	533.633	0.670232	0.275299	2.43456	0.0149101	0.198233
1185	Zfp354c	100.18	-0.839703	0.34498	-2.43406	0.0149304	0.198233
1186	Apoo	401.763	0.577049	0.237051	2.43428	0.0149215	0.198233
1187	Spata6	297.402	-0.976318	0.401126	-2.43395	0.0149352	0.198233
1188	Pstpip1	83.0975	-1.13393	0.465681	-2.435	0.0148916	0.198233
1189	Adamts6	86.3511	-0.769043	0.315816	-2.4351	0.0148879	0.198233
1190	Stx1b	71.03	-1.1143	0.457308	-2.43665	0.014824	0.198233
1191	Kcnb2	30.9914	-1.58222	0.649592	-2.43571	0.0148626	0.198233
1192	Npr1	163.886	-0.80195	0.329638	-2.43282	0.0149818	0.198352
1193	Tspan8	11109.9	0.472796	0.194323	2.43304	0.0149727	0.198352
1194	Htr3b	16.8099	-2.24394	0.922199	-2.43325	0.0149639	0.198352
1195	Fam78b	42.1531	-1.45222	0.597239	-2.43156	0.0150341	0.198878
1196	Cpt1c	91.7437	-0.685139	0.281814	-2.43118	0.0150498	0.198919
1197	Aoah	130.737	-0.953184	0.392277	-2.42988	0.0151039	0.199438
1198	Gng3	27.9966	-2.04067	0.839911	-2.42963	0.0151143	0.199438
1199	Uqcrfs1	3385.87	0.581314	0.239321	2.42901	0.0151399	0.199443
1200	Agtpbp1	402.991	-0.764983	0.314933	-2.42903	0.0151392	0.199443
1201	Maoa	10574	0.918712	0.37837	2.42808	0.015179	0.199623
1202	Ppp1r14a	227.93	-0.811064	0.334071	-2.42782	0.01519	0.199623
1203	Tctex1d1	4.60411	-3.61337	1.48834	-2.42778	0.0151915	0.199623
1204	Slc18a3	35.726	-2.02822	0.835872	-2.42647	0.0152464	0.200116
1205	Kif9	35.1393	-1.02535	0.422602	-2.42628	0.0152543	0.200116
1206	Clgn	11.9897	-2.1255	0.876256	-2.42566	0.0152805	0.200127
1207	Erg28	782.483	0.430627	0.177514	2.42588	0.0152713	0.200127
1208	Trib1	1037.04	0.985681	0.406408	2.42535	0.0152936	0.200134
1209	Scyl2	1129.86	0.405741	0.167496	2.42239	0.0154187	0.200939
1210	LOC100044627	570.049	-0.65687	0.271163	-2.42242	0.0154177	0.200939
1211	Adcy3	138.435	-0.777974	0.321155	-2.42243	0.0154173	0.200939
1212	LOC100862455	570.049	-0.65687	0.271163	-2.42242	0.0154177	0.200939
1213	Ralyl	11.0846	-2.83259	1.1688	-2.4235	0.0153716	0.200939
1214	Stmn2	217.691	-1.34376	0.555086	-2.42081	0.0154858	0.201647
1215	Ddr2	1595.65	-0.576706	0.238317	-2.41991	0.0155242	0.201981
1216	Ccnjl	48.5512	1.21736	0.503212	2.41918	0.0155555	0.202055
1217	Spaca6	307.816	-0.51024	0.210909	-2.41924	0.0155529	0.202055
1218	Castor2	131.104	-0.895149	0.370259	-2.41763	0.015622	0.202586
1219	Aopep	1080.04	-0.358418	0.148244	-2.41776	0.0156164	0.202586
1220	Sypl	4499.35	0.621979	0.257413	2.41627	0.0156806	0.20318
1221	Tmem184c	296.443	-0.842342	0.348712	-2.41558	0.0157101	0.203395
1222	Cish	226.928	0.587316	0.243222	2.41474	0.0157466	0.203701
1223	Adam19	740.503	-0.663768	0.274954	-2.4141	0.015774	0.203888
1224	Elovl5	1330.36	0.440621	0.182755	2.411	0.0159089	0.205464
1225	Hfe	294.074	-0.531974	0.220732	-2.41004	0.0159506	0.205741
1226	Man2a2	1095.36	-0.646374	0.268215	-2.40991	0.0159563	0.205741
1227	Ckm	100.808	0.906831	0.37653	2.40839	0.0160232	0.206434
1228	Preb	2132.75	0.451312	0.187431	2.40788	0.0160453	0.206551
1229	Map1b	513.257	-0.994385	0.413253	-2.40624	0.0161178	0.206634
1230	Fcgr2b	1136.61	-1.0449	0.434264	-2.40613	0.0161223	0.206634
1231	Srpx	159.694	-0.718392	0.298435	-2.4072	0.0160754	0.206634
1232	Ap1g1	2624.4	0.419449	0.174338	2.40596	0.0161302	0.206634
1233	Bnc2	132.257	-0.918065	0.381528	-2.40629	0.0161157	0.206634
1234	Map3k20	687.606	-0.439589	0.182653	-2.40668	0.0160981	0.206634
1235	Paqr8	629.973	1.01105	0.420442	2.40473	0.0161842	0.207158
1236	Pcdhb17	65.0596	-1.00657	0.418821	-2.40335	0.0162456	0.207623
1237	Gbf1	2076.62	0.402921	0.167652	2.40332	0.0162468	0.207623
1238	Helz2	3095.99	0.617617	0.257158	2.4017	0.0163189	0.207757
1239	Ift46	438.259	-0.408713	0.170203	-2.40133	0.0163357	0.207757
1240	Arl5b	949.084	0.789708	0.328804	2.40176	0.0163163	0.207757
1241	Prss22	78.4328	-1.78593	0.743704	-2.40139	0.0163328	0.207757
1242	Prkar1b	148.24	-1.23915	0.515756	-2.40258	0.0162799	0.207757
1243	4931406C07Rik	4485.52	1.14521	0.476907	2.40132	0.0163362	0.207757
1244	Lgals1	1722.96	-0.638614	0.266023	-2.4006	0.0163683	0.207998
1245	Fam20a	71.5962	-0.86229	0.359289	-2.39999	0.0163955	0.208176
1246	Gna11	5197.71	0.740351	0.308634	2.3988	0.0164488	0.208518
1247	Fcrlb	11.0735	-2.10925	0.879217	-2.39901	0.0164394	0.208518
1248	Itgb8	39.2674	-2.21058	0.922256	-2.39692	0.0165333	0.209422
1249	Fkbp7	134.737	-0.784271	0.327425	-2.39527	0.0166081	0.210201
1250	Dnah6	15.569	-1.99048	0.831217	-2.39466	0.0166358	0.21029
1251	Cadps	87.2991	-1.09135	0.455768	-2.39453	0.0166418	0.21029
1252	Pdzrn3	449.435	-0.512655	0.214144	-2.39397	0.0166671	0.210443
1253	Lum	1584.86	-0.818312	0.341913	-2.39333	0.016696	0.210471
1254	Hoxd9	54.6821	1.384	0.578207	2.3936	0.0166838	0.210471
1255	Epop	80.4502	1.8838	0.787236	2.39293	0.0167145	0.210536
1256	Cry1	513.522	0.585293	0.24463	2.39257	0.0167309	0.210576
1257	Cplx1	23.899	-1.80485	0.754507	-2.39209	0.0167527	0.210596
1258	Papss1	1527.92	0.756628	0.316362	2.39166	0.0167726	0.210596
1259	Akap12	558.828	-0.479116	0.200327	-2.39167	0.0167721	0.210596
1260	Lgmn	3482.67	-0.730581	0.305816	-2.38895	0.0168965	0.211971
1261	Smad4	3573.47	-0.771534	0.322996	-2.38868	0.0169089	0.211971
1262	Rit2	38.808	-2.04558	0.856838	-2.38736	0.0169697	0.212565
1263	Prap1	171.482	4.23816	1.77569	2.38677	0.0169972	0.212741
1264	Plod2	571.169	-0.840436	0.352172	-2.38644	0.0170125	0.212764
1265	Pcbp4	168.398	-0.562339	0.23567	-2.38613	0.0170269	0.212776
1266	Fam78a	177.326	0.959219	0.402209	2.38488	0.0170847	0.213329
1267	Hip1	472.936	-0.60783	0.254915	-2.38444	0.0171051	0.213415
1268	Macroh2a2	96.6324	-0.724261	0.303798	-2.38402	0.0171247	0.213491
1269	Atxn7l3b	2060.84	0.283955	0.11915	2.38318	0.0171639	0.213758
1270	Gm33373	118.282	-0.632204	0.2653	-2.38298	0.0171731	0.213758
1271	Pbx3	277.233	-0.650342	0.273124	-2.38113	0.0172598	0.214668
1272	Lratd2	1526.23	0.554328	0.232884	2.38028	0.0172996	0.214969
1273	Glipr2	237.64	-0.705635	0.296482	-2.38003	0.0173112	0.214969
1274	Ola1	1211.56	0.529191	0.22247	2.37871	0.0173733	0.215571
1275	Calb2	180.588	-1.55348	0.653578	-2.37688	0.0174596	0.216174
1276	Fbn2	42.5441	0.860638	0.362273	2.37566	0.0175176	0.216174
1277	Taldo1	4413.4	0.563352	0.23708	2.37621	0.0174913	0.216174
1278	Niban2	2240.41	0.334863	0.140883	2.37688	0.0174597	0.216174
1279	Khdc1a	132.046	-3.6391	1.53176	-2.37576	0.0175128	0.216174
1280	Insig1	1355.57	0.530535	0.22328	2.3761	0.0174966	0.216174
1281	Zfp966	176.872	0.933918	0.392934	2.37678	0.0174645	0.216174
1282	Gpr176	44.6269	-1.35972	0.572473	-2.37517	0.0175409	0.216292
1283	Paqr3	37.4741	-0.895055	0.37698	-2.37428	0.0175833	0.216645
1284	Pitx1	220.589	-1.07741	0.454054	-2.37287	0.0176505	0.217305
1285	Scara3	173.774	-0.81169	0.342155	-2.37229	0.0176782	0.217476
1286	Casp2	1149.02	0.612276	0.258164	2.37166	0.0177085	0.21768
1287	Tacc1	1054.4	-0.593119	0.250135	-2.3712	0.0177306	0.217782
1288	Tmem80	152.513	-0.499478	0.210705	-2.37051	0.0177635	0.218017
1289	Atp6v0a2	2956.85	0.623538	0.263101	2.36996	0.0177902	0.218175
1290	Pcdhgb2	96.6445	-0.781744	0.329977	-2.36909	0.0178321	0.21835
1291	Grp	27.7128	-2.07555	0.876013	-2.36932	0.0178209	0.21835
1292	Ildr2	49.1489	-1.26903	0.535777	-2.36857	0.0178571	0.218487
1293	Socs3	1436.95	-1.10286	0.465807	-2.36762	0.0179029	0.218708
1294	Astn1	73.7015	-1.2244	0.517131	-2.36768	0.0178999	0.218708
1295	Sema4c	334.404	-0.665221	0.281091	-2.36657	0.0179538	0.219161
1296	Uqcc1	850.753	0.527836	0.223094	2.36598	0.0179823	0.21934
1297	Cckar	71.4847	-1.35131	0.571212	-2.36569	0.0179967	0.219346
1298	Tsku	785.748	1.55894	0.659079	2.36532	0.0180143	0.219391
1299	Ift57	87.8705	-1.10506	0.467289	-2.36484	0.0180379	0.219488
1300	Orc4	513.235	0.339667	0.143647	2.36459	0.01805	0.219488
1301	Bhlhb9	121.85	-0.874102	0.369896	-2.36311	0.0181225	0.220031
1302	Nkain1	305.671	1.61436	0.683148	2.36311	0.0181222	0.220031
1303	Itm2c	1442.57	-0.54395	0.230326	-2.36165	0.0181937	0.220051
1304	Kcnmb1	247.82	-0.878672	0.371981	-2.36214	0.0181696	0.220051
1305	Arhgap29	759.321	-0.462922	0.195969	-2.36222	0.018166	0.220051
1306	Zan	1262.14	1.3506	0.571883	2.36168	0.0181924	0.220051
1307	Prdm1	296.011	-0.902391	0.381929	-2.36272	0.0181415	0.220051
1308	Lynx1	382.79	-0.533804	0.22609	-2.36102	0.0182246	0.220256
1309	Omg	15.7325	-2.23606	0.947644	-2.3596	0.0182946	0.220261
1310	Ttc30a1	90.6484	0.597807	0.253266	2.36039	0.0182557	0.220261
1311	Gng2	469.802	-0.774346	0.328168	-2.3596	0.0182947	0.220261
1312	Gstm3	290.061	1.74954	0.741322	2.36003	0.0182732	0.220261
1313	Pfkfb2	1416.89	0.570197	0.241587	2.36021	0.0182643	0.220261
1314	Sh2d3c	163.923	-0.76368	0.323749	-2.35886	0.018331	0.22053
1315	Plxnd1	664.932	-0.650544	0.27582	-2.35858	0.018345	0.22053
1316	Thsd1	75.5157	-0.752706	0.319185	-2.35821	0.0183632	0.220582
1317	Phyhipl	10.394	-2.49878	1.06021	-2.35688	0.0184294	0.221208
1318	Dmgdh	41.594	-1.81236	0.769107	-2.35645	0.0184508	0.221298
1319	Snap91	45.2071	-1.55094	0.658692	-2.35458	0.0185439	0.22167
1320	Ap1s3	476.292	0.591979	0.251434	2.35441	0.018552	0.22167
1321	Dnmbp	2083.26	0.572808	0.243226	2.35504	0.0185205	0.22167
1322	Dock8	645.948	0.386287	0.164066	2.35446	0.0185499	0.22167
1323	Galm	675.637	0.657725	0.27935	2.35448	0.0185484	0.22167
1324	Sem1	987.519	-0.375903	0.159721	-2.35349	0.0185981	0.222037
1325	Cnr1	114.568	-1.64596	0.699444	-2.35324	0.0186108	0.222037
1326	Usp54	455.529	-0.444316	0.188842	-2.35285	0.0186303	0.222103
1327	Garnl3	55.7244	-1.2409	0.527518	-2.35233	0.0186561	0.222242
1328	Map7d1	810.248	-0.61233	0.260368	-2.35179	0.0186834	0.222388
1329	Sult4a1	60.9233	-1.64743	0.70058	-2.35153	0.0186965	0.222388
1330	Zfp385a	118.489	-1.00304	0.427151	-2.34822	0.0188635	0.223476
1331	Gm40514	1569.51	0.643585	0.273986	2.34897	0.0188252	0.223476
1332	Gse1	1661.45	0.400699	0.170653	2.34803	0.0188728	0.223476
1333	Poc1b	549.708	0.50559	0.215212	2.34927	0.0188103	0.223476
1334	Scg5	105.892	-1.22442	0.521303	-2.34877	0.0188355	0.223476
1335	P4htm	35.0744	-1.05962	0.451254	-2.34817	0.0188661	0.223476
1336	Klk15	5.18042	4.87928	2.07874	2.34722	0.0189139	0.223795
1337	Cisd3	849.014	0.740235	0.315588	2.34557	0.0189978	0.224037
1338	Nipal2	751.771	0.570791	0.243362	2.34544	0.0190047	0.224037
1339	Inpp5k	590.497	-0.448275	0.191086	-2.34593	0.0189797	0.224037
1340	Mdh2	4425.93	0.437213	0.186363	2.34603	0.0189745	0.224037
1341	Tst	1562.94	0.733183	0.312601	2.34543	0.0190052	0.224037
1342	Ankrd66	5.60863	-2.45391	1.04655	-2.34475	0.0190398	0.224174
1343	Zc3h12a	985.35	-0.605673	0.258322	-2.34465	0.0190452	0.224174
1344	Efnb1	1838.01	0.425872	0.181742	2.34328	0.019115	0.224829
1345	Slc7a11	158.053	-1.01647	0.433866	-2.34283	0.0191382	0.224934
1346	Cartpt	18.1049	-2.19589	0.93761	-2.34201	0.0191803	0.225262
1347	A930033H14Rik	18.3991	-1.35856	0.580183	-2.34161	0.0192009	0.225336
1348	Kcnmb4	8.55041	-1.8068	0.771927	-2.34064	0.0192506	0.225752
1349	Hic1	258.783	-0.729622	0.311787	-2.34012	0.0192773	0.225897
1350	Hccs	439.389	0.457028	0.195363	2.33938	0.0193157	0.226083
1351	Gpr158	3.30441	-4.08238	1.74516	-2.33926	0.0193218	0.226083
1352	Pdzd2	263.596	-0.890185	0.380663	-2.33851	0.0193606	0.22637
1353	Tcp11l1	155.792	-0.657371	0.28137	-2.33632	0.0194744	0.227532
1354	Mmaa	434.753	0.515096	0.220547	2.33554	0.019515	0.227839
1355	Kcnt2	38.2957	-1.36709	0.585454	-2.3351	0.0195384	0.227943
1356	Mpdz	318.078	-0.557894	0.239058	-2.33372	0.0196106	0.228449
1357	Tpd52	7458.92	0.391054	0.167558	2.33385	0.0196038	0.228449
1358	Rmdn3	1292.59	0.454227	0.195163	2.32742	0.0199427	0.228734
1359	Perp	5061.19	0.416104	0.17882	2.32694	0.0199684	0.228734
1360	Slc9a1	1434.38	0.520523	0.223553	2.32841	0.0198906	0.228734
1361	Hspa12a	552.961	-0.966707	0.41476	-2.33076	0.0197659	0.228734
1362	Nr2f2	416.279	-0.55029	0.236587	-2.32596	0.0200209	0.228734
1363	6330403K07Rik	59.7858	-1.78162	0.764952	-2.32905	0.0198562	0.228734
1364	Trim15	1036.83	-1.43976	0.619004	-2.32594	0.0200219	0.228734
1365	Esrp2	1209.46	0.626911	0.268911	2.33129	0.0197378	0.228734
1366	Ift122	168.331	-0.553549	0.23796	-2.32623	0.0200065	0.228734
1367	Lrfn3	138.04	1.04527	0.448079	2.33277	0.0196603	0.228734
1368	Slc11a2	1511.23	0.950008	0.407937	2.32881	0.0198692	0.228734
1369	Mapk8ip2	59.1077	-1.61252	0.691345	-2.33244	0.0196776	0.228734
1370	Slc16a5	937.243	0.981788	0.422167	2.32559	0.0200403	0.228734
1371	Rusc2	474.011	-0.674212	0.289481	-2.32904	0.0198572	0.228734
1372	Cd38	6625.98	-0.702117	0.301445	-2.32917	0.0198501	0.228734
1373	Slc20a1	2862.73	0.897897	0.385663	2.32819	0.019902	0.228734
1374	Ces1f	1110.85	1.52417	0.655318	2.32584	0.0200269	0.228734
1375	LOC108168956	16.9918	-1.89158	0.811888	-2.32986	0.0198137	0.228734
1376	Cd300ld3	52.722	-1.202	0.516382	-2.32773	0.0199266	0.228734
1377	Pheta2	27.9036	-0.995291	0.427381	-2.32881	0.0198689	0.228734
1378	Tvp23a	32.7798	-1.01789	0.436797	-2.33036	0.0197873	0.228734
1379	Ces2f	162.948	-1.97099	0.846223	-2.32916	0.0198506	0.228734
1380	Crocc2	10.4832	-2.71746	1.16555	-2.33148	0.019728	0.228734
1381	Ppara	572.216	1.90085	0.817074	2.3264	0.019997	0.228734
1382	Rrm2b	225.085	-0.454529	0.195133	-2.32933	0.0198415	0.228734
1383	Copz1	2552.48	0.315033	0.135208	2.32998	0.019807	0.228734
1384	Nrg3	7.01207	-2.53868	1.09062	-2.32774	0.019926	0.228734
1385	M6pr	3812.39	0.318795	0.136705	2.33199	0.0197012	0.228734
1386	Gca	332.131	0.534327	0.229823	2.32495	0.0200746	0.22896
1387	Mageh1	109.368	-0.624014	0.268439	-2.3246	0.0200934	0.22901
1388	Psd	256.353	-0.724208	0.311754	-2.32301	0.0201784	0.229317
1389	Lratd1	62.9697	0.893581	0.384595	2.32343	0.0201559	0.229317
1390	Coro2b	70.7144	-0.88174	0.379529	-2.32325	0.0201659	0.229317
1391	Ppm1f	372.502	-0.501206	0.215719	-2.32342	0.0201563	0.229317
1392	Hsd17b2	1774.78	0.775079	0.333701	2.32268	0.0201965	0.229358
1393	Ccr1	403.759	-0.999734	0.430729	-2.32103	0.0202855	0.230203
1394	Plod3	812.615	-0.574935	0.247805	-2.32011	0.0203351	0.230347
1395	Ccl4	21.4166	-1.47166	0.63434	-2.31998	0.0203418	0.230347
1396	Npc1l1	8.44662	2.71294	1.16925	2.32024	0.020328	0.230347
1397	Efna5	109.083	-0.990378	0.426966	-2.31957	0.0203641	0.230434
1398	H6pd	1602.98	-0.553545	0.238705	-2.31895	0.0203979	0.230481
1399	Zfp946	656.464	0.445475	0.192096	2.31902	0.0203939	0.230481
1400	Dio1	456.077	1.22587	0.528908	2.31774	0.0204637	0.230481
1401	Ass1	661.042	-0.876204	0.377967	-2.3182	0.0204383	0.230481
1402	Zfp660	25.2165	-1.0319	0.44516	-2.31804	0.020447	0.230481
1403	Itpr3	3118.08	0.380595	0.164219	2.31761	0.0204703	0.230481
1404	Tspoap1	36.1697	-1.18194	0.50977	-2.31858	0.020418	0.230481
1405	Hoxc10	4.08645	5.54347	2.39322	2.31632	0.0205408	0.23102
1406	Mcub	133.668	-0.965179	0.41675	-2.31597	0.02056	0.23102
1407	Frmd5	19.0254	-1.48518	0.64129	-2.31593	0.0205621	0.23102
1408	Fundc2	499.589	-0.364351	0.15742	-2.31452	0.0206395	0.231725
1409	Fez1	37.7545	-1.18565	0.512387	-2.31397	0.0206691	0.231893
1410	Caskin2	1272.59	0.30536	0.132062	2.31225	0.0207639	0.232791
1411	Sun2	1073.38	-0.744958	0.322237	-2.31183	0.0207869	0.232884
1412	Dcbld1	561.633	0.513006	0.221969	2.31116	0.0208242	0.233136
1413	Prelid3b	2178.33	0.418335	0.181044	2.31067	0.0208508	0.23327
1414	Mrap	6.88254	-2.4929	1.07941	-2.3095	0.0209158	0.233798
1415	Dnmt3l	13.1682	-1.69466	0.733847	-2.30929	0.0209276	0.233798
1416	Fn1	8486.09	-1.0027	0.434332	-2.30861	0.0209654	0.234055
1417	Slc11a1	210.142	-0.988851	0.428817	-2.306	0.0211108	0.235031
1418	Dzank1	32.4207	-1.13234	0.491102	-2.3057	0.0211272	0.235031
1419	Mycbpap	50.2333	0.941782	0.408276	2.30673	0.0210699	0.235031
1420	Supt4a	410.66	-0.43371	0.188094	-2.30582	0.0211208	0.235031
1421	Sh3pxd2a	1373.94	-0.373296	0.16188	-2.30601	0.0211103	0.235031
1422	Tmem74	10.0543	-1.94098	0.842112	-2.3049	0.0211721	0.235199
1423	Rasip1	189.686	-0.788643	0.34213	-2.3051	0.0211609	0.235199
1424	Ptrh1	166.336	-0.918727	0.398721	-2.30418	0.0212123	0.235432
1425	Il34	320.75	-0.940024	0.407997	-2.304	0.0212228	0.235432
1426	Acaca	1366.81	0.708423	0.307618	2.30293	0.0212828	0.235601
1427	Cep44	111.371	-0.531723	0.230888	-2.30295	0.0212817	0.235601
1428	Dact1	147.054	-0.529388	0.229828	-2.30341	0.0212556	0.235601
1429	Tspyl4	210.58	-0.99885	0.433974	-2.30163	0.0213558	0.236079
1430	Tie1	504.395	-0.613972	0.26675	-2.30168	0.0213533	0.236079
1431	Arhgef17	518.199	-0.584985	0.254291	-2.30046	0.0214224	0.236649
1432	Hnmt	49.0545	-0.949202	0.413023	-2.29818	0.0215515	0.237577
1433	Layn	75.2224	-0.851478	0.370487	-2.29827	0.0215465	0.237577
1434	Slc2a12	39.2068	-0.939272	0.40864	-2.29853	0.0215315	0.237577
1435	Ndst4	19.8424	-2.5405	1.10642	-2.29615	0.0216673	0.238251
1436	Plvap	1624.91	-0.559035	0.243411	-2.29667	0.0216374	0.238251
1437	Abcb1a	9274.57	1.40144	0.610239	2.29655	0.0216447	0.238251
1438	Ackr1	69.8043	-1.00918	0.439527	-2.29605	0.0216729	0.238251
1439	Pfkfb3	697.693	-1.36425	0.59447	-2.29489	0.0217392	0.238526
1440	Ccl25	42.1584	1.22453	0.533503	2.29527	0.0217177	0.238526
1441	Strbp	2211.69	0.625662	0.27264	2.29482	0.0217432	0.238526
1442	Krt23	108.667	-1.01283	0.441659	-2.29324	0.021834	0.239162
1443	Cacng7	150.644	-0.669158	0.291776	-2.29339	0.0218253	0.239162
1444	Minar2	18.7409	-2.34568	1.02296	-2.29303	0.0218465	0.239162
1445	Plcb1	312.99	-0.64559	0.281785	-2.29107	0.0219593	0.23927
1446	Cd300ld	105.048	-0.96552	0.421485	-2.29076	0.0219775	0.23927
1447	Pcdhb5	15.4401	-1.28577	0.560882	-2.2924	0.0218825	0.23927
1448	Senp2	804.898	0.347761	0.151808	2.29079	0.0219753	0.23927
1449	Rtl8b	182.081	-0.722384	0.315183	-2.29195	0.0219084	0.23927
1450	Hhipl1	53.2723	-0.859808	0.375212	-2.29153	0.021933	0.23927
1451	Kctd18	218.693	-0.519175	0.226593	-2.29122	0.0219507	0.23927
1452	Crat	923.276	0.404329	0.176392	2.29222	0.021893	0.23927
1453	Cdo1	201.471	1.02015	0.445421	2.2903	0.0220042	0.239395
1454	Gucy1a1	457.213	-0.804267	0.351295	-2.28943	0.0220542	0.239758
1455	Spic	25.607	-1.96313	0.857564	-2.2892	0.0220678	0.239758
1456	Adck5	660.029	0.779513	0.340712	2.28789	0.0221438	0.240212
1457	Arl11	38.9807	-1.38996	0.607649	-2.28743	0.0221706	0.240212
1458	Hk3	107.08	-1.2036	0.526208	-2.2873	0.0221785	0.240212
1459	Phactr3	6.70594	-2.76024	1.20629	-2.28821	0.0221251	0.240212
1460	Rilpl2	162.433	-0.610638	0.266983	-2.28718	0.0221855	0.240212
1461	Bmp7	316.346	-0.612104	0.267691	-2.2866	0.022219	0.240409
1462	Tll1	55.9147	-1.01444	0.443796	-2.28582	0.0222649	0.240576
1463	Chn1	84.9573	-0.980252	0.428794	-2.28607	0.0222503	0.240576
1464	Gm14137	132.352	-0.896662	0.392413	-2.28499	0.0223132	0.240934
1465	Coq5	679.298	0.598741	0.26211	2.28431	0.0223534	0.241203
1466	Ndufaf4	522.17	0.588539	0.257723	2.28361	0.0223943	0.241315
1467	Hipk2	1224.94	0.808605	0.354054	2.28385	0.0223805	0.241315
1468	Anxa4	5458.02	0.443204	0.194257	2.28153	0.0225168	0.242048
1469	Gm4070	4423.95	0.676658	0.296623	2.28121	0.0225361	0.242048
1470	Zfp941	16.3986	-1.47498	0.646636	-2.28101	0.0225478	0.242048
1471	Adamts9	353.791	-0.598496	0.262424	-2.28064	0.0225695	0.242048
1472	Prune2	256.606	-0.782527	0.343071	-2.28095	0.0225513	0.242048
1473	Dnajc6	43.099	-1.32957	0.582967	-2.28069	0.0225667	0.242048
1474	Entpd1	827.506	-0.833895	0.365489	-2.28158	0.0225139	0.242048
1475	Fabp4	819.812	-0.906688	0.397768	-2.27944	0.0226411	0.242322
1476	Sema6c	33.204	-1.1196	0.491149	-2.27955	0.0226346	0.242322
1477	Sntg1	6.25903	-2.06935	0.90771	-2.27975	0.0226227	0.242322
1478	Porcn	82.4427	-0.718745	0.315568	-2.27762	0.022749	0.243313
1479	Prr15l	2566.19	0.615298	0.270213	2.27708	0.0227814	0.24333
1480	Dlst	3704.36	0.455676	0.200112	2.27711	0.0227799	0.24333
1481	Gpc1	317.231	-0.536952	0.235931	-2.27589	0.0228526	0.243553
1482	R3hdml	4.60344	3.12197	1.37187	2.2757	0.0228639	0.243553
1483	Hlx	147.444	-0.938302	0.412281	-2.27588	0.0228531	0.243553
1484	Gpx7	58.0122	-0.685845	0.301363	-2.27581	0.0228574	0.243553
1485	Igsf6	160.706	-1.23555	0.543064	-2.27515	0.0228969	0.24374
1486	Lamb1	2886.72	-0.591271	0.259937	-2.27467	0.022926	0.243886
1487	Srpk1	1152.87	0.535417	0.235447	2.27405	0.0229633	0.244118
1488	Rasef	1241.56	0.577749	0.254161	2.27316	0.0230166	0.24452
1489	Wdr45	314.858	-0.576064	0.253554	-2.27195	0.0230893	0.245128
1490	Ric3	70.0384	-0.877732	0.386564	-2.2706	0.0231713	0.245177
1491	Cbln2	24.742	-1.75038	0.771109	-2.26995	0.0232105	0.245177
1492	Fabp5	481.88	-0.789606	0.347679	-2.27108	0.0231423	0.245177
1493	Cyp26b1	119.616	-1.00055	0.440787	-2.26992	0.0232125	0.245177
1494	Sesn1	516.06	-0.720489	0.31742	-2.26983	0.023218	0.245177
1495	Map7d3	14.9142	-1.30069	0.572878	-2.27045	0.0231804	0.245177
1496	Tgoln1	21421.1	0.568323	0.250271	2.27083	0.0231573	0.245177
1497	Zfp687	863.245	0.374396	0.164923	2.27013	0.0231994	0.245177
1498	P4ha3	22.243	-1.2518	0.551568	-2.26953	0.023236	0.245203
1499	S1pr2	189.325	-0.713193	0.314471	-2.26792	0.0233342	0.245584
1500	Eml5	83.1141	-1.05082	0.46324	-2.26841	0.0233044	0.245584
1501	Flna	17364.6	-0.405964	0.178993	-2.26804	0.0233267	0.245584
1502	Rab14	2868.17	0.298947	0.131813	2.26795	0.023332	0.245584
1503	Srebf1	1302.26	0.474139	0.209175	2.26671	0.0234078	0.245867
1504	Arl8b	1479.88	0.361565	0.159496	2.26692	0.0233949	0.245867
1505	Fasn	3756.39	0.854183	0.376833	2.26674	0.023406	0.245867
1506	Mcrip2	175.677	0.870203	0.383984	2.26625	0.0234364	0.246004
1507	Gngt2	108.15	-1.04482	0.46132	-2.26484	0.0235224	0.246099
1508	Ptprn	192.675	-1.03983	0.459168	-2.2646	0.0235371	0.246099
1509	Tmem88	66.0919	-0.859348	0.3794	-2.26502	0.0235117	0.246099
1510	Gbp5	306.938	-1.34908	0.595731	-2.26457	0.0235388	0.246099
1511	Olfml1	53.8994	-1.01902	0.44989	-2.26505	0.0235099	0.246099
1512	Immt	3464.5	0.513521	0.226677	2.26543	0.0234861	0.246099
1513	Farp2	329.824	0.937116	0.413998	2.26358	0.0236001	0.246577
1514	Use1	742.909	-0.407057	0.179866	-2.26311	0.023629	0.246715
1515	Prmt8	3.8409	-3.33944	1.47591	-2.26263	0.0236587	0.246722
1516	Klk1	9506.06	1.01301	0.447721	2.26259	0.0236609	0.246722
1517	Dusp1	911.061	-1.09955	0.486046	-2.26223	0.0236835	0.246795
1518	Rgs9	192.237	-1.03751	0.458728	-2.26172	0.0237149	0.24696
1519	Ssbp2	299.355	-0.748191	0.330921	-2.26094	0.0237633	0.247164
1520	Nlrp6	2989.98	0.757015	0.334867	2.26064	0.0237814	0.247164
1521	Rtl8c	81.1153	-0.927574	0.41027	-2.26089	0.0237662	0.247164
1522	Alas2	83.5747	-1.24093	0.549107	-2.25992	0.0238265	0.24747
1523	Kcnq2	53.2828	-1.62339	0.718531	-2.25932	0.0238635	0.247691
1524	Bmyc	72.8753	-0.92118	0.40796	-2.25802	0.0239447	0.248371
1525	Naa35	858.265	0.346919	0.153719	2.25684	0.0240184	0.248972
1526	Lrp11	101.923	-0.877567	0.388904	-2.25651	0.0240387	0.248988
1527	Cnih1	1009.18	0.351564	0.155814	2.25631	0.0240514	0.248988
1528	Cdh11	779.078	-0.509843	0.226113	-2.25482	0.0241447	0.249301
1529	Stab1	1944.13	-0.758534	0.336367	-2.25508	0.0241282	0.249301
1530	Mrpl34	344.801	0.448982	0.199116	2.25488	0.024141	0.249301
1531	Abcb1b	67.7425	-1.18716	0.526443	-2.25506	0.0241293	0.249301
1532	Tmc4	4673.41	0.391704	0.173743	2.25451	0.0241642	0.24934
1533	Glt28d2	117.59	0.587468	0.260637	2.25397	0.0241982	0.249527
1534	Arl6	70.5243	-0.974425	0.432396	-2.25355	0.0242247	0.249638
1535	Sgce	261.6	-0.711421	0.315834	-2.25251	0.0242898	0.249982
1536	Fgf7	286.385	-0.863715	0.383413	-2.2527	0.0242779	0.249982
1537	Fcgr1	190.005	-1.2616	0.560207	-2.25203	0.0243203	0.250133
1538	Atp13a2	573.39	-0.466991	0.207465	-2.25093	0.0243897	0.250684
1539	Gpr68	84.0623	-0.816551	0.362868	-2.25027	0.0244318	0.250791
1540	Zfp521	101.175	-0.842675	0.374459	-2.25038	0.024425	0.250791
1541	Ednra	484.908	-0.527729	0.234582	-2.24966	0.0244705	0.251025
1542	Zhx3	181.768	-0.489419	0.217739	-2.24773	0.0245937	0.251531
1543	Slc16a11	24.3333	1.49601	0.665507	2.24792	0.024581	0.251531
1544	Mapk8ip1	144.878	-0.76311	0.339396	-2.24843	0.0245485	0.251531
1545	Cd300lb	37.5599	-1.21878	0.542144	-2.24807	0.0245717	0.251531
1546	Dram1	250.805	-1.05369	0.4688	-2.24764	0.0245993	0.251531
1547	Clstn3	20.3803	-1.42966	0.636154	-2.24735	0.0246176	0.251555
1548	Pgp	1313.6	0.468347	0.208473	2.24655	0.0246686	0.25175
1549	Eda2r	31.3734	-1.0512	0.467882	-2.24671	0.0246583	0.25175
1550	Gm6712	112.887	0.531795	0.236764	2.2461	0.0246978	0.251886
1551	Lst1	78.449	-1.15668	0.51517	-2.24525	0.0247524	0.252197
1552	Itgb1	9752.59	-0.334818	0.149148	-2.24487	0.0247762	0.252197
1553	Ccn5	27.177	-1.44458	0.643447	-2.24506	0.0247645	0.252197
1554	Arxes1	9.21339	-1.94841	0.868208	-2.24418	0.0248209	0.252437
1555	Arhgap44	50.5647	-0.899942	0.401042	-2.24401	0.0248317	0.252437
1556	Nexmif	50.0365	1.42329	0.634351	2.2437	0.0248515	0.252476
1557	Tkfc	241.788	1.016	0.452909	2.24327	0.0248795	0.252598
1558	Acsl3	2861.27	0.774979	0.345547	2.24276	0.0249122	0.25267
1559	Abca1	870.139	-0.66471	0.296393	-2.24266	0.0249186	0.25267
1560	Gpihbp1	41.4996	-0.86742	0.387126	-2.24067	0.0250477	0.253817
1561	Rbm47	2505.82	0.479974	0.214237	2.24038	0.0250659	0.253839
1562	Mmp23	75.7796	-0.896464	0.400399	-2.23893	0.0251605	0.254633
1563	Nxph3	25.905	-1.5715	0.702166	-2.23808	0.025216	0.255032
1564	Akr1c12	2115.42	0.727573	0.325197	2.23733	0.0252649	0.255199
1565	Micall2	634.92	0.357423	0.159753	2.23735	0.0252635	0.255199
1566	Rab11fip1	2540.5	0.466586	0.208627	2.23646	0.0253219	0.255612
1567	Icam1	452.546	-0.907195	0.405722	-2.236	0.0253517	0.25575
1568	Aco2	9067.36	0.482623	0.215919	2.23521	0.0254038	0.255948
1569	Fgg	2.93669	-4.94527	2.2124	-2.23526	0.0254004	0.255948
1570	Rdh9	721.35	-1.05809	0.473542	-2.23442	0.0254555	0.256306
1571	Clmp	854.292	-0.48243	0.215978	-2.2337	0.0255025	0.256453
1572	Zfp968	12.8793	-1.44491	0.646821	-2.23386	0.0254921	0.256453
1573	Coro7	608.642	0.347051	0.155408	2.23316	0.0255385	0.256488
1574	Adamts4	1226.91	-0.734514	0.328884	-2.23336	0.0255255	0.256488
1575	D430019H16Rik	50.2199	-1.30812	0.586195	-2.23154	0.0256455	0.257236
1576	Srek1ip1	294.833	0.415187	0.186051	2.23158	0.0256428	0.257236
1577	I830077J02Rik	86.6399	-1.06072	0.475507	-2.2307	0.0257007	0.257626
1578	Pls1	5224.97	0.355896	0.159567	2.23039	0.0257216	0.257673
1579	Gfra1	139.054	-0.873103	0.391515	-2.23006	0.0257432	0.257725
1580	Fmo5	617.205	1.65921	0.744155	2.22966	0.0257701	0.257832
1581	Creb3l2	718.501	-0.486243	0.218148	-2.22896	0.0258169	0.258136
1582	Ccl7	101.949	-1.17358	0.526704	-2.22817	0.0258694	0.258497
1583	Abcb6	695.33	1.18108	0.530143	2.22784	0.0258911	0.258551
1584	Chuk	1582.98	0.364343	0.163582	2.22728	0.0259289	0.258765
1585	Reep3	1962.18	0.402997	0.180998	2.22653	0.0259786	0.258907
1586	Lrrc8b	559.425	0.703564	0.31609	2.22583	0.0260254	0.258907
1587	Gigyf1	687.562	-0.33364	0.149878	-2.22608	0.0260091	0.258907
1588	Prelid2	270.876	0.65103	0.292482	2.22588	0.0260222	0.258907
1589	Zfp503	282.352	-0.733314	0.329405	-2.22618	0.0260024	0.258907
1590	Rer1	2695.84	0.295245	0.132659	2.22559	0.0260413	0.258907
1591	Zdhhc5	3230	0.335412	0.150745	2.22503	0.0260789	0.259033
1592	Klra2	83.4434	-1.28456	0.577367	-2.22486	0.0260908	0.259033
1593	Plcb3	5341.03	0.455534	0.204764	2.22467	0.0261032	0.259033
1594	Ebf3	64.1405	-1.0461	0.470319	-2.22423	0.0261329	0.259115
1595	Fbxo31	328.536	-0.391568	0.17606	-2.22406	0.0261443	0.259115
1596	Tmem130	35.3433	-1.45436	0.654264	-2.22289	0.0262229	0.259417
1597	Pdgfb	214.45	-0.657674	0.295826	-2.22318	0.0262035	0.259417
1598	Srp14	561.659	-0.426519	0.191955	-2.22198	0.0262846	0.259417
1599	H4c18	6.38912	-2.36179	1.06263	-2.22258	0.0262444	0.259417
1600	Sema3g	212.792	-0.639625	0.287872	-2.22191	0.0262896	0.259417
1601	Dse	288.014	-0.732016	0.329378	-2.22242	0.0262551	0.259417
1602	Prkaa2	2680.92	0.787538	0.354422	2.22203	0.026281	0.259417
1603	Cfap69	44.6809	-1.03632	0.466597	-2.22103	0.0263492	0.259612
1604	Pcdh10	16.2952	-1.81869	0.818875	-2.22096	0.026354	0.259612
1605	Prpsap1	1465.86	0.962779	0.433511	2.22089	0.0263586	0.259612
1606	Morc4	116.078	0.690697	0.31104	2.2206	0.0263779	0.25964
1607	Neb	23.077	-1.12303	0.505869	-2.22	0.0264186	0.259698
1608	Igf2bp1	28.9474	2.01996	0.909909	2.21996	0.0264214	0.259698
1609	Spdef	1023.89	1.26919	0.571763	2.21979	0.0264331	0.259698
1610	Milr1	93.2881	-0.953352	0.429691	-2.21869	0.0265078	0.26027
1611	Meox1	104.083	-0.875792	0.394805	-2.21829	0.0265348	0.260374
1612	Dner	53.8671	-1.34765	0.607609	-2.21795	0.0265584	0.260444
1613	Col28a1	124.751	-0.632415	0.285217	-2.21732	0.0266015	0.260696
1614	Pkd2l1	7.83326	3.4912	1.57468	2.21709	0.0266171	0.260696
1615	Slc4a8	114.044	-0.930213	0.419693	-2.21641	0.0266631	0.260985
1616	Adgrg3	138.876	-0.928456	0.419124	-2.21523	0.0267444	0.261083
1617	Rem1	55.7057	-0.790086	0.356616	-2.21551	0.0267251	0.261083
1618	Gm8909	286.37	1.25984	0.568713	2.21525	0.0267428	0.261083
1619	Lct	8.08743	2.65561	1.19888	2.21506	0.0267557	0.261083
1620	Erc2	16.7582	-1.78173	0.804141	-2.21569	0.0267128	0.261083
1621	Pcdhb9	30.6307	-1.04924	0.473856	-2.21426	0.026811	0.261461
1622	Nts	173.326	3.99903	1.8066	2.21356	0.0268587	0.261765
1623	Cpz	14.6567	-1.60522	0.725341	-2.21305	0.0268939	0.261946
1624	Edaradd	22.6032	1.21593	0.549809	2.21155	0.0269978	0.262312
1625	Kcnip4	92.7291	-1.1306	0.51114	-2.21191	0.0269728	0.262312
1626	Srebf2	3866.93	0.510213	0.230668	2.21189	0.0269741	0.262312
1627	Adgrd1	255.895	-0.708859	0.320517	-2.21161	0.0269933	0.262312
1628	Rock2	3326.78	0.29896	0.135242	2.21056	0.0270666	0.262336
1629	Syt6	58.942	-1.36264	0.616423	-2.21056	0.0270664	0.262336
1630	Noct	462.857	0.775677	0.350859	2.21079	0.0270502	0.262336
1631	Slc13a1	207.753	2.8849	1.30477	2.21104	0.0270331	0.262336
1632	Ap1g2	775.515	0.353623	0.160017	2.20991	0.0271116	0.26245
1633	Ank3	789.331	0.847031	0.383262	2.21006	0.0271011	0.26245
1634	Hkdc1	612.028	3.22695	1.46071	2.20917	0.0271628	0.262784
1635	Krt90	112.013	-3.83133	1.73457	-2.20881	0.0271878	0.262865
1636	Spp1	57.2966	-1.19623	0.541685	-2.20834	0.0272204	0.262885
1637	Rgl1	346.507	-0.655483	0.296854	-2.2081	0.0272374	0.262885
1638	Hbegf	696.243	1.123	0.508736	2.20743	0.0272841	0.262885
1639	Trim9	9.60579	-1.87517	0.849512	-2.20735	0.0272896	0.262885
1640	Phex	3.06404	4.08779	1.85163	2.20767	0.0272674	0.262885
1641	Osbpl3	629.921	-0.580435	0.262894	-2.20786	0.0272538	0.262885
1642	Tusc1	31.9146	-0.850833	0.38552	-2.20697	0.0273158	0.262977
1643	Prnd	27.9767	-2.19968	0.996909	-2.2065	0.0273488	0.263134
1644	Grid1	8.96142	-2.07992	0.942765	-2.20619	0.0273709	0.263187
1645	Evc2	104.037	-0.682098	0.309243	-2.2057	0.0274048	0.263321
1646	Cdon	562.479	-0.655618	0.29727	-2.20546	0.0274219	0.263321
1647	Ogn	1282.24	0.622382	0.282224	2.20527	0.0274348	0.263321
1648	Fmnl2	369.676	-0.769436	0.349134	-2.20384	0.0275355	0.264127
1649	Brd3os	24.6382	-1.12258	0.509479	-2.20339	0.027567	0.264218
1650	Myadm	2896.3	0.291365	0.132255	2.20305	0.027591	0.264218
1651	Kdm6b	1073.44	0.388683	0.176434	2.20299	0.0275951	0.264218
1652	Ntng1	12.555	-1.71783	0.78002	-2.20228	0.0276452	0.264257
1653	Lrrc20	192.861	0.537289	0.243931	2.20263	0.0276209	0.264257
1654	Mmp11	67.4537	-0.728969	0.331015	-2.20223	0.0276494	0.264257
1655	Elavl3	33.1512	-1.4369	0.652623	-2.20174	0.027684	0.264428
1656	Trib2	215.971	-0.874905	0.397451	-2.20129	0.0277156	0.26457
1657	Cercam	110.789	-0.681875	0.309885	-2.20041	0.0277778	0.264739
1658	Rmnd1	281.91	0.428132	0.194559	2.20052	0.0277701	0.264739
1659	Fam89b	247.41	-0.415237	0.188716	-2.20033	0.0277835	0.264739
1660	Epdr1	166.383	-0.754843	0.34317	-2.19962	0.0278341	0.265061
1661	Rab4a	365.733	0.806135	0.366582	2.19906	0.0278736	0.265278
1662	Eif4ebp1	355.739	-0.703753	0.320217	-2.19773	0.027968	0.266016
1663	Commd4	306.082	-0.453823	0.206735	-2.1952	0.0281495	0.267099
1664	Prss27	69.9177	-1.32874	0.605232	-2.19542	0.0281337	0.267099
1665	Twf1	3398.64	0.429203	0.195474	2.1957	0.0281134	0.267099
1666	Tmem135	651.068	0.496154	0.226003	2.19534	0.0281389	0.267099
1667	Pnmal1	38.3749	-1.37268	0.625534	-2.19441	0.0282058	0.267473
1668	Rbks	122.223	0.568686	0.25924	2.19367	0.0282592	0.267819
1669	Ubash3b	114.313	-0.843628	0.384654	-2.19321	0.0282921	0.26797
1670	Sh3tc1	571.411	-0.38641	0.176216	-2.19282	0.0283203	0.267988
1671	Igsf21	14.6544	-1.43572	0.65477	-2.19272	0.0283279	0.267988
1672	Msc	46.073	-1.53799	0.70158	-2.19218	0.0283664	0.268192
1673	Gin1	548.829	-0.372459	0.169933	-2.1918	0.0283939	0.268291
1674	St3gal2	307.191	-0.588971	0.268768	-2.19138	0.0284246	0.268421
1675	Hba-a2	614.396	-1.23062	0.561782	-2.19056	0.0284839	0.26882
1676	Shisa4	48.9817	-0.87538	0.399798	-2.18956	0.0285565	0.269183
1677	Tmx2	1144.71	0.502831	0.229627	2.18977	0.0285409	0.269183
1678	Moxd1	28.7343	-1.56534	0.715473	-2.18783	0.0286818	0.269401
1679	Plekho2	490.086	-0.918162	0.419609	-2.18814	0.0286595	0.269401
1680	Igsf23	223.441	-0.761563	0.347973	-2.18857	0.0286281	0.269401
1681	Epha8	6.42391	-3.52094	1.6093	-2.18786	0.0286797	0.269401
1682	Slc5a1	2195.93	0.589373	0.269343	2.18819	0.0286557	0.269401
1683	Ces2a	2160.7	1.30251	0.595142	2.18858	0.0286276	0.269401
1684	Sgms2	841.748	0.837685	0.383127	2.18644	0.0287833	0.269973
1685	Shc4	37.893	-0.888336	0.406241	-2.18672	0.0287627	0.269973
1686	Iffo1	157.798	-0.82829	0.378855	-2.1863	0.0287939	0.269973
1687	Gjc2	32.2713	-1.00588	0.46014	-2.18604	0.0288129	0.26999
1688	Tpp2	1569.27	0.388809	0.17792	2.1853	0.0288671	0.270019
1689	Slc16a13	113.842	0.832731	0.38106	2.1853	0.0288666	0.270019
1690	Tbc1d9	361.561	-0.832979	0.381129	-2.18556	0.0288481	0.270019
1691	Tufm	2174.07	0.616364	0.282215	2.18402	0.0289608	0.270735
1692	Susd5	25.3307	-1.72098	0.788098	-2.18371	0.0289835	0.270787
1693	Ocstamp	22.2861	-1.77791	0.814452	-2.18295	0.0290398	0.271152
1694	Tnfaip1	2301.34	0.328629	0.150569	2.18258	0.0290664	0.271241
1695	Npy	7.97534	-2.24683	1.02966	-2.18211	0.0291011	0.271404
1696	LOC115489314	19.5615	-1.23112	0.564534	-2.18077	0.0292003	0.272169
1697	Hoxa5	159.721	-1.16515	0.534416	-2.18022	0.0292411	0.272388
1698	Stk39	602.375	0.474525	0.217795	2.17877	0.029349	0.273233
1699	Mtfp1	169.742	0.706168	0.324271	2.17771	0.0294278	0.273751
1700	Mettl7b	2469.16	1.58139	0.726223	2.17755	0.0294393	0.273751
1701	Pcdhga2	25.2003	-1.0749	0.49371	-2.17719	0.0294666	0.273843
1702	Nrxn2	33.3792	-1.5565	0.715243	-2.17619	0.0295412	0.274214
1703	Rab9b	9.36486	-2.75719	1.26695	-2.17624	0.0295376	0.274214
1704	Apobr	116.676	-1.08901	0.500554	-2.17562	0.0295838	0.274288
1705	Pfn2	131.244	-0.962417	0.442335	-2.17576	0.0295729	0.274288
1706	Spi1	249.124	-1.24867	0.574015	-2.17532	0.0296059	0.274332
1707	Pcdhb19	13.2321	-1.40373	0.645547	-2.17448	0.0296688	0.274432
1708	Lsamp	33.0561	-1.54895	0.712307	-2.17455	0.029664	0.274432
1709	Map3k3	850.313	-0.401523	0.18465	-2.17451	0.0296671	0.274432
1710	Gpbar1	6.76722	-1.95881	0.901077	-2.17386	0.0297158	0.274624
1711	Vstm2l	21.0016	-1.62194	0.746152	-2.17374	0.0297243	0.274624
1712	Clcn1	17.0956	2.19408	1.00947	2.17349	0.0297437	0.274642
1713	Anp32a	1548.93	0.350089	0.161136	2.17263	0.029808	0.274757
1714	Wee1	301.792	0.674619	0.310522	2.17253	0.0298156	0.274757
1715	Mpc2	768.519	0.336927	0.155097	2.17236	0.0298285	0.274757
1716	Ifnar2	447.416	-0.728069	0.335151	-2.17236	0.0298285	0.274757
1717	Rnd1	38.254	-1.05686	0.486545	-2.17217	0.029843	0.274757
1718	Zmat4	17.6657	2.27286	1.04712	2.17059	0.0299618	0.275399
1719	Stim2	932.782	0.587679	0.270751	2.17055	0.029965	0.275399
1720	Col12a1	1440.77	-0.79773	0.367449	-2.17099	0.0299317	0.275399
1721	Glod5	250.119	0.735064	0.338921	2.16883	0.0300952	0.275962
1722	Inf2	904.418	-0.462491	0.213245	-2.16882	0.0300961	0.275962
1723	Pxmp2	51.6437	0.785917	0.3623	2.16924	0.0300644	0.275962
1724	Mdp1	1220.3	0.45793	0.211087	2.16939	0.0300535	0.275962
1725	Usp25	1452.55	0.323907	0.149367	2.16853	0.0301183	0.276006
1726	Rps6ka5	93.0494	-0.704214	0.324793	-2.16819	0.030144	0.276081
1727	Map7	1757.08	0.589248	0.27204	2.16603	0.0303088	0.27743
1728	Ggnbp1	19.9981	-1.09862	0.507303	-2.16561	0.0303411	0.277565
1729	Mctp1	199.846	-0.649686	0.300144	-2.16458	0.03042	0.278126
1730	Ms4a6c	622.408	-1.00082	0.462491	-2.16398	0.0304657	0.278383
1731	Syt15	100.96	-0.698085	0.322759	-2.16287	0.0305513	0.278902
1732	Kdf1	319.83	0.51121	0.236366	2.16278	0.0305578	0.278902
1733	Gna12	328.858	-0.391841	0.18124	-2.162	0.0306178	0.279288
1734	Pank1	431.349	0.882545	0.408414	2.16091	0.0307025	0.279738
1735	Klhl21	376.391	-0.342325	0.158414	-2.16094	0.0306996	0.279738
1736	Samd5	40.5425	-1.45607	0.674193	-2.15972	0.0307944	0.279768
1737	Ghr	459.824	-0.446473	0.206696	-2.16005	0.0307688	0.279768
1738	Faah	380.792	0.872739	0.404077	2.15983	0.0307855	0.279768
1739	Fndc4	46.0945	-1.0487	0.485418	-2.1604	0.030742	0.279768
1740	Nfam1	159.66	-1.22119	0.565234	-2.1605	0.0307341	0.279768
1741	Fbxl16	85.7333	-0.970111	0.449356	-2.1589	0.0308583	0.280189
1742	Slc30a4	1902.05	0.651627	0.301918	2.15829	0.0309053	0.280454
1743	Optn	613.695	0.494969	0.229445	2.15725	0.0309866	0.280869
1744	Zfp672	621.138	0.417316	0.193433	2.15742	0.0309731	0.280869
1745	Rims4	59.8657	1.58033	0.732794	2.15659	0.0310378	0.281172
1746	Tepsin	486.513	0.359473	0.166738	2.15592	0.0310897	0.281285
1747	G3bp2	3004.6	0.325296	0.15091	2.15556	0.0311184	0.281285
1748	Hoxa10	556.411	-1.15184	0.534295	-2.15581	0.0310983	0.281285
1749	Syf2	667.939	-0.488918	0.226822	-2.15552	0.0311215	0.281285
1750	Ifi27l2a	839.626	-1.04285	0.483874	-2.15521	0.0311453	0.28134
1751	Sema3b	1139.98	0.580354	0.269359	2.15457	0.0311954	0.281632
1752	Cd47	1305.72	-0.562276	0.261045	-2.15394	0.0312446	0.281754
1753	Lrrtm2	9.63017	-1.72736	0.801908	-2.15406	0.0312351	0.281754
1754	Foxp2	211.979	-0.526422	0.24454	-2.1527	0.031342	0.282358
1755	Usp33	1288.95	0.574216	0.266752	2.15262	0.0313484	0.282358
1756	Vdac3	3104.25	0.544415	0.252933	2.15241	0.0313651	0.282358
1757	Tmod1	70.4793	-1.24045	0.576397	-2.15208	0.0313913	0.282432
1758	Tns4	2558	0.49026	0.227916	2.15105	0.0314722	0.282877
1759	Atp6ap2	2771.76	0.356245	0.165636	2.15077	0.0314944	0.282877
1760	Pygo1	45.6414	-0.957183	0.44503	-2.15083	0.0314895	0.282877
1761	Fhod1	685.623	0.369359	0.171846	2.14936	0.0316059	0.283557
1762	Il1a	41.1767	-1.29852	0.604125	-2.14942	0.031601	0.283557
1763	Sycp2	5.48292	-2.09949	0.977214	-2.14845	0.0316782	0.284043
1764	Akr1c13	3043.54	0.724786	0.337591	2.14693	0.0317985	0.284961
1765	Slc6a2	6.6754	-2.73277	1.27333	-2.14616	0.03186	0.28535
1766	Hoxd8	75.3785	1.59537	0.743712	2.14514	0.0319415	0.285433
1767	Suox	361.983	0.789381	0.367974	2.14521	0.0319363	0.285433
1768	Cyp3a13	1812.8	0.748492	0.348866	2.1455	0.0319131	0.285433
1769	Bnip2	928.571	-0.534658	0.249222	-2.14531	0.0319283	0.285433
1770	Prickle1	225.6	-0.594267	0.277092	-2.14465	0.0319805	0.28562
1771	Ms4a18	25.2349	2.51988	1.17607	2.14263	0.032143	0.286458
1772	Pnp2	350.67	0.968055	0.452064	2.14141	0.0322408	0.286458
1773	Cdk18	553.549	1.06522	0.497482	2.14123	0.0322556	0.286458
1774	Abcd3	4877.8	0.75283	0.351514	2.14168	0.0322195	0.286458
1775	Kctd15	131.941	-0.557123	0.260077	-2.14215	0.0321817	0.286458
1776	Hmcn2	1530.2	-0.611888	0.285639	-2.14217	0.0321795	0.286458
1777	Cox8a	5612.6	0.380082	0.177503	2.14127	0.0322524	0.286458
1778	Gpt	583.322	2.42907	1.13423	2.14161	0.0322252	0.286458
1779	Iscu	755.919	-0.454905	0.212425	-2.14148	0.0322354	0.286458
1780	Mafb	693.173	-0.836396	0.390469	-2.14203	0.0321912	0.286458
1781	Plekhh1	2011.02	0.476779	0.222735	2.14057	0.0323091	0.286772
1782	Ninj1	391.334	-0.515219	0.241286	-2.13531	0.032736	0.286857
1783	Rnf186	1034.09	1.01816	0.476812	2.13536	0.032732	0.286857
1784	Ccl21d	149.432	-0.951959	0.44569	-2.13592	0.032686	0.286857
1785	Mideas	1349.82	0.478914	0.224232	2.1358	0.0326958	0.286857
1786	Tmem59l	20.3166	-2.05517	0.961878	-2.13662	0.0326286	0.286857
1787	Abca5	119.24	-0.863527	0.404058	-2.13714	0.032587	0.286857
1788	Ihh	998.962	0.696284	0.325963	2.13608	0.0326726	0.286857
1789	Tecr	1528.19	0.366351	0.171559	2.13543	0.0327262	0.286857
1790	Frk	1604.77	0.522988	0.244768	2.13666	0.0326254	0.286857
1791	Gm10591	149.432	-0.951959	0.44569	-2.13592	0.032686	0.286857
1792	Mcrip1	232.422	-0.577905	0.270319	-2.13786	0.0325281	0.286857
1793	Slc15a3	208.603	-0.983238	0.460032	-2.13732	0.0325716	0.286857
1794	Scn1b	139.238	-0.810979	0.379278	-2.13822	0.0324991	0.286857
1795	LOC100862043	3.46342	5.30382	2.48061	2.13811	0.0325074	0.286857
1796	Cox7a1	77.7301	0.783842	0.366314	2.13981	0.0323704	0.286857
1797	Meis1	178.927	-0.580644	0.271607	-2.13781	0.032532	0.286857
1798	Sod2	1677.39	-0.277762	0.13004	-2.13598	0.032681	0.286857
1799	Ccl21c	149.432	-0.951959	0.44569	-2.13592	0.032686	0.286857
1800	Celf1	2877.35	0.369356	0.172703	2.13867	0.0324624	0.286857
1801	Mmab	341.068	0.576692	0.269798	2.13749	0.0325578	0.286857
1802	Capn6	27.3506	-1.50179	0.702035	-2.1392	0.0324196	0.286857
1803	Gm13304	149.432	-0.951959	0.44569	-2.13592	0.032686	0.286857
1804	Trim30b	36.6029	-2.17253	1.01619	-2.13793	0.0325226	0.286857
1805	Gemin8	53.2519	-0.751995	0.352257	-2.13479	0.0327778	0.287065
1806	Pyroxd1	594.459	-0.415257	0.19467	-2.13313	0.0329138	0.287107
1807	Slc39a5	853.519	1.23219	0.57762	2.13323	0.0329062	0.287107
1808	Kank3	172.994	-0.715338	0.335339	-2.13318	0.0329102	0.287107
1809	Bhmt2	25.1588	-1.57242	0.737634	-2.13171	0.0330311	0.287107
1810	Pcdhb7	17.2545	-1.15225	0.540494	-2.13185	0.0330194	0.287107
1811	Prima1	75.3365	-1.19647	0.561353	-2.13141	0.0330551	0.287107
1812	Homer3	83.4173	-0.539254	0.252823	-2.13294	0.0329301	0.287107
1813	Pdrg1	374.571	-0.390064	0.183001	-2.13148	0.0330493	0.287107
1814	Mtres1	316.004	0.515441	0.241633	2.13316	0.0329118	0.287107
1815	Tsg101	1186.68	0.349227	0.163822	2.13174	0.0330281	0.287107
1816	Syt14	35.2795	-1.14766	0.538338	-2.13186	0.0330183	0.287107
1817	Eif2s2	7831.24	-0.479022	0.224715	-2.13169	0.0330323	0.287107
1818	Lrrc27	15.539	-1.3062	0.61254	-2.13244	0.0329711	0.287107
1819	Spag16	4.10206	-3.44152	1.61332	-2.13319	0.0329092	0.287107
1820	Ermp1	3656.82	0.67309	0.315795	2.13141	0.033055	0.287107
1821	Castor1	46.9264	-0.693825	0.325639	-2.13066	0.0331173	0.287489
1822	Sgsm1	411.583	0.499894	0.23467	2.1302	0.0331547	0.287657
1823	Tbkbp1	194.262	-0.577298	0.271086	-2.12957	0.0332069	0.287951
1824	Enpp1	535.139	-0.484671	0.227688	-2.12866	0.0332823	0.288025
1825	Pcdh9	56.9585	-0.88054	0.413661	-2.12865	0.0332833	0.288025
1826	Abcc3	4918.94	0.700888	0.329301	2.12841	0.0333028	0.288025
1827	Car5b	44.6209	-1.14472	0.53771	-2.12889	0.0332637	0.288025
1828	Cep170	297.152	-0.644487	0.302808	-2.12837	0.0333065	0.288025
1829	Rabac1	786.216	-0.430152	0.202159	-2.12779	0.0333546	0.288283
1830	Dgkb	31.2225	-1.5021	0.706192	-2.12704	0.0334166	0.288661
1831	Chd5	97.377	-1.0916	0.513723	-2.12489	0.0335959	0.290051
1832	Lrrc25	103.496	-1.28542	0.605284	-2.12366	0.0336985	0.290528
1833	Dab1	18.6077	1.60931	0.757834	2.12357	0.0337063	0.290528
1834	Plin2	2432.75	-0.713814	0.336097	-2.12383	0.0336842	0.290528
1835	Rreb1	1630.69	0.45311	0.213507	2.12223	0.0338184	0.291336
1836	Fyn	320.069	-0.714689	0.33698	-2.12086	0.0339334	0.292008
1837	Apba1	125.356	-0.653929	0.3083	-2.12108	0.0339152	0.292008
1838	Adcy5	539.875	-0.449793	0.212118	-2.12048	0.0339654	0.292125
1839	Clvs2	14.9071	-2.38258	1.1241	-2.11955	0.034044	0.292642
1840	Wnk2	196.13	1.26083	0.595093	2.11871	0.0341153	0.292648
1841	Apeh	1193.06	0.409368	0.193188	2.11901	0.0340893	0.292648
1842	Desi2	755.103	0.4035	0.19045	2.11866	0.0341189	0.292648
1843	Cyp2e1	100.988	-1.73236	0.817477	-2.11915	0.0340777	0.292648
1844	Myl7	28.7984	1.99603	0.942324	2.11819	0.0341587	0.292831
1845	Gmcl1	471.322	0.435732	0.205801	2.11725	0.0342389	0.29336
1846	Gpr153	262.028	-0.522854	0.24701	-2.11673	0.0342828	0.293566
1847	Fgf2	293.841	-0.674515	0.31869	-2.11653	0.0343001	0.293566
1848	Dlgap3	10.7202	-1.93177	0.913083	-2.11566	0.0343737	0.294036
1849	Cdyl2	132.474	-0.596762	0.282243	-2.11436	0.0344847	0.294237
1850	Syngr3	51.9365	-1.39901	0.661659	-2.11439	0.0344819	0.294237
1851	Paics	1609	-0.551146	0.260606	-2.11487	0.0344414	0.294237
1852	Il18rap	92.3832	-0.644283	0.304759	-2.11407	0.0345089	0.294237
1853	Hoxb4	139.028	1.38906	0.657025	2.11417	0.0345011	0.294237
1854	Dusp22	137.621	-0.713756	0.337596	-2.11423	0.0344956	0.294237
1855	Hrct1	30.8382	-1.09466	0.517908	-2.11363	0.0345472	0.294405
1856	P2rx7	365.094	-0.552944	0.261674	-2.1131	0.0345923	0.294631
1857	Klhdc8b	203.343	-0.510042	0.241466	-2.11227	0.0346634	0.295078
1858	Slc7a2	95.8997	-0.691263	0.327435	-2.11115	0.0347596	0.295387
1859	Lrrc49	214.453	-0.55719	0.263942	-2.11103	0.0347695	0.295387
1860	Timp2	2328.88	-0.56566	0.267962	-2.11097	0.0347745	0.295387
1861	Zfp948	417.396	0.456467	0.216204	2.11128	0.0347486	0.295387
1862	Ap1s2	318.625	-0.845222	0.400579	-2.11	0.0348583	0.29594
1863	Ssh1	429.445	-0.419839	0.199021	-2.10952	0.0348995	0.296131
1864	Mlx	1889.39	0.410701	0.19483	2.10799	0.0350316	0.297092
1865	Magt1	1696.27	0.423123	0.200878	2.10637	0.0351726	0.297106
1866	Pcsk1n	111.062	-1.12699	0.534862	-2.10707	0.0351116	0.297106
1867	Mast2	2221.25	0.426722	0.202721	2.10498	0.0352933	0.297106
1868	Muc1	370.036	-1.52202	0.722659	-2.10613	0.0351928	0.297106
1869	Ammecr1l	1431.09	0.418791	0.198783	2.10678	0.0351369	0.297106
1870	Rgs1	243.389	-1.1597	0.550289	-2.10745	0.0350789	0.297106
1871	Ireb2	1788.31	0.365151	0.173345	2.1065	0.035161	0.297106
1872	Laptm4b	1062.77	0.358441	0.170235	2.10557	0.035242	0.297106
1873	Cdc73	655.504	0.354931	0.168597	2.10521	0.0352734	0.297106
1874	Erg	196.077	-0.681973	0.323687	-2.10689	0.0351271	0.297106
1875	Mctp2	595.648	0.541098	0.257027	2.10522	0.0352721	0.297106
1876	Kcnq4	111.115	-0.861903	0.409371	-2.10543	0.0352538	0.297106
1877	Clcn5	775.348	0.564294	0.2678	2.10715	0.0351046	0.297106
1878	Tpmt	241.509	0.727783	0.34575	2.10494	0.0352964	0.297106
1879	Suclg2	4043.23	0.588996	0.279854	2.10465	0.0353216	0.29716
1880	Bglap3	154.252	-1.23591	0.587352	-2.10421	0.03536	0.297167
1881	Gsta2	8.10944	3.19439	1.51797	2.10439	0.0353445	0.297167
1882	Kcnk13	25.8718	-1.35139	0.642329	-2.10389	0.0353884	0.297248
1883	Pcdhga4	48.449	-0.901735	0.42868	-2.10352	0.0354208	0.297302
1884	Mrap2	2.67976	-3.76101	1.78843	-2.10297	0.0354688	0.297302
1885	Sucla2	1493.59	0.330398	0.1571	2.10311	0.0354561	0.297302
1886	Fa2h	2191.35	0.760938	0.361848	2.10292	0.0354725	0.297302
1887	Gm6460	2.67792	-3.76101	1.78863	-2.10274	0.0354889	0.297302
1888	Cmah	938.766	1.16302	0.553232	2.10223	0.0355328	0.297512
1889	Lars2	595.434	0.60187	0.286334	2.10199	0.0355545	0.297536
1890	Tmem267	111.183	1.0608	0.504883	2.10107	0.0356345	0.298048
1891	Stx11	100.329	-1.0747	0.511573	-2.10078	0.0356607	0.298109
1892	Slc38a2	4214.85	0.344575	0.164093	2.09988	0.0357397	0.298612
1893	Stmn4	20.6103	-1.84669	0.879859	-2.09885	0.0358298	0.299206
1894	Gas1	229.762	-0.86237	0.411064	-2.0979	0.0359142	0.299753
1895	Hoxd3	51.4328	2.03872	0.97215	2.09712	0.0359827	0.300024
1896	Kcnj12	20.6456	-1.46052	0.696447	-2.0971	0.0359846	0.300024
1897	Rcor1	1901.47	0.484431	0.231113	2.09608	0.0360751	0.300619
1898	Zbtb21	313.967	0.378961	0.180868	2.09524	0.0361498	0.301084
1899	Kcnh6	123.845	0.492283	0.23502	2.09464	0.0362029	0.301208
1900	Sv2a	66.1457	-1.07394	0.512676	-2.09477	0.0361915	0.301208
1901	Lipt2	102.494	0.713594	0.340742	2.09424	0.036239	0.30135
1902	Acta1	127.89	1.30947	0.625517	2.09342	0.0363113	0.301372
1903	Chdh	1471.16	0.671388	0.320757	2.09314	0.036337	0.301372
1904	Asap3	142.625	-0.591974	0.282754	-2.0936	0.0362956	0.301372
1905	Gucy1b1	469.668	-0.734465	0.350844	-2.09342	0.0363113	0.301372
1906	Cmpk1	8867.19	0.480075	0.229357	2.09314	0.036337	0.301372
1907	Faap100	253.376	0.507819	0.242646	2.09284	0.0363638	0.301437
1908	Agap1	787.19	0.437995	0.209324	2.09243	0.0364005	0.301582
1909	Prdm11	111.361	-0.503218	0.240546	-2.09198	0.0364402	0.301619
1910	Fermt2	1008.35	-0.534893	0.255744	-2.09152	0.0364819	0.301619
1911	Aip	531.273	-0.440129	0.210459	-2.09128	0.0365026	0.301619
1912	Ccdc136	128.063	-0.791132	0.378413	-2.09066	0.0365588	0.301619
1913	Hspb1	955.8	-0.983048	0.470244	-2.09051	0.0365724	0.301619
1914	Slc35d3	45.2469	-1.27283	0.608845	-2.09056	0.0365672	0.301619
1915	Gm45871	265.838	0.989974	0.473568	2.09046	0.0365766	0.301619
1916	Kcnk1	1632.44	0.499079	0.238642	2.09133	0.0364984	0.301619
1917	Anxa11	4060.86	0.421371	0.201484	2.09134	0.0364979	0.301619
1918	Cbll1	358.6	0.344111	0.164632	2.09018	0.0366018	0.301669
1919	Wdr81	588.383	-0.330069	0.158157	-2.08697	0.0368909	0.303893
1920	Ttl	226.593	-0.465501	0.223085	-2.08665	0.0369197	0.303972
1921	Amer2	12.1324	-1.33473	0.640062	-2.08531	0.0370408	0.30481
1922	Ccdc85b	246.817	-0.513018	0.246112	-2.08449	0.0371157	0.305268
1923	Foxa1	1143.86	0.533629	0.256148	2.08329	0.0372252	0.30601
1924	Tnfaip2	603.951	-0.761479	0.365576	-2.08296	0.0372553	0.306097
1925	Inppl1	1739.87	0.463843	0.222838	2.08152	0.037386	0.306693
1926	Hacd3	905.334	0.435507	0.209214	2.08164	0.0373758	0.306693
1927	Hba-a1	941.059	-1.10222	0.529422	-2.08194	0.0373481	0.306693
1928	Fam83d	266.749	-0.715926	0.344217	-2.07987	0.0375377	0.307703
1929	Arg2	176.533	1.61275	0.77545	2.07976	0.037548	0.307703
1930	Sox12	72.2603	-0.771558	0.371401	-2.07742	0.0377625	0.309164
1931	Atg13	839.565	-0.399025	0.19208	-2.07739	0.0377654	0.309164
1932	Imp3	471.275	-0.306029	0.147346	-2.07695	0.0378064	0.309281
1933	Crtac1	37.2995	-2.07407	0.998783	-2.0766	0.0378384	0.309281
1934	Txndc11	760.124	0.295684	0.142384	2.07666	0.0378332	0.309281
1935	Clec4n	386.02	-0.841813	0.405815	-2.07438	0.0380441	0.310802
1936	Fam135a	1279.94	0.459304	0.221457	2.07401	0.0380786	0.310923
1937	Nucb2	320.123	-0.562979	0.271504	-2.07356	0.0381205	0.311104
1938	Hey1	67.0302	-0.754136	0.363881	-2.07248	0.0382209	0.311762
1939	Kpna1	1148.71	0.340885	0.1645	2.07225	0.0382418	0.311772
1940	Madcam1	178.463	-1.07476	0.51871	-2.07199	0.0382661	0.311809
1941	Cdk6	602.516	0.676644	0.326689	2.07122	0.0383384	0.312238
1942	Tceal3	36.6028	-1.17801	0.568871	-2.07079	0.0383787	0.312405
1943	Cd200	705.044	-0.570272	0.275544	-2.06963	0.0384874	0.313015
1944	Abhd13	1252.87	0.475913	0.229958	2.06956	0.0384932	0.313015
1945	Slc7a8	273.391	-0.483416	0.233619	-2.06925	0.0385224	0.313091
1946	Ddx3x	9059.78	0.322788	0.156074	2.06818	0.0386233	0.313749
1947	Ndufab1	1643.56	0.501299	0.242828	2.06442	0.0389781	0.314018
1948	Pja1	952.188	0.363511	0.175916	2.0664	0.0387912	0.314018
1949	Wdr91	138.571	-0.679745	0.329329	-2.06403	0.0390148	0.314018
1950	H2bu2	3.9696	-2.74125	1.32875	-2.06303	0.0391101	0.314018
1951	Cpne7	17.4384	-1.60815	0.7793	-2.06358	0.0390578	0.314018
1952	Vasn	124.853	-0.762702	0.369541	-2.06392	0.0390256	0.314018
1953	Pon2	2916.76	0.697299	0.337383	2.06679	0.0387543	0.314018
1954	C1rl	77.8389	-1.03418	0.501138	-2.06366	0.0390497	0.314018
1955	Bhlha15	106.875	0.664466	0.321965	2.06378	0.0390384	0.314018
1956	C5ar2	44.6049	-1.17157	0.567954	-2.06278	0.0391331	0.314018
1957	Fcer1g	507.006	-0.998965	0.484266	-2.06284	0.0391277	0.314018
1958	Foxa3	413.356	0.576147	0.278669	2.0675	0.038687	0.314018
1959	Memo1	720.974	0.350178	0.16958	2.06498	0.0389253	0.314018
1960	Acbd6	293.022	-0.428511	0.207484	-2.06527	0.0388974	0.314018
1961	Myo3a	69.56	1.90364	0.921785	2.06517	0.0389073	0.314018
1962	Cyp2c66	74.9345	3.99676	1.93648	2.06393	0.0390247	0.314018
1963	Crip1	1936.02	0.488547	0.236511	2.06564	0.0388621	0.314018
1964	Fyb2	120.194	1.37115	0.663784	2.06566	0.0388606	0.314018
1965	Ptpn18	727.913	0.397196	0.192374	2.0647	0.0389514	0.314018
1966	Arhgef4	22.1093	-1.41098	0.682825	-2.06638	0.0387924	0.314018
1967	Il2ra	70.2166	-1.15971	0.562187	-2.06286	0.0391264	0.314018
1968	Sez6	21.9505	-1.90792	0.923709	-2.06549	0.0388763	0.314018
1969	Mrps2	582.987	0.549988	0.266395	2.06456	0.038965	0.314018
1970	Crip2	404.964	-0.612122	0.296695	-2.06313	0.0390998	0.314018
1971	Grik5	237.564	-0.462809	0.224433	-2.06213	0.0391956	0.314042
1972	Csf2ra	381.485	-0.564296	0.273634	-2.06223	0.039186	0.314042
1973	Ddo	31.4591	-0.99203	0.480995	-2.06245	0.0391646	0.314042
1974	P2ry4	114.632	1.0418	0.50536	2.0615	0.0392551	0.3142
1975	Zbed4	675.879	0.458514	0.222415	2.06152	0.039253	0.3142
1976	Ccdc71l	1630.91	0.528332	0.256378	2.06075	0.0393265	0.314612
1977	Hbb-bt	401.83	-1.08542	0.526818	-2.06032	0.0393676	0.314622
1978	Zfp148	1083.71	0.316222	0.153468	2.06051	0.0393498	0.314622
1979	Adssl1	34.2774	-1.30203	0.632033	-2.06007	0.0393919	0.314657
1980	Cdh2	130.12	-0.97032	0.471316	-2.05875	0.0395186	0.31551
1981	Dpysl3	743.27	-0.526023	0.255565	-2.05828	0.0395635	0.31571
1982	Wasf3	98.0499	-0.703288	0.341726	-2.05804	0.0395858	0.315728
1983	Tnfaip8l3	25.0798	-1.10863	0.538774	-2.05769	0.0396197	0.315839
1984	Hcls1	423.509	-1.2584	0.61163	-2.05745	0.0396432	0.315867
1985	Ppef1	7.97386	-2.72463	1.32536	-2.05576	0.0398054	0.316999
1986	Cgn	3946.39	0.412251	0.20062	2.05488	0.0398904	0.317516
1987	Pde4b	595.319	-0.660003	0.32161	-2.05219	0.0401516	0.319274
1988	Adipor2	3326.39	0.432671	0.210833	2.05219	0.0401508	0.319274
1989	Lrrc26	459.626	0.470057	0.229096	2.05179	0.0401901	0.31942
1990	Grip2	20.5824	0.962891	0.470322	2.0473	0.0406284	0.319442
1991	Ppl	267.809	0.7238	0.353195	2.04929	0.0404335	0.319442
1992	Gpr161	101.442	-0.524907	0.256411	-2.04713	0.0406449	0.319442
1993	Crybg2	834.79	0.744812	0.363382	2.04967	0.0403971	0.319442
1994	Rasa3	1256.77	-0.5185	0.253084	-2.04873	0.0404885	0.319442
1995	Jakmip2	9.13699	-1.78163	0.87	-2.04785	0.0405749	0.319442
1996	Cd14	1110.07	-0.836795	0.40879	-2.047	0.0406577	0.319442
1997	Fbxl2	28.5647	-1.12816	0.551034	-2.04735	0.0406233	0.319442
1998	Rab31	846.817	-0.664478	0.32422	-2.04947	0.0404164	0.319442
[truncated: 16,479 more rows]
