# Supplementary material for: Bacteroides vulgatus alleviates dextran sodium sulfate-induced colitis and depression-like behaviour by facilitating gut-brain axis balance
Source: Front Microbiol. 2023 Nov 16;14:1287271. doi: 10.3389/fmicb.2023.1287271 (PMC10687441; doi:10.3389/fmicb.2023.1287271)
Supplement: Supplementary file 9 [file Table_6.XLSX]

## Sheet: Supplementary Table S6
Supplementary Table S6: Primer sequences for real-time PCR used in the study.
Primers	Forward	Reverse
Mouse
S100a8	GGAGTTCCTTGCGATGGTGA	GGCCAGAAGCTCTGCTACTC
S100a9	AGCTGCATGAGAACAACCCA	CAGCCTTTGCCATGACTGTG
IL6	TCCATCCAGTTGCCTTCTCG	AAGCCTCCGACTTGTGAAGTG
Osm	GTGGCTGGGTTCCAAAG	CCTGAGTGGGATAAGGCA
Cxcl1	AACCGAAGTCATAGCCACA	GGGGACACCTTTTAGCATC
Cxcl2	CCAACCACCAGGCTACAGG	GCGTCACACTCAAGCTCTG
GAPDH	TGGTCCTCAGTGTAGCCCAAG	CTGCCCAGAACATCATCCCT
