# Supplementary material for: Bacteroides vulgatus alleviates dextran sodium sulfate-induced colitis and depression-like behaviour by facilitating gut-brain axis balance
Source: Front Microbiol. 2023 Nov 16;14:1287271. doi: 10.3389/fmicb.2023.1287271 (PMC10687441; doi:10.3389/fmicb.2023.1287271)
Supplement: Supplementary file 10 [file Table_7.XLSX]

## Sheet: Feces
Supplementary Table S7-1: Differential analysis of metabolites in feces
ID	ratio	t.test_p.value	t.test_p.value_BHcorrect	VIP	sample	cv	Regulate
1-Methylhistidine	0.910425	0.461726	0.756564	0.37588	DSS:Control	0.0472431	Normal
10-13_Nonadecadienoic_acid	0.623371	0.231177	0.51541	0.76233	DSS:Control	0.0891041	Normal
10-Trans-Heptadecenoic_acid	0.746577	0.287259	0.578773	0.540211	DSS:Control	0.167316	Normal
10Z-Heptadecenoic_acid	0.442961	0.00656711	0.0637948	1.45575	DSS:Control	0.0816535	Down
12_Ketolithocholic_acid	0.354666	0.000114452	0.00840669	1.71098	DSS:Control	0.0862515	Down
12-Dehydrocholic_acid	0.137462	0.0227469	0.127737	1.80171	DSS:Control	0.0824538	Down
1H-Indole-3-acetamide	1.1673	0.317599	0.60621	1.33906	DSS:Control	0.209563	Normal
2-2_dimethyladipic_acid	0.809408	0.341364	0.63164	0.544507	DSS:Control	0.0649757	Normal
2-2-Dimethylsuccinic_acid	0.825707	0.452214	0.745468	0.463842	DSS:Control	0.0358647	Normal
2-3-Diaminopropionic_acid	1.02099	0.838524	0.948489	0.222018	DSS:Control	0.114136	Normal
2-Amino-4-S-methylsulfonimidoyl-butanoic_acid	1.19776	0.837001	0.948489	0.35303	DSS:Control	0.179945	Normal
2-Hydroxy-2-methylbutyric_acid	0.405891	0.000123628	0.00840669	1.90474	DSS:Control	0.0484498	Down
2-Hydroxy-3-methylbutyric_acid	1.60096	0.0713568	0.270103	0.946199	DSS:Control	0.074482	Normal
2-Hydroxybutyric_acid	1.24414	0.206872	0.48508	0.870233	DSS:Control	0.0331341	Normal
2-Hydroxycaproic_acid	1.63942	0.0915316	0.315147	0.926777	DSS:Control	0.200144	Normal
2-Methyl-4-pentenoic_acid	0.81006	0.267301	0.553905	0.590741	DSS:Control	0.226327	Normal
2-Methylbutyroylcarnitine	0.0228474	0.317813	0.60621	1.11223	DSS:Control	0.0731274	Normal
2-Methylhexanoic_acid	0.946515	0.725776	0.886095	0.598428	DSS:Control	0.0612257	Normal
2-Phenylglycine	0.987126	0.944156	0.978145	0.158574	DSS:Control	0.0973095	Normal
2-Phenylpropionate	0.742629	0.629517	0.84535	0.566638	DSS:Control	0.0318468	Normal
3-3-Hydroxyphenyl-3-hydroxypropanoic_acid	5.04624	0.00605028	0.0617643	1.80756	DSS:Control	0.0528742	Up
3-Aminosalicylic_acid	0.93917	0.950631	0.978145	0.294097	DSS:Control	0.0859777	Normal
3-Dehydrocholic_acid	0.320515	0.023481	0.127737	1.48305	DSS:Control	0.0618132	Down
3-Hydroxyanthranilic_acid	0.658426	0.106737	0.345123	1.13203	DSS:Control	0.119551	Normal
3-Hydroxybutyric_acid	1.7784	0.269058	0.553905	0.848684	DSS:Control	0.0546269	Normal
3-Hydroxyisovaleric_acid	1.27487	0.478444	0.759444	0.535467	DSS:Control	0.0350533	Normal
3-Hydroxylisovalerylcarnitine	0.57678	0.549182	0.802805	0.57799	DSS:Control	0.057224	Normal
3-Hydroxyphenylacetic_acid	0.655647	0.0767667	0.286035	1.11369	DSS:Control	0.106679	Normal
3-Indolepropionic_acid	0.401843	0.00142837	0.0323765	1.47969	DSS:Control	0.0290848	Down
3-Methyl-2-oxovaleric_acid	1.30396	0.211814	0.488249	0.734561	DSS:Control	0.0646852	Normal
3-Methyladipic_acid	1.26102	0.199277	0.471333	0.746467	DSS:Control	0.125642	Normal
4-Aminohippuric_acid	0.632863	0.181404	0.436655	0.687882	DSS:Control	0.0617005	Normal
4-Hydroxybenzoic_acid	1.59346	0.0193536	0.121014	0.787345	DSS:Control	0.0888096	Up
4-Hydroxyproline	0.430826	0.0052549	0.0598247	1.58317	DSS:Control	0.015231	Down
4-Methylhexanoic_acid	0.553111	0.0651971	0.260231	1.08271	DSS:Control	0.16434	Normal
5-Aminolevulinic_acid	1.02976	0.956497	0.978145	0.119354	DSS:Control	0.0755469	Normal
5-Dodecenoic_acid	1.30575	0.470048	0.759444	0.524753	DSS:Control	0.031315	Normal
6-7-diketolithocholic_acid	1.15278	0.388164	0.681165	0.498604	DSS:Control	0.0971393	Normal
7-12-diketolithocholic_acid	0.131523	0.0362676	0.17936	1.46408	DSS:Control	0.128633	Down
7-Dehydrocholic_acid	0.126404	0.0139097	0.0945862	1.87831	DSS:Control	0.0338199	Down
7-Ketolithocholic_acid	0.151087	0.00593134	0.0617643	2.18369	DSS:Control	0.261972	Down
8-11-14-Eicosatrienoic_acid	0.641011	0.331071	0.616789	0.682623	DSS:Control	0.0529611	Normal
9-Pentadecenoic_acid	1.11743	0.868767	0.948489	0.241334	DSS:Control	0.0726375	Normal
Acetic_acid	0.860128	0.0419379	0.194924	0.602649	DSS:Control	0.0493208	Normal
Acetylglycine	0.477957	0.0851534	0.296945	1.01562	DSS:Control	0.0267928	Normal
Adenosine_monophosphate	0.713553	0.602907	0.83995	0.429228	DSS:Control	0.0578547	Normal
Adipic_acid	0.718211	0.0414596	0.194924	0.777097	DSS:Control	0.0308822	Down
Adipoylcarnitine	1.29022	0.941456	0.978145	0.521647	DSS:Control	0.195134	Normal
Adrenic_acid	1.43052	0.491405	0.759444	0.481217	DSS:Control	0.0605566	Normal
Alloisolithocholic_Acid	0.543295	0.0117673	0.0904861	1.33103	DSS:Control	0.0300092	Down
alpha-Hydroxyisobutyric_acid	1.10506	0.65866	0.851465	0.662714	DSS:Control	0.111768	Normal
Alpha-ketoisovaleric_acid	1.41091	0.248909	0.537327	0.789155	DSS:Control	0.0179982	Normal
Alpha-Linolenic_acid	0.825553	0.284455	0.577401	0.586366	DSS:Control	0.0572101	Normal
Alpha-Muricholic_acid	0.280686	0.00037784	0.0147743	2.01016	DSS:Control	0.0484105	Down
Alpha-N-Phenylacetyl-L-glutamine	1.63545	0.320449	0.60621	0.819689	DSS:Control	0.150724	Normal
Aminoadipic_acid	1.05127	0.855001	0.948489	0.113791	DSS:Control	0.291681	Normal
Aminocaproic_acid	0.318798	0.00437494	0.0594992	1.90175	DSS:Control	0.140449	Down
Anserine	0.292204	0.0677126	0.263112	1.34438	DSS:Control	0.0757882	Normal
Apocholic_acid	0.472992	0.0195757	0.121014	1.24923	DSS:Control	0.106993	Down
Arachidonic_acid	0.863044	0.837909	0.948489	0.309973	DSS:Control	0.059686	Normal
Azelaic_acid	0.685429	0.0789715	0.290274	1.02691	DSS:Control	0.0156208	Normal
Beta-Alanine	0.700718	0.12574	0.366454	0.703668	DSS:Control	0.0644904	Normal
Beta-D-Fucose	0.976987	0.964938	0.97934	0.464288	DSS:Control	0.0755834	Normal
Beta-Hyodeoxycholic_acid	0.408153	0.0119761	0.0904861	1.59279	DSS:Control	0.113913	Down
Beta-Muricholic_acid	0.31603	0.0102529	0.0854489	1.72009	DSS:Control	0.0297501	Down
Beta-Ursodeoxycholic_acid	0.255762	0.00032799	0.0147743	2.17194	DSS:Control	0.0626489	Down
But-2-enoic_acid	0.664349	0.451451	0.745468	0.578901	DSS:Control	0.0693633	Normal
Butyric_acid	0.854366	0.264977	0.553905	0.490502	DSS:Control	0.0298125	Normal
Butyrylcarnitine	0.0267984	0.609376	0.841372	0.704462	DSS:Control	0.0384089	Normal
Carnitine	0.836794	0.747102	0.903164	0.674542	DSS:Control	0.0170275	Normal
Carnosine	0.309194	0.0233508	0.127737	1.44038	DSS:Control	0.29866	Down
Chenodeoxycholic_acid	0.295904	0.103208	0.338223	1.49862	DSS:Control	0.0516906	Normal
Cholic_acid	0.16179	0.260987	0.550298	1.16755	DSS:Control	0.0723441	Normal
Cinnamic_acid	1.50122	0.144392	0.392747	0.886188	DSS:Control	0.0268547	Normal
cis-Aconitic_acid	0.465373	0.0985793	0.326995	0.988116	DSS:Control	0.0994862	Normal
Citraconic_acid	0.296601	0.00220579	0.0374984	1.75016	DSS:Control	0.07456	Down
Citramalic_acid	0.131715	0.0645058	0.260231	1.48381	DSS:Control	0.0325428	Normal
Citric_acid	0.271901	0.134704	0.377727	1.13246	DSS:Control	0.0835744	Normal
Citrulline	1.01369	0.972847	0.983696	0.0453848	DSS:Control	0.0592004	Normal
Creatine	0.773521	0.882234	0.948489	0.705996	DSS:Control	0.0269106	Normal
D-2-Hydroxyglutaric_acid	0.42088	0.0819065	0.290776	1.04787	DSS:Control	0.1916	Normal
D-cycloserine	1.0158	0.597554	0.83837	0.0856819	DSS:Control	0.0297648	Normal
D-Fructose	0.707577	0.822164	0.947578	0.382479	DSS:Control	0.0601035	Normal
D-Gluconolactone	0.347005	0.0422814	0.194924	1.34542	DSS:Control	0.0312764	Down
D-Maltose_and_Alpha-Lactose	0.507821	0.575622	0.819734	0.495933	DSS:Control	0.1403	Normal
D-Ribulose	1.34818	0.194621	0.464358	0.788357	DSS:Control	0.0476017	Normal
D-Xylose	1.07174	0.444949	0.742492	0.397108	DSS:Control	0.0802796	Normal
D-Xylulose	1.38383	0.172106	0.429474	0.823105	DSS:Control	0.0403446	Normal
Decanoic_acid	2.43866	0.126642	0.366454	0.953879	DSS:Control	0.0352323	Normal
Decanoylcarnitine	0.842519	0.487683	0.759444	0.36399	DSS:Control	0.177463	Normal
Deoxycholic_acid	0.588257	0.0819248	0.290776	1.15393	DSS:Control	0.0510328	Normal
Deoxycholic_acid_3-sulfate	0.380485	0.654302	0.851465	0.748388	DSS:Control	0.171771	Normal
Dimethylglycine	1.21722	0.210881	0.488249	0.627276	DSS:Control	0.145086	Normal
Docosahexaenoic_acid_DHA	0.927284	0.957027	0.978145	0.325443	DSS:Control	0.0413248	Normal
Docosapentaenoic_acid_22n-6	1.33109	0.635828	0.84535	0.41312	DSS:Control	0.06346	Normal
Docosapentaenoic_acid_DPA	1.02804	0.960165	0.978145	0.203046	DSS:Control	0.0547822	Normal
Dodecanoic_acid	0.609852	0.0136828	0.0945862	1.21102	DSS:Control	0.0347462	Down
Eicosapentaenoic_acid_EPA	0.561248	0.13265	0.375949	0.891532	DSS:Control	0.0358743	Normal
Erythronic_acid	0.78484	0.627254	0.84535	0.550574	DSS:Control	0.0310032	Normal
Ethylmethylacetic_acid	1.38548	0.00915631	0.0803392	0.862491	DSS:Control	0.038083	Up
Fumaric_acid	0.527659	0.39448	0.68343	0.62673	DSS:Control	0.0455664	Normal
Galactonic_acid	0.655024	0.75582	0.905652	0.230227	DSS:Control	0.192707	Normal
Gamma-Aminobutyric_acid	0.476435	0.478375	0.759444	0.468742	DSS:Control	0.140074	Normal
Gamma-Linolenic_acid	0.791727	0.304199	0.599017	0.545096	DSS:Control	0.0641096	Normal
Glucose_6-phosphate	0.248236	0.353822	0.641596	0.882489	DSS:Control	0.163452	Normal
Glutaconic_acid	0.486828	0.161666	0.421366	0.855192	DSS:Control	0.0287338	Normal
Glutamyalanine	0.775772	0.5553	0.803413	0.338593	DSS:Control	0.0204071	Normal
Glutaric_acid	0.631872	0.16266	0.421366	0.833598	DSS:Control	0.0365741	Normal
Glyceraldehyde	1.00583	0.988738	0.992386	0.0283278	DSS:Control	0.0299479	Normal
Glyceric_acid	0.390113	0.00527865	0.0598247	1.43412	DSS:Control	0.0207315	Down
Glycine	0.785068	0.368921	0.655859	0.443086	DSS:Control	0.0381601	Normal
Glycochenodeoxycholic_acid	0.365774	0.168091	0.425318	1.19908	DSS:Control	0.0457655	Normal
Glycochenodeoxycholic_acid_3-sulfate	1.09465	0.658459	0.851465	0.161583	DSS:Control	0.224102	Normal
Glycocholic_acid	0.322191	0.0958491	0.325887	1.81841	DSS:Control	0.05	Normal
Glycodeoxycholic_acid	0.358459	0.141054	0.387543	1.22908	DSS:Control	0.0311928	Normal
Glycodeoxycholic_acid_3-sulfate	1.0366	0.642209	0.847966	0.265315	DSS:Control	0.0747867	Normal
Glycohyodeoxycholic_acid	0.267479	0.0565089	0.236468	2.2045	DSS:Control	0.0334492	Normal
Glycolic_acid	0.669375	0.178692	0.436163	0.691341	DSS:Control	0.0244094	Normal
Glycolithocholic_acid	0.247031	0.0010199	0.026081	2.067	DSS:Control	0.155278	Down
Glycoursodeoxycholic_acid	0.268449	0.0549248	0.234499	2.32907	DSS:Control	0.132696	Normal
Glycyl-L-leucine	1.18253	0.979412	0.986667	0.0972514	DSS:Control	0.020827	Normal
Glycylproline	0.683265	0.348151	0.63555	0.529168	DSS:Control	0.0262937	Normal
Guanidoacetic_acid	1.15697	0.998147	0.998147	0.473468	DSS:Control	0.0595565	Normal
Hippuric_acid	1.17935	0.934999	0.978145	0.474683	DSS:Control	0.0774462	Normal
Homovanillic_acid	2.44211	0.0162655	0.105338	1.44771	DSS:Control	0.0620653	Up
Hydrocinnamic_acid	0.738811	0.605258	0.83995	0.579068	DSS:Control	0.0260353	Normal
Hydroxyphenyllactic_acid	2.17311	0.0499838	0.219284	1.42362	DSS:Control	0.277987	Up
Hydroxypropionic_acid	0.836793	0.666819	0.855542	0.330564	DSS:Control	0.0161767	Normal
Hyocholic_acid	0.234611	0.0115843	0.0904861	1.79721	DSS:Control	0.0798135	Down
Hyodeoxycholic_acid	0.445781	0.0156723	0.103972	1.52027	DSS:Control	0.063605	Down
Imidazolepropionic_acid	0.429567	0.166146	0.425318	0.936823	DSS:Control	0.0828369	Normal
Indole	0.999569	0.805111	0.939873	0.107077	DSS:Control	0.232606	Normal
Indole-3-Aldehyde	1.61703	0.0551763	0.234499	1.07309	DSS:Control	0.0430574	Normal
Indole-3-carboxylic_acid	1.39704	0.118925	0.356854	0.814119	DSS:Control	0.163302	Normal
Indole-3-methyl_acetate	1.25012	0.153022	0.408058	0.691987	DSS:Control	0.107821	Normal
Indoleacetic_acid	0.823935	0.432658	0.733815	0.472686	DSS:Control	0.0290403	Normal
Indoleacrylic_acid	0.62169	0.025157	0.134171	0.727992	DSS:Control	0.255462	Down
Isobutyric_acid	1.28179	0.00613102	0.0617643	0.767539	DSS:Control	0.0351624	Up
Isocaproic_acid	1.00656	0.95022	0.978145	0.296723	DSS:Control	0.0512641	Normal
Isolithocholic_acid	0.322332	0.00245352	0.0379519	2.13493	DSS:Control	0.0910991	Down
Isovaleric_acid	1.96806	1.51436e-05	0.00315029	1.5956	DSS:Control	0.0438295	Up
Isovelarylcarnitine	0.0769534	0.538976	0.796748	0.604685	DSS:Control	0.115363	Normal
Itaconic_acid	0.940233	0.766708	0.910675	0.474598	DSS:Control	0.094031	Normal
Ketoleucine	1.33279	0.179597	0.436163	0.775643	DSS:Control	0.0471993	Normal
L-Alanine	0.897074	0.551928	0.802805	0.257885	DSS:Control	0.093111	Normal
L-alpha-Aminobutyric_acid	0.799235	0.491176	0.759444	0.437906	DSS:Control	0.0336855	Normal
L-Asparagine	0.567433	0.00183241	0.0372994	1.19955	DSS:Control	0.107848	Down
L-Aspartic_acid	0.997619	0.503677	0.771043	0.492958	DSS:Control	0.0270762	Normal
L-Cysteic_acid	1.01876	0.915903	0.965603	0.0511009	DSS:Control	0.269571	Normal
L-Cystine	0.805896	0.434354	0.733815	0.359457	DSS:Control	0.181853	Normal
L-Dopa	1.03091	0.529168	0.786523	0.151645	DSS:Control	0.0632528	Normal
L-Glutamic_acid	0.971947	0.843447	0.948489	0.0712081	DSS:Control	0.0292349	Normal
L-Glutamine	0.603681	0.291546	0.583092	0.788238	DSS:Control	0.143604	Normal
L-Histidine	0.786254	0.694231	0.870188	0.367458	DSS:Control	0.021424	Normal
L-Homoarginine	1.13601	0.90718	0.965603	0.111321	DSS:Control	0.0824688	Normal
L-Homocitrulline	0.955956	0.872553	0.948489	0.220332	DSS:Control	0.134158	Normal
L-Homoserine	1.16742	0.63712	0.84535	0.325539	DSS:Control	0.0291937	Normal
L-Isoleucine	0.960477	0.7143	0.883135	0.290722	DSS:Control	0.0624995	Normal
L-Kynurenine	1.16024	0.685883	0.870188	0.197465	DSS:Control	0.153195	Normal
L-Lactic_acid	1.3659	0.117855	0.356854	1.50432	DSS:Control	0.0489743	Normal
L-Leucine	1.05871	0.869937	0.948489	0.265083	DSS:Control	0.0220632	Normal
L-Lysine	0.42421	0.00752592	0.070588	1.58843	DSS:Control	0.0371133	Down
L-Malic_acid	0.694926	0.881758	0.948489	0.284587	DSS:Control	0.0269491	Normal
L-Methionine	1.10288	0.87937	0.948489	0.119665	DSS:Control	0.0759801	Normal
L-Phenylalanine	1.17153	0.595174	0.83837	0.304775	DSS:Control	0.0143701	Normal
L-Pipecolic_acid	2.29251	0.0482329	0.215071	1.1764	DSS:Control	0.0249456	Up
L-Proline	0.819283	0.429752	0.733815	0.499397	DSS:Control	0.0213201	Normal
L-Serine	1.12361	0.565401	0.813698	0.313969	DSS:Control	0.166751	Normal
L-threonine	1.16918	0.512233	0.771043	0.354274	DSS:Control	0.105154	Normal
L-Tryptophan	1.51738	0.528375	0.786523	0.412321	DSS:Control	0.0260354	Normal
L-Tyrosine	1.16201	0.732208	0.88911	0.260683	DSS:Control	0.0252798	Normal
L-Valine	1.24932	0.40739	0.70133	0.511894	DSS:Control	0.0969055	Normal
Lactulose	0.090422	0.137462	0.381527	1.67843	DSS:Control	0.290101	Normal
Lauroylcarnitine	0.553313	0.846492	0.948489	0.552587	DSS:Control	0.114444	Normal
Linoelaidic_acid	0.862315	0.306115	0.599017	0.420246	DSS:Control	0.0365928	Normal
Linoleic_acid	0.696202	0.0403626	0.194924	0.856528	DSS:Control	0.0420598	Down
Linoleylcarnitine	1.86695	0.310878	0.603991	0.814831	DSS:Control	0.0482819	Normal
Lithocholic_acid	0.411873	0.00201881	0.0372994	1.77352	DSS:Control	0.0343719	Down
Lithocholic_acid-3-Sulfate	1.03792	0.624649	0.84535	0.157171	DSS:Control	0.135292	Normal
m-Aminobenzoic_acid	0.745474	0.252634	0.541074	0.768547	DSS:Control	0.116963	Normal
Maleic_acid	0.549404	0.392445	0.68343	0.607315	DSS:Control	0.0962961	Normal
Malonic_acid	0.657072	0.237692	0.52139	0.695591	DSS:Control	0.0398476	Normal
Malonylcarnitine	1.3003	0.688067	0.870188	0.450075	DSS:Control	0.217598	Normal
Mandelic_acid	2.222	0.0202332	0.122251	1.37228	DSS:Control	0.0466402	Up
Melibiose	0.789183	0.480492	0.759444	0.577238	DSS:Control	0.129515	Normal
Methylcysteine	0.663481	0.660512	0.851465	0.431479	DSS:Control	0.0818962	Normal
Methylglutaric_acid	0.828237	0.381207	0.673301	0.512548	DSS:Control	0.0840867	Normal
Methylmalonic_acid	0.608938	0.474982	0.759444	0.507053	DSS:Control	0.031201	Normal
Methylmalonylcarnitine	0.825661	0.146517	0.39458	0.510583	DSS:Control	0.127904	Normal
Methylsuccinic_acid	0.617569	0.156222	0.412547	0.882714	DSS:Control	0.0423683	Normal
Myristelaidic_acid	0.78357	0.10992	0.347655	0.640243	DSS:Control	0.0404663	Normal
Myristic_acid	0.586862	0.00494602	0.0598247	1.37019	DSS:Control	0.0299328	Down
Myristoleic_acid	0.775329	0.107851	0.345123	0.648399	DSS:Control	0.0452622	Normal
Myristoylcarnitine	1.3407	0.597955	0.83837	0.619232	DSS:Control	0.0367765	Normal
N-Acetyl-D-glucosamine	1.45278	0.270843	0.553905	0.711303	DSS:Control	0.064799	Normal
N-Acetyl-L-aspartic_acid	0.397782	0.010367	0.0854489	1.43623	DSS:Control	0.0297621	Down
N-Acetyl-L-tyrosine	0.760716	0.47713	0.759444	0.511496	DSS:Control	0.20338	Normal
N-Acetylglutamine	0.790834	0.572029	0.818904	0.396923	DSS:Control	0.0578252	Normal
N-Acetylhistidine	1.23027	0.809467	0.940919	0.298613	DSS:Control	0.047887	Normal
N-Acetylneuraminic_acid	0.817638	0.68155	0.870188	0.579323	DSS:Control	0.0360539	Normal
N-Acetylserine	0.652777	0.117126	0.356854	0.871321	DSS:Control	0.046452	Normal
N-acetyltryptophan	1.12816	0.874627	0.948489	0.23637	DSS:Control	0.134276	Normal
N-Formyl-L-methionine	1.09455	0.507887	0.771043	0.267005	DSS:Control	0.296684	Normal
N-Methyl-L-glutamic_acid	1.23643	0.12035	0.356854	0.524021	DSS:Control	0.229312	Normal
N-Methylnicotinamide	2.85905	0.00105475	0.026081	1.9391	DSS:Control	0.0496485	Up
N-Phenylacetylphenylalanine	1.12257	0.320935	0.60621	0.530044	DSS:Control	0.0332498	Normal
N-Propionylglycine	3.48129	0.168876	0.425318	0.950027	DSS:Control	0.0619052	Normal
Nicotinic_acid	0.649452	0.118382	0.356854	0.796882	DSS:Control	0.033603	Normal
Nonadeca-10Z-enoic_acid	0.69763	0.22231	0.503902	0.669637	DSS:Control	0.112878	Normal
Norcholic_acid	0.955124	0.484441	0.759444	1.13338	DSS:Control	0.0605221	Normal
Nordeoxycholic_acid	0.510475	0.851371	0.948489	0.252087	DSS:Control	0.0353956	Normal
Octanoic_acid	1.32382	0.246304	0.535958	0.724674	DSS:Control	0.0559086	Normal
Oleic_acid	0.850953	0.326841	0.613109	0.433524	DSS:Control	0.0593519	Normal
Oleylcarnitine	2.06766	0.0660144	0.260231	1.23733	DSS:Control	0.0219808	Normal
Omega-muricholic_acid	0.275	0.000380221	0.0147743	2.02728	DSS:Control	0.0388407	Down
Ornithine	0.380891	0.0288269	0.150455	1.72602	DSS:Control	0.198926	Down
Ortho-Hydroxyphenylacetic_acid	1.12993	0.910371	0.965603	0.192385	DSS:Control	0.0414785	Normal
Oxalic_acid	1.21636	0.345551	0.635067	0.459997	DSS:Control	0.110913	Normal
Oxoadipic_acid	1.51328	0.257399	0.546973	0.741796	DSS:Control	0.251359	Normal
Oxoglutaric_acid	1.15845	0.861964	0.948489	0.381305	DSS:Control	0.0882729	Normal
p-Aminobenzoic_acid	1.05578	0.692723	0.870188	0.231099	DSS:Control	0.10263	Normal
p-Hydroxymandelic_acid	1.35914	0.512582	0.771043	0.542192	DSS:Control	0.0908959	Normal
p-Hydroxyphenylacetic_acid	0.955844	0.959071	0.978145	0.289835	DSS:Control	0.0827568	Normal
Palmitelaidic_acid	0.796971	0.177454	0.436163	0.566412	DSS:Control	0.0493714	Normal
Palmitoleic_acid	0.751139	0.0971563	0.326253	0.681615	DSS:Control	0.0667884	Normal
Palmitoylcarnitine	1.09961	0.826923	0.948489	0.500015	DSS:Control	0.0372823	Normal
Pentadecanoic_acid	1.01749	0.706395	0.881042	0.290477	DSS:Control	0.172106	Normal
Petroselinic_acid	0.917288	0.718609	0.884442	0.186882	DSS:Control	0.066314	Normal
Phenylacetic_acid	2.95046	0.000947763	0.026081	1.98518	DSS:Control	0.0431018	Up
Phenyllactic_acid	0.825684	0.914922	0.965603	0.220448	DSS:Control	0.0513393	Normal
Phenylpyruvic_acid	1.19574	0.366221	0.655859	0.500946	DSS:Control	0.0503833	Normal
Phosphoserine	1.34043	0.0823152	0.290776	0.803286	DSS:Control	0.0874489	Normal
Phthalic_acid	0.617113	0.215575	0.492743	0.814882	DSS:Control	0.0632408	Normal
Picolinic_acid	0.747428	0.659061	0.851465	0.355654	DSS:Control	0.0617799	Normal
Pimelic_acid	0.578066	0.00889236	0.0803392	1.31905	DSS:Control	0.0597605	Down
Propanoic_acid	0.955731	0.726467	0.886095	0.221862	DSS:Control	0.0302209	Normal
Propionylcarnitine	0.0565995	0.120701	0.356854	1.26314	DSS:Control	0.0365481	Normal
Protocatechuic_acid	1.03117	0.224232	0.504058	0.797227	DSS:Control	0.189038	Normal
Pyroglutamic_acid	0.911115	0.513084	0.771043	0.179272	DSS:Control	0.0135442	Normal
Pyrrole-2-carboxylic_acid	0.706936	0.0714977	0.270103	0.898849	DSS:Control	0.144858	Normal
Pyruvic_acid	1.04711	0.774268	0.911731	0.186032	DSS:Control	0.0343458	Normal
Quinolinic_acid	0.95519	0.888808	0.951794	0.149033	DSS:Control	0.166139	Normal
Rhamnose	0.929025	0.761404	0.908341	0.389624	DSS:Control	0.0992342	Normal
Ribonic_acid	1.76744	0.0294503	0.150455	1.4099	DSS:Control	0.131509	Up
S-Adenosylhomocysteine	0.832589	0.618271	0.84535	0.297362	DSS:Control	0.188116	Normal
Salicyluric_acid	1.23492	0.709368	0.881042	0.557222	DSS:Control	0.187868	Normal
Sarcosine	0.91206	0.545519	0.80206	0.3158	DSS:Control	0.0241393	Normal
Sebacic_acid	0.606528	0.0298698	0.150455	1.35639	DSS:Control	0.0208437	Down
Shikimic_acid	0.747443	0.442983	0.742492	0.591702	DSS:Control	0.0707132	Normal
Stearylcarnitine	1.13106	0.63638	0.84535	0.533757	DSS:Control	0.0255121	Normal
Suberic_acid	0.547939	0.0137353	0.0945862	1.40744	DSS:Control	0.0516125	Down
Succinic_acid	0.490262	0.368591	0.655859	0.628639	DSS:Control	0.0372428	Normal
Tauro-alpha-muricholic_acid	0.30124	0.0206749	0.122251	1.50247	DSS:Control	0.112671	Down
Tauro-omega-muricholic_acid	0.142709	0.000906067	0.026081	2.26546	DSS:Control	0.0494784	Down
Taurochenodeoxycholic_acid	0.238431	0.059815	0.24651	1.77408	DSS:Control	0.0747284	Normal
Taurocholic_acid	0.385682	0.00205695	0.0372994	1.60882	DSS:Control	0.0654358	Down
Taurodeoxycholic_acid	0.256165	0.0227148	0.127737	1.81621	DSS:Control	0.0246699	Down
Taurohyocholic_acid	0.375513	0.235845	0.52139	1.02738	DSS:Control	0.198534	Normal
Taurohyodeoxycholic_acid	0.251417	0.00285253	0.0408362	1.88064	DSS:Control	0.0648809	Down
Taurolithocholic_acid	0.101597	0.00251152	0.0379519	2.80751	DSS:Control	0.180553	Down
Tauroursodeoxycholic_acid	0.274177	0.00502837	0.0598247	1.74967	DSS:Control	0.11476	Down
Threonic_acid	0.829766	0.81924	0.947578	0.5456	DSS:Control	0.113384	Normal
Tridecanoic_acid	0.582765	0.0447334	0.202791	1.11653	DSS:Control	0.0399675	Down
Trimethylamine	1.08002	0.132688	0.375949	0.352224	DSS:Control	0.0532954	Normal
Tryptamine	1.02413	0.635306	0.84535	0.103729	DSS:Control	0.087822	Normal
Undecanoic_acid	1.10528	0.856425	0.948489	0.251104	DSS:Control	0.0927563	Normal
Ureidosuccinic_acid	0.673524	0.774301	0.911731	0.308893	DSS:Control	0.0377847	Normal
Ursocholic_acid	0.352108	0.0133302	0.0945862	1.8925	DSS:Control	0.104072	Down
Ursodeoxycholic_acid	0.0879014	2.31639e-05	0.00315029	2.78759	DSS:Control	0.0908513	Down
Valeric_acid	0.964758	0.75352	0.905652	0.381061	DSS:Control	0.0749189	Normal
Vanillic_acid	1.73172	0.305832	0.599017	0.657151	DSS:Control	0.247155	Normal
Vanillymandelic_Acid	0.991838	0.794852	0.931896	0.073909	DSS:Control	0.0717729	Normal
1-Methylhistidine	0.562737	0.0453057	0.398832	1.23703	DSS-BV:DSS	0.0472431	Down
10-13_Nonadecadienoic_acid	0.989015	0.695775	0.83174	0.765101	DSS-BV:DSS	0.0891041	Normal
10-Trans-Heptadecenoic_acid	0.814962	0.249551	0.585154	0.623728	DSS-BV:DSS	0.167316	Normal
10Z-Heptadecenoic_acid	0.815477	0.587269	0.790264	0.349332	DSS-BV:DSS	0.0816535	Normal
12_Ketolithocholic_acid	1.0574	0.815057	0.910025	0.165896	DSS-BV:DSS	0.0862515	Normal
12-Dehydrocholic_acid	0.573459	0.687817	0.83174	0.716768	DSS-BV:DSS	0.0824538	Normal
1H-Indole-3-acetamide	0.82815	0.22529	0.569646	0.258102	DSS-BV:DSS	0.209563	Normal
2-2_dimethyladipic_acid	1.82613	0.25307	0.586039	0.946781	DSS-BV:DSS	0.0649757	Normal
2-2-Dimethylsuccinic_acid	1.82937	0.288464	0.596793	0.874696	DSS-BV:DSS	0.0358647	Normal
2-3-Diaminopropionic_acid	0.894942	0.707392	0.836569	0.510321	DSS-BV:DSS	0.114136	Normal
2-Amino-4-S-methylsulfonimidoyl-butanoic_acid	1.92507	0.834484	0.910025	1.12249	DSS-BV:DSS	0.179945	Normal
2-Hydroxy-2-methylbutyric_acid	1.30385	0.106318	0.475376	0.796676	DSS-BV:DSS	0.0484498	Normal
2-Hydroxy-3-methylbutyric_acid	0.934963	0.591425	0.790264	0.56836	DSS-BV:DSS	0.074482	Normal
2-Hydroxybutyric_acid	0.640779	0.0616891	0.399511	1.06585	DSS-BV:DSS	0.0331341	Normal
2-Hydroxycaproic_acid	0.954108	0.927814	0.970636	0.356534	DSS-BV:DSS	0.200144	Normal
2-Methyl-4-pentenoic_acid	0.664488	0.271814	0.588695	0.937618	DSS-BV:DSS	0.226327	Normal
2-Methylbutyroylcarnitine	0.757464	0.41483	0.673694	0.673519	DSS-BV:DSS	0.0731274	Normal
2-Methylhexanoic_acid	0.911093	0.594248	0.790264	0.540569	DSS-BV:DSS	0.0612257	Normal
2-Phenylglycine	0.840212	0.54034	0.773539	0.447254	DSS-BV:DSS	0.0973095	Normal
2-Phenylpropionate	1.64358	0.0256496	0.398832	1.25517	DSS-BV:DSS	0.0318468	Up
3-3-Hydroxyphenyl-3-hydroxypropanoic_acid	1.18583	0.221865	0.569646	0.945372	DSS-BV:DSS	0.0528742	Normal
3-Aminosalicylic_acid	6.89953	0.0355913	0.398832	2.17606	DSS-BV:DSS	0.0859777	Up
3-Dehydrocholic_acid	1.20608	0.259387	0.588695	0.654639	DSS-BV:DSS	0.0618132	Normal
3-Hydroxyanthranilic_acid	1.21601	0.227295	0.569646	1.07246	DSS-BV:DSS	0.119551	Normal
3-Hydroxybutyric_acid	0.743344	0.691723	0.83174	0.752684	DSS-BV:DSS	0.0546269	Normal
3-Hydroxyisovaleric_acid	0.829803	0.618757	0.793877	1.06999	DSS-BV:DSS	0.0350533	Normal
3-Hydroxylisovalerylcarnitine	0.697108	0.199094	0.544723	1.65091	DSS-BV:DSS	0.057224	Normal
3-Hydroxyphenylacetic_acid	1.32274	0.137988	0.507602	1.11301	DSS-BV:DSS	0.106679	Normal
3-Indolepropionic_acid	1.85403	0.296416	0.596793	1.0369	DSS-BV:DSS	0.0290848	Normal
3-Methyl-2-oxovaleric_acid	0.791611	0.267188	0.588695	0.699094	DSS-BV:DSS	0.0646852	Normal
3-Methyladipic_acid	0.791099	0.249502	0.585154	0.675119	DSS-BV:DSS	0.125642	Normal
4-Aminohippuric_acid	0.742952	0.108148	0.475376	0.853131	DSS-BV:DSS	0.0617005	Normal
4-Hydroxybenzoic_acid	2.08422	0.057921	0.398832	1.31197	DSS-BV:DSS	0.0888096	Normal
4-Hydroxyproline	1.59016	0.0178445	0.398832	1.29947	DSS-BV:DSS	0.015231	Up
4-Methylhexanoic_acid	1.18619	0.914226	0.963765	1.40612	DSS-BV:DSS	0.16434	Normal
5-Aminolevulinic_acid	0.839502	0.37886	0.665068	0.585445	DSS-BV:DSS	0.0755469	Normal
5-Dodecenoic_acid	0.831231	0.606776	0.793877	0.605317	DSS-BV:DSS	0.031315	Normal
6-7-diketolithocholic_acid	0.899575	0.597936	0.790264	1.07664	DSS-BV:DSS	0.0971393	Normal
7-12-diketolithocholic_acid	0.27127	0.0522476	0.398832	2.01751	DSS-BV:DSS	0.128633	Normal
7-Dehydrocholic_acid	0.631455	0.700891	0.832499	0.640637	DSS-BV:DSS	0.0338199	Normal
7-Ketolithocholic_acid	1.04899	0.421368	0.673694	0.84267	DSS-BV:DSS	0.261972	Normal
8-11-14-Eicosatrienoic_acid	0.911902	0.976366	0.993463	0.873412	DSS-BV:DSS	0.0529611	Normal
9-Pentadecenoic_acid	0.631564	0.159471	0.535506	1.33464	DSS-BV:DSS	0.0726375	Normal
Acetic_acid	1.11888	0.0793181	0.43149	0.588079	DSS-BV:DSS	0.0493208	Normal
Acetylglycine	0.896894	0.673126	0.824731	0.683116	DSS-BV:DSS	0.0267928	Normal
Adenosine_monophosphate	0.703785	0.0932727	0.469818	0.795685	DSS-BV:DSS	0.0578547	Normal
Adipic_acid	1.32227	0.217948	0.569646	0.671773	DSS-BV:DSS	0.0308822	Normal
Adipoylcarnitine	1.66028	0.973923	0.993463	1.79757	DSS-BV:DSS	0.195134	Normal
Adrenic_acid	0.757039	0.563207	0.790264	0.556013	DSS-BV:DSS	0.0605566	Normal
Alloisolithocholic_Acid	0.930113	0.839766	0.910025	0.476755	DSS-BV:DSS	0.0300092	Normal
alpha-Hydroxyisobutyric_acid	0.900608	0.64575	0.809967	0.602858	DSS-BV:DSS	0.111768	Normal
Alpha-ketoisovaleric_acid	0.765513	0.382331	0.665068	0.757707	DSS-BV:DSS	0.0179982	Normal
Alpha-Linolenic_acid	1.30702	0.30059	0.596793	1.26822	DSS-BV:DSS	0.0572101	Normal
Alpha-Muricholic_acid	1.4937	0.0971586	0.471913	0.930753	DSS-BV:DSS	0.0484105	Normal
Alpha-N-Phenylacetyl-L-glutamine	1.29109	0.26753	0.588695	1.83135	DSS-BV:DSS	0.150724	Normal
Aminoadipic_acid	0.86901	0.370532	0.665068	0.828678	DSS-BV:DSS	0.291681	Normal
Aminocaproic_acid	1.23518	0.379545	0.665068	0.82524	DSS-BV:DSS	0.140449	Normal
Anserine	1.54828	0.669851	0.824432	0.784377	DSS-BV:DSS	0.0757882	Normal
Apocholic_acid	1.26548	0.526554	0.768508	0.724329	DSS-BV:DSS	0.106993	Normal
Arachidonic_acid	0.829063	0.578994	0.790264	0.851118	DSS-BV:DSS	0.059686	Normal
Azelaic_acid	1.01142	0.568077	0.790264	0.384043	DSS-BV:DSS	0.0156208	Normal
Beta-Alanine	0.853816	0.267052	0.588695	0.553446	DSS-BV:DSS	0.0644904	Normal
Beta-D-Fucose	0.756502	0.267382	0.588695	0.938173	DSS-BV:DSS	0.0755834	Normal
Beta-Hyodeoxycholic_acid	1.07209	0.48812	0.733528	0.439924	DSS-BV:DSS	0.113913	Normal
Beta-Muricholic_acid	1.52432	0.0581291	0.398832	1.3158	DSS-BV:DSS	0.0297501	Normal
Beta-Ursodeoxycholic_acid	1.24924	0.186812	0.544723	0.808724	DSS-BV:DSS	0.0626489	Normal
But-2-enoic_acid	0.773883	0.307281	0.605655	0.928561	DSS-BV:DSS	0.0693633	Normal
Butyric_acid	1.17806	0.0737458	0.417893	0.647383	DSS-BV:DSS	0.0298125	Normal
Butyrylcarnitine	0.906482	0.689294	0.83174	0.431	DSS-BV:DSS	0.0384089	Normal
Carnitine	0.553582	0.0282842	0.398832	1.50539	DSS-BV:DSS	0.0170275	Down
Carnosine	1.45393	0.823604	0.910025	0.648865	DSS-BV:DSS	0.29866	Normal
Chenodeoxycholic_acid	1.96458	0.0215653	0.398832	1.57644	DSS-BV:DSS	0.0516906	Up
Cholic_acid	0.592871	0.587301	0.790264	0.685455	DSS-BV:DSS	0.0723441	Normal
Cinnamic_acid	1.33455	0.231064	0.571358	0.704466	DSS-BV:DSS	0.0268547	Normal
cis-Aconitic_acid	1.15688	0.280081	0.596793	0.67681	DSS-BV:DSS	0.0994862	Normal
Citraconic_acid	0.841681	0.442871	0.695607	0.424865	DSS-BV:DSS	0.07456	Normal
Citramalic_acid	1.1381	0.651491	0.809967	0.394058	DSS-BV:DSS	0.0325428	Normal
Citric_acid	1.26152	0.281474	0.596793	0.721201	DSS-BV:DSS	0.0835744	Normal
Citrulline	0.750999	0.200266	0.544723	0.973375	DSS-BV:DSS	0.0592004	Normal
Creatine	0.725214	0.254237	0.586039	0.89935	DSS-BV:DSS	0.0269106	Normal
D-2-Hydroxyglutaric_acid	0.955717	0.543578	0.7741	0.750704	DSS-BV:DSS	0.1916	Normal
D-cycloserine	0.933118	0.0273351	0.398832	0.481291	DSS-BV:DSS	0.0297648	Normal
D-Fructose	0.785924	0.0926224	0.469818	0.609994	DSS-BV:DSS	0.0601035	Normal
D-Gluconolactone	1.88294	0.296045	0.596793	1.08002	DSS-BV:DSS	0.0312764	Normal
D-Maltose_and_Alpha-Lactose	1.48444	0.133323	0.503665	0.937123	DSS-BV:DSS	0.1403	Normal
D-Ribulose	1.03738	0.582051	0.790264	0.506577	DSS-BV:DSS	0.0476017	Normal
D-Xylose	0.975047	0.78324	0.898641	0.330843	DSS-BV:DSS	0.0802796	Normal
D-Xylulose	1.04646	0.533639	0.768508	0.549832	DSS-BV:DSS	0.0403446	Normal
Decanoic_acid	0.528858	0.388137	0.665068	0.787061	DSS-BV:DSS	0.0352323	Normal
Decanoylcarnitine	0.717547	0.120244	0.475376	0.894239	DSS-BV:DSS	0.177463	Normal
Deoxycholic_acid	1.04422	0.642988	0.809967	0.57214	DSS-BV:DSS	0.0510328	Normal
Deoxycholic_acid_3-sulfate	0.368397	0.0684037	0.404474	2.56674	DSS-BV:DSS	0.171771	Normal
Dimethylglycine	0.505472	0.00151888	0.312106	1.69499	DSS-BV:DSS	0.145086	Down
Docosahexaenoic_acid_DHA	0.835114	0.722748	0.843722	0.867996	DSS-BV:DSS	0.0413248	Normal
Docosapentaenoic_acid_22n-6	0.847526	0.838969	0.910025	0.315271	DSS-BV:DSS	0.06346	Normal
Docosapentaenoic_acid_DPA	0.850126	0.813906	0.910025	0.535177	DSS-BV:DSS	0.0547822	Normal
Dodecanoic_acid	0.868157	0.718627	0.842528	0.598327	DSS-BV:DSS	0.0347462	Normal
Eicosapentaenoic_acid_EPA	0.916261	0.997102	0.998753	0.77534	DSS-BV:DSS	0.0358743	Normal
Erythronic_acid	0.677152	0.196154	0.544723	1.16064	DSS-BV:DSS	0.0310032	Normal
Ethylmethylacetic_acid	0.783198	0.0770861	0.427907	1.08414	DSS-BV:DSS	0.038083	Normal
Fumaric_acid	0.253204	0.00843752	0.328693	1.96928	DSS-BV:DSS	0.0455664	Down
Galactonic_acid	0.94111	0.806895	0.910025	0.78795	DSS-BV:DSS	0.192707	Normal
Gamma-Aminobutyric_acid	0.87641	0.564092	0.790264	0.335691	DSS-BV:DSS	0.140074	Normal
Gamma-Linolenic_acid	1.21348	0.403183	0.672797	1.12026	DSS-BV:DSS	0.0641096	Normal
Glucose_6-phosphate	0.58549	0.78397	0.898641	0.356048	DSS-BV:DSS	0.163452	Normal
Glutaconic_acid	0.604506	0.0591962	0.398832	0.992688	DSS-BV:DSS	0.0287338	Normal
Glutamyalanine	0.361411	0.00406307	0.312106	1.96011	DSS-BV:DSS	0.0204071	Down
Glutaric_acid	1.46427	0.222252	0.569646	0.730718	DSS-BV:DSS	0.0365741	Normal
Glyceraldehyde	1.10932	0.373956	0.665068	0.480203	DSS-BV:DSS	0.0299479	Normal
Glyceric_acid	0.898431	0.520942	0.765925	1.1087	DSS-BV:DSS	0.0207315	Normal
Glycine	0.681291	0.0463413	0.398832	1.15864	DSS-BV:DSS	0.0381601	Down
Glycochenodeoxycholic_acid	0.831104	0.581753	0.790264	0.263564	DSS-BV:DSS	0.0457655	Normal
Glycochenodeoxycholic_acid_3-sulfate	0.978972	0.982477	0.993463	0.59516	DSS-BV:DSS	0.224102	Normal
Glycocholic_acid	0.365177	0.869069	0.930657	2.06232	DSS-BV:DSS	0.05	Normal
Glycodeoxycholic_acid	0.841645	0.612743	0.793877	0.252983	DSS-BV:DSS	0.0311928	Normal
Glycodeoxycholic_acid_3-sulfate	0.864018	0.179645	0.544723	0.594674	DSS-BV:DSS	0.0747867	Normal
Glycohyodeoxycholic_acid	0.829774	0.504517	0.748335	0.934285	DSS-BV:DSS	0.0334492	Normal
Glycolic_acid	0.877594	0.33819	0.634398	0.341499	DSS-BV:DSS	0.0244094	Normal
Glycolithocholic_acid	0.973117	0.97811	0.993463	0.0485493	DSS-BV:DSS	0.155278	Normal
Glycoursodeoxycholic_acid	0.78495	0.423535	0.673694	1.05242	DSS-BV:DSS	0.132696	Normal
Glycyl-L-leucine	0.549877	0.375698	0.665068	1.03008	DSS-BV:DSS	0.020827	Normal
Glycylproline	0.804578	0.334865	0.632523	0.616454	DSS-BV:DSS	0.0262937	Normal
Guanidoacetic_acid	1.02674	0.881556	0.940326	0.540349	DSS-BV:DSS	0.0595565	Normal
Hippuric_acid	1.86315	0.47544	0.726516	1.07806	DSS-BV:DSS	0.0774462	Normal
Homovanillic_acid	1.11128	0.629299	0.803612	0.508473	DSS-BV:DSS	0.0620653	Normal
Hydrocinnamic_acid	1.65922	0.0288309	0.398832	1.28961	DSS-BV:DSS	0.0260353	Up
Hydroxyphenyllactic_acid	1.20938	0.528604	0.768508	0.648215	DSS-BV:DSS	0.277987	Normal
Hydroxypropionic_acid	0.746855	0.124048	0.475376	0.796814	DSS-BV:DSS	0.0161767	Normal
Hyocholic_acid	1.46875	0.072391	0.417893	1.18438	DSS-BV:DSS	0.0798135	Normal
Hyodeoxycholic_acid	1.08183	0.470147	0.722485	0.456647	DSS-BV:DSS	0.063605	Normal
Imidazolepropionic_acid	0.803404	0.313731	0.609534	0.840446	DSS-BV:DSS	0.0828369	Normal
Indole	1.049	0.697194	0.83174	0.493309	DSS-BV:DSS	0.232606	Normal
Indole-3-Aldehyde	0.714104	0.194804	0.544723	0.846685	DSS-BV:DSS	0.0430574	Normal
Indole-3-carboxylic_acid	0.789091	0.310244	0.607096	0.648	DSS-BV:DSS	0.163302	Normal
Indole-3-methyl_acetate	1.11986	0.393661	0.665068	0.469051	DSS-BV:DSS	0.107821	Normal
Indoleacetic_acid	1.71758	0.0631629	0.399542	1.27199	DSS-BV:DSS	0.0290403	Normal
Indoleacrylic_acid	1.0083	0.485178	0.733158	1.40853	DSS-BV:DSS	0.255462	Normal
Isobutyric_acid	0.874426	0.17409	0.544723	0.839098	DSS-BV:DSS	0.0351624	Normal
Isocaproic_acid	1.12996	0.652142	0.809967	0.56331	DSS-BV:DSS	0.0512641	Normal
Isolithocholic_acid	1.13877	0.361114	0.659215	0.709635	DSS-BV:DSS	0.0910991	Normal
Isovaleric_acid	0.705184	0.0104657	0.355834	1.33405	DSS-BV:DSS	0.0438295	Down
Isovelarylcarnitine	1.34319	0.857096	0.921463	0.324516	DSS-BV:DSS	0.115363	Normal
Itaconic_acid	0.880546	0.577386	0.790264	0.6776	DSS-BV:DSS	0.094031	Normal
Ketoleucine	0.779551	0.228277	0.569646	0.742229	DSS-BV:DSS	0.0471993	Normal
L-Alanine	0.681152	0.0578073	0.398832	1.07821	DSS-BV:DSS	0.093111	Normal
L-alpha-Aminobutyric_acid	0.930474	0.345829	0.644285	0.995938	DSS-BV:DSS	0.0336855	Normal
L-Asparagine	1.07367	0.975786	0.993463	0.328618	DSS-BV:DSS	0.107848	Normal
L-Aspartic_acid	0.470939	0.118002	0.475376	1.60149	DSS-BV:DSS	0.0270762	Normal
L-Cysteic_acid	1.27233	0.317072	0.611658	0.673736	DSS-BV:DSS	0.269571	Normal
L-Cystine	0.83633	0.321945	0.616683	0.897625	DSS-BV:DSS	0.181853	Normal
L-Dopa	1.01101	0.824572	0.910025	0.354466	DSS-BV:DSS	0.0632528	Normal
L-Glutamic_acid	0.64161	0.00458979	0.312106	1.43789	DSS-BV:DSS	0.0292349	Down
L-Glutamine	0.557339	0.326519	0.62107	0.945207	DSS-BV:DSS	0.143604	Normal
L-Histidine	0.435939	0.158937	0.535506	1.39587	DSS-BV:DSS	0.021424	Normal
L-Homoarginine	0.621221	0.397745	0.667818	0.964921	DSS-BV:DSS	0.0824688	Normal
L-Homocitrulline	0.629267	0.0037449	0.312106	1.41912	DSS-BV:DSS	0.134158	Down
L-Homoserine	0.629998	0.0570989	0.398832	1.23239	DSS-BV:DSS	0.0291937	Normal
L-Isoleucine	0.665091	0.0860919	0.450327	1.14787	DSS-BV:DSS	0.0624995	Normal
L-Kynurenine	0.894492	0.534	0.768508	0.519424	DSS-BV:DSS	0.153195	Normal
L-Lactic_acid	0.672489	0.270041	0.588695	0.749079	DSS-BV:DSS	0.0489743	Normal
L-Leucine	0.670392	0.060118	0.398832	1.18889	DSS-BV:DSS	0.0220632	Normal
L-Lysine	0.768406	0.59539	0.790264	0.803126	DSS-BV:DSS	0.0371133	Normal
L-Malic_acid	0.77631	0.138098	0.507602	1.01145	DSS-BV:DSS	0.0269491	Normal
L-Methionine	0.694697	0.105801	0.475376	1.17009	DSS-BV:DSS	0.0759801	Normal
L-Phenylalanine	0.612412	0.0482104	0.398832	1.34665	DSS-BV:DSS	0.0143701	Down
L-Pipecolic_acid	0.811716	0.786311	0.898641	1.0682	DSS-BV:DSS	0.0249456	Normal
L-Proline	0.758441	0.177374	0.544723	0.89972	DSS-BV:DSS	0.0213201	Normal
L-Serine	0.681784	0.123237	0.475376	1.26239	DSS-BV:DSS	0.166751	Normal
L-threonine	0.705077	0.124087	0.475376	1.03874	DSS-BV:DSS	0.105154	Normal
L-Tryptophan	0.533613	0.120091	0.475376	1.32859	DSS-BV:DSS	0.0260354	Normal
L-Tyrosine	0.549728	0.0355599	0.398832	1.58716	DSS-BV:DSS	0.0252798	Down
L-Valine	0.61344	0.0434984	0.398832	1.31073	DSS-BV:DSS	0.0969055	Down
Lactulose	2.20355	0.144553	0.521113	1.76322	DSS-BV:DSS	0.290101	Normal
Lauroylcarnitine	0.773179	0.506227	0.748335	0.539068	DSS-BV:DSS	0.114444	Normal
Linoelaidic_acid	1.04548	0.638894	0.809967	0.822592	DSS-BV:DSS	0.0365928	Normal
Linoleic_acid	1.24431	0.202678	0.545827	1.09936	DSS-BV:DSS	0.0420598	Normal
Linoleylcarnitine	0.727309	0.647692	0.809967	0.846598	DSS-BV:DSS	0.0482819	Normal
Lithocholic_acid	1.42244	0.0959999	0.471913	1.0625	DSS-BV:DSS	0.0343719	Normal
Lithocholic_acid-3-Sulfate	0.904018	0.200188	0.544723	0.566812	DSS-BV:DSS	0.135292	Normal
m-Aminobenzoic_acid	1.10052	0.836951	0.910025	0.431222	DSS-BV:DSS	0.116963	Normal
Maleic_acid	0.256161	0.00845902	0.328693	1.96974	DSS-BV:DSS	0.0962961	Down
Malonic_acid	1.26297	0.447541	0.695607	0.992207	DSS-BV:DSS	0.0398476	Normal
Malonylcarnitine	0.772111	0.729086	0.847485	0.93051	DSS-BV:DSS	0.217598	Normal
Mandelic_acid	0.848904	0.661104	0.817365	0.494808	DSS-BV:DSS	0.0466402	Normal
Melibiose	0.892614	0.60926	0.793877	1.33433	DSS-BV:DSS	0.129515	Normal
Methylcysteine	0.623034	0.117482	0.475376	1.32845	DSS-BV:DSS	0.0818962	Normal
Methylglutaric_acid	1.85913	0.218845	0.569646	0.998027	DSS-BV:DSS	0.0840867	Normal
Methylmalonic_acid	0.704562	0.178463	0.544723	1.237	DSS-BV:DSS	0.031201	Normal
Methylmalonylcarnitine	0.862464	0.272704	0.588695	0.552891	DSS-BV:DSS	0.127904	Normal
Methylsuccinic_acid	1.3403	0.373986	0.665068	0.562884	DSS-BV:DSS	0.0423683	Normal
Myristelaidic_acid	0.826728	0.354954	0.652347	0.656106	DSS-BV:DSS	0.0404663	Normal
Myristic_acid	0.90701	0.998753	0.998753	0.370484	DSS-BV:DSS	0.0299328	Normal
Myristoleic_acid	0.84345	0.389758	0.665068	0.596379	DSS-BV:DSS	0.0452622	Normal
Myristoylcarnitine	0.454895	0.239664	0.582041	1.20067	DSS-BV:DSS	0.0367765	Normal
N-Acetyl-D-glucosamine	0.530252	0.042469	0.398832	1.41675	DSS-BV:DSS	0.064799	Down
N-Acetyl-L-aspartic_acid	0.622561	0.156668	0.535506	1.00908	DSS-BV:DSS	0.0297621	Normal
N-Acetyl-L-tyrosine	0.535473	0.180928	0.544723	1.34804	DSS-BV:DSS	0.20338	Normal
N-Acetylglutamine	0.594838	0.0430196	0.398832	1.23479	DSS-BV:DSS	0.0578252	Down
N-Acetylhistidine	0.569336	0.157628	0.535506	1.47322	DSS-BV:DSS	0.047887	Normal
N-Acetylneuraminic_acid	0.573346	0.391947	0.665068	1.1124	DSS-BV:DSS	0.0360539	Normal
N-Acetylserine	0.915469	0.917703	0.963765	0.679453	DSS-BV:DSS	0.046452	Normal
N-acetyltryptophan	0.50617	0.351191	0.649823	1.15397	DSS-BV:DSS	0.134276	Normal
N-Formyl-L-methionine	0.984685	0.945936	0.985804	0.202849	DSS-BV:DSS	0.296684	Normal
N-Methyl-L-glutamic_acid	1.02997	0.71331	0.839915	0.174864	DSS-BV:DSS	0.229312	Normal
N-Methylnicotinamide	0.529091	0.014768	0.398832	1.99837	DSS-BV:DSS	0.0496485	Down
N-Phenylacetylphenylalanine	0.950997	0.751798	0.870166	0.495891	DSS-BV:DSS	0.0332498	Normal
N-Propionylglycine	0.94794	0.407771	0.673694	0.992191	DSS-BV:DSS	0.0619052	Normal
Nicotinic_acid	0.83231	0.300109	0.596793	0.475088	DSS-BV:DSS	0.033603	Normal
Nonadeca-10Z-enoic_acid	1.01701	0.837454	0.910025	0.571309	DSS-BV:DSS	0.112878	Normal
Norcholic_acid	2.65535	0.0668626	0.404147	2.55037	DSS-BV:DSS	0.0605221	Normal
Nordeoxycholic_acid	1.48466	0.417496	0.673694	0.843583	DSS-BV:DSS	0.0353956	Normal
Octanoic_acid	0.71012	0.192059	0.544723	0.891418	DSS-BV:DSS	0.0559086	Normal
Oleic_acid	0.973366	0.952041	0.988379	0.568971	DSS-BV:DSS	0.0593519	Normal
Oleylcarnitine	0.514346	0.105119	0.475376	1.2317	DSS-BV:DSS	0.0219808	Normal
Omega-muricholic_acid	1.46421	0.110167	0.475376	0.890579	DSS-BV:DSS	0.0388407	Normal
Ornithine	0.746938	0.986672	0.993981	1.2446	DSS-BV:DSS	0.198926	Normal
Ortho-Hydroxyphenylacetic_acid	1.38713	0.184151	0.544723	1.24032	DSS-BV:DSS	0.0414785	Normal
Oxalic_acid	1.07068	0.501456	0.748335	0.454161	DSS-BV:DSS	0.110913	Normal
Oxoadipic_acid	0.559369	0.150222	0.530656	1.71731	DSS-BV:DSS	0.251359	Normal
Oxoglutaric_acid	0.513922	0.145605	0.521113	1.18107	DSS-BV:DSS	0.0882729	Normal
p-Aminobenzoic_acid	0.773943	0.108369	0.475376	1.014	DSS-BV:DSS	0.10263	Normal
p-Hydroxymandelic_acid	1.09484	0.61514	0.793877	0.428317	DSS-BV:DSS	0.0908959	Normal
p-Hydroxyphenylacetic_acid	6.8395	0.0349979	0.398832	2.17081	DSS-BV:DSS	0.0827568	Up
Palmitelaidic_acid	0.855298	0.246789	0.585154	0.476124	DSS-BV:DSS	0.0493714	Normal
Palmitoleic_acid	0.864495	0.286231	0.596793	0.446691	DSS-BV:DSS	0.0667884	Normal
Palmitoylcarnitine	0.476074	0.0848132	0.450327	1.35996	DSS-BV:DSS	0.0372823	Normal
Pentadecanoic_acid	0.742285	0.446136	0.695607	1.07348	DSS-BV:DSS	0.172106	Normal
Petroselinic_acid	0.960141	0.885609	0.940959	0.378857	DSS-BV:DSS	0.066314	Normal
Phenylacetic_acid	0.535527	0.0174619	0.398832	1.98525	DSS-BV:DSS	0.0431018	Down
Phenyllactic_acid	1.20051	0.684125	0.83174	0.364251	DSS-BV:DSS	0.0513393	Normal
Phenylpyruvic_acid	0.635	0.0527074	0.398832	1.20195	DSS-BV:DSS	0.0503833	Normal
Phosphoserine	0.877381	0.388491	0.665068	0.482154	DSS-BV:DSS	0.0874489	Normal
Phthalic_acid	0.869153	0.982506	0.993463	0.275431	DSS-BV:DSS	0.0632408	Normal
Picolinic_acid	1.68368	0.0226948	0.398832	1.22758	DSS-BV:DSS	0.0617799	Up
Pimelic_acid	1.29176	0.190267	0.544723	0.896049	DSS-BV:DSS	0.0597605	Normal
Propanoic_acid	1.14051	0.121358	0.475376	0.589417	DSS-BV:DSS	0.0302209	Normal
Propionylcarnitine	1.14041	0.973765	0.993463	0.615145	DSS-BV:DSS	0.0365481	Normal
Protocatechuic_acid	0.663998	0.839201	0.910025	0.632575	DSS-BV:DSS	0.189038	Normal
Pyroglutamic_acid	0.661039	0.00691932	0.328693	1.34318	DSS-BV:DSS	0.0135442	Down
Pyrrole-2-carboxylic_acid	1.45521	0.0562648	0.398832	1.25124	DSS-BV:DSS	0.144858	Normal
Pyruvic_acid	0.783984	0.236598	0.579772	0.740154	DSS-BV:DSS	0.0343458	Normal
Quinolinic_acid	0.778527	0.0552278	0.398832	0.905456	DSS-BV:DSS	0.166139	Normal
Rhamnose	0.84694	0.567672	0.790264	0.755147	DSS-BV:DSS	0.0992342	Normal
Ribonic_acid	0.82986	0.461613	0.713401	0.355176	DSS-BV:DSS	0.131509	Normal
S-Adenosylhomocysteine	0.714143	0.216271	0.569646	0.989311	DSS-BV:DSS	0.188116	Normal
Salicyluric_acid	1.35916	0.295289	0.596793	1.35638	DSS-BV:DSS	0.187868	Normal
Sarcosine	0.633735	0.0222098	0.398832	1.25032	DSS-BV:DSS	0.0241393	Down
Sebacic_acid	0.839172	0.890796	0.942788	0.307916	DSS-BV:DSS	0.0208437	Normal
Shikimic_acid	0.765068	0.483776	0.733158	0.864059	DSS-BV:DSS	0.0707132	Normal
Stearylcarnitine	0.666033	0.181336	0.544723	0.926932	DSS-BV:DSS	0.0255121	Normal
Suberic_acid	0.993479	0.598509	0.790264	0.365098	DSS-BV:DSS	0.0516125	Normal
Succinic_acid	0.708624	0.193131	0.544723	1.18856	DSS-BV:DSS	0.0372428	Normal
Tauro-alpha-muricholic_acid	1.05585	0.61798	0.793877	0.337729	DSS-BV:DSS	0.112671	Normal
Tauro-omega-muricholic_acid	1.04802	0.805169	0.910025	0.303237	DSS-BV:DSS	0.0494784	Normal
Taurochenodeoxycholic_acid	1.21687	0.196849	0.544723	1.44937	DSS-BV:DSS	0.0747284	Normal
Taurocholic_acid	1.13854	0.416202	0.673694	0.645021	DSS-BV:DSS	0.0654358	Normal
Taurodeoxycholic_acid	0.785293	0.849894	0.917346	0.401028	DSS-BV:DSS	0.0246699	Normal
Taurohyocholic_acid	0.659727	0.300094	0.596793	1.12793	DSS-BV:DSS	0.198534	Normal
Taurohyodeoxycholic_acid	1.25763	0.0538022	0.398832	0.561772	DSS-BV:DSS	0.0648809	Normal
Taurolithocholic_acid	0.672318	0.792162	0.90154	0.604094	DSS-BV:DSS	0.180553	Normal
Tauroursodeoxycholic_acid	1.34412	0.0662803	0.404147	0.799605	DSS-BV:DSS	0.11476	Normal
Threonic_acid	0.708874	0.242088	0.582726	1.08418	DSS-BV:DSS	0.113384	Normal
Tridecanoic_acid	0.507548	0.0461812	0.398832	1.3019	DSS-BV:DSS	0.0399675	Down
Trimethylamine	0.914149	0.0586945	0.398832	0.507379	DSS-BV:DSS	0.0532954	Normal
Tryptamine	0.905689	0.0510966	0.398832	0.556896	DSS-BV:DSS	0.087822	Normal
Undecanoic_acid	0.632568	0.18897	0.544723	0.925124	DSS-BV:DSS	0.0927563	Normal
Ureidosuccinic_acid	0.752183	0.117425	0.475376	1.0511	DSS-BV:DSS	0.0377847	Normal
Ursocholic_acid	1.2655	0.19952	0.544723	1.25029	DSS-BV:DSS	0.104072	Normal
Ursodeoxycholic_acid	1.29586	0.295177	0.596793	1.26161	DSS-BV:DSS	0.0908513	Normal
Valeric_acid	1.13315	0.420952	0.673694	0.364258	DSS-BV:DSS	0.0749189	Normal
Vanillic_acid	0.70858	0.434227	0.686684	1.02135	DSS-BV:DSS	0.247155	Normal
Vanillymandelic_Acid	1.04403	0.412167	0.673694	0.4456	DSS-BV:DSS	0.0717729	Normal
1-Methylhistidine	0.51233	0.00203427	0.0251509	1.14949	DSS-BV:Control	0.0472431	Down
10-13_Nonadecadienoic_acid	0.616524	0.278305	0.437567	0.529978	DSS-BV:Control	0.0891041	Normal
10-Trans-Heptadecenoic_acid	0.608432	0.0575258	0.168515	0.877433	DSS-BV:Control	0.167316	Normal
10Z-Heptadecenoic_acid	0.361224	0.000759277	0.0137245	1.50269	DSS-BV:Control	0.0816535	Down
12_Ketolithocholic_acid	0.375023	0.000812855	0.0137245	1.60204	DSS-BV:Control	0.0862515	Down
12-Dehydrocholic_acid	0.0788287	0.00935207	0.0578128	1.671	DSS-BV:Control	0.0824538	Down
1H-Indole-3-acetamide	0.966696	0.400257	0.546187	0.955288	DSS-BV:Control	0.209563	Normal
2-2_dimethyladipic_acid	1.47808	0.61527	0.734526	0.412311	DSS-BV:Control	0.0649757	Normal
2-2-Dimethylsuccinic_acid	1.51053	0.588414	0.714502	0.446311	DSS-BV:Control	0.0358647	Normal
2-3-Diaminopropionic_acid	0.91373	0.896075	0.923228	0.497875	DSS-BV:Control	0.114136	Normal
2-Amino-4-S-methylsulfonimidoyl-butanoic_acid	2.30578	0.701273	0.784963	1.03042	DSS-BV:Control	0.179945	Normal
2-Hydroxy-2-methylbutyric_acid	0.52922	6.52784e-05	0.00443893	1.26475	DSS-BV:Control	0.0484498	Down
2-Hydroxy-3-methylbutyric_acid	1.49684	0.313112	0.473147	0.582707	DSS-BV:Control	0.074482	Normal
2-Hydroxybutyric_acid	0.79722	0.905282	0.929195	0.684712	DSS-BV:Control	0.0331341	Normal
2-Hydroxycaproic_acid	1.56418	0.0356807	0.126041	0.994904	DSS-BV:Control	0.200144	Up
2-Methyl-4-pentenoic_acid	0.538275	0.0105222	0.0611776	1.06312	DSS-BV:Control	0.226327	Down
2-Methylbutyroylcarnitine	0.0173061	0.150506	0.295025	1.27428	DSS-BV:Control	0.0731274	Normal
2-Methylhexanoic_acid	0.862363	0.999894	0.999894	0.625376	DSS-BV:Control	0.0612257	Normal
2-Phenylglycine	0.829395	0.618186	0.734526	0.381144	DSS-BV:Control	0.0973095	Normal
2-Phenylpropionate	1.22057	0.216455	0.371801	0.603553	DSS-BV:Control	0.0318468	Normal
3-3-Hydroxyphenyl-3-hydroxypropanoic_acid	5.98398	2.9704e-06	0.000403975	2.38564	DSS-BV:Control	0.0528742	Up
3-Aminosalicylic_acid	6.47983	0.0395814	0.134577	1.52501	DSS-BV:Control	0.0859777	Up
3-Dehydrocholic_acid	0.386568	0.072551	0.187942	0.966546	DSS-BV:Control	0.0618132	Normal
3-Hydroxyanthranilic_acid	0.80065	0.319419	0.474766	0.347903	DSS-BV:Control	0.119551	Normal
3-Hydroxybutyric_acid	1.32197	0.448365	0.590568	0.592068	DSS-BV:Control	0.0546269	Normal
3-Hydroxyisovaleric_acid	1.05789	0.786352	0.84902	0.192752	DSS-BV:Control	0.0350533	Normal
3-Hydroxylisovalerylcarnitine	0.402078	0.119609	0.253201	1.54549	DSS-BV:Control	0.057224	Normal
3-Hydroxyphenylacetic_acid	0.867253	0.48701	0.623489	0.223754	DSS-BV:Control	0.106679	Normal
3-Indolepropionic_acid	0.745029	0.236764	0.390302	0.949671	DSS-BV:Control	0.0290848	Normal
3-Methyl-2-oxovaleric_acid	1.03223	0.786654	0.84902	0.488277	DSS-BV:Control	0.0646852	Normal
3-Methyladipic_acid	0.997589	0.654022	0.76023	0.405194	DSS-BV:Control	0.125642	Normal
4-Aminohippuric_acid	0.470187	0.0209638	0.0877256	1.1189	DSS-BV:Control	0.0617005	Down
4-Hydroxybenzoic_acid	3.32112	0.00292165	0.0294329	1.65794	DSS-BV:Control	0.0888096	Up
4-Hydroxyproline	0.685082	0.195415	0.349366	0.749826	DSS-BV:Control	0.015231	Normal
4-Methylhexanoic_acid	0.656092	0.197803	0.349366	1.10865	DSS-BV:Control	0.16434	Normal
5-Aminolevulinic_acid	0.864489	0.341344	0.49917	0.497608	DSS-BV:Control	0.0755469	Normal
5-Dodecenoic_acid	1.08538	0.838012	0.880074	0.183028	DSS-BV:Control	0.031315	Normal
6-7-diketolithocholic_acid	1.03701	0.682978	0.781257	0.305856	DSS-BV:Control	0.0971393	Normal
7-12-diketolithocholic_acid	0.0356782	0.00177482	0.0229882	2.71583	DSS-BV:Control	0.128633	Down
7-Dehydrocholic_acid	0.0798182	0.00662215	0.0461852	1.72799	DSS-BV:Control	0.0338199	Down
7-Ketolithocholic_acid	0.158488	0.00263321	0.0293523	1.49266	DSS-BV:Control	0.261972	Down
8-11-14-Eicosatrienoic_acid	0.584539	0.281939	0.438214	0.694147	DSS-BV:Control	0.0529611	Normal
9-Pentadecenoic_acid	0.705728	0.151851	0.295025	0.845816	DSS-BV:Control	0.0726375	Normal
Acetic_acid	0.962381	0.532715	0.65863	0.236895	DSS-BV:Control	0.0493208	Normal
Acetylglycine	0.428677	0.0467914	0.147991	1.06608	DSS-BV:Control	0.0267928	Down
Adenosine_monophosphate	0.502188	0.117599	0.251865	0.821243	DSS-BV:Control	0.0578547	Normal
Adipic_acid	0.949671	0.694748	0.784963	0.290987	DSS-BV:Control	0.0308822	Normal
Adipoylcarnitine	2.14213	0.970141	0.977328	0.94861	DSS-BV:Control	0.195134	Normal
Adrenic_acid	1.08296	0.882929	0.913143	0.430625	DSS-BV:Control	0.0605566	Normal
Alloisolithocholic_Acid	0.505326	0.00133138	0.0190598	1.20697	DSS-BV:Control	0.0300092	Down
alpha-Hydroxyisobutyric_acid	0.995223	0.990028	0.993681	0.310506	DSS-BV:Control	0.111768	Normal
Alpha-ketoisovaleric_acid	1.08007	0.713109	0.791697	0.51285	DSS-BV:Control	0.0179982	Normal
Alpha-Linolenic_acid	1.07901	0.970103	0.977328	0.551241	DSS-BV:Control	0.0572101	Normal
Alpha-Muricholic_acid	0.41926	0.006212	0.0458524	1.15157	DSS-BV:Control	0.0484105	Down
Alpha-N-Phenylacetyl-L-glutamine	2.11151	0.6757	0.778773	0.712485	DSS-BV:Control	0.150724	Normal
Aminoadipic_acid	0.913563	0.420437	0.560133	0.90216	DSS-BV:Control	0.291681	Normal
Aminocaproic_acid	0.393773	0.0116285	0.0627613	1.28487	DSS-BV:Control	0.140449	Down
Anserine	0.452415	0.204798	0.359387	1.36615	DSS-BV:Control	0.0757882	Normal
Apocholic_acid	0.59856	0.0991481	0.223936	0.953305	DSS-BV:Control	0.106993	Normal
Arachidonic_acid	0.715518	0.482082	0.621451	0.724495	DSS-BV:Control	0.059686	Normal
Azelaic_acid	0.693258	0.0473839	0.148143	0.629925	DSS-BV:Control	0.0156208	Down
Beta-Alanine	0.598284	0.0284662	0.110612	0.944808	DSS-BV:Control	0.0644904	Down
Beta-D-Fucose	0.739093	0.300502	0.461789	0.448207	DSS-BV:Control	0.0755834	Normal
Beta-Hyodeoxycholic_acid	0.437576	0.00987825	0.0597085	1.08949	DSS-BV:Control	0.113913	Down
Beta-Muricholic_acid	0.48173	0.129686	0.265222	0.850074	DSS-BV:Control	0.0297501	Normal
Beta-Ursodeoxycholic_acid	0.319509	0.000857783	0.0137245	1.40303	DSS-BV:Control	0.0626489	Down
But-2-enoic_acid	0.514128	0.127432	0.262588	1.24636	DSS-BV:Control	0.0693633	Normal
Butyric_acid	1.0065	0.807073	0.860872	0.149413	DSS-BV:Control	0.0298125	Normal
Butyrylcarnitine	0.0242923	0.520172	0.64908	0.709656	DSS-BV:Control	0.0384089	Normal
Carnitine	0.463234	0.162811	0.308238	1.13125	DSS-BV:Control	0.0170275	Normal
Carnosine	0.449546	0.0929905	0.221872	1.39566	DSS-BV:Control	0.29866	Normal
Chenodeoxycholic_acid	0.581328	0.796626	0.85308	0.663232	DSS-BV:Control	0.0516906	Normal
Cholic_acid	0.0959207	0.149997	0.295025	1.12512	DSS-BV:Control	0.0723441	Normal
Cinnamic_acid	2.00344	0.0173227	0.0785296	1.21233	DSS-BV:Control	0.0268547	Up
cis-Aconitic_acid	0.538378	0.24195	0.396448	0.59731	DSS-BV:Control	0.0994862	Normal
Citraconic_acid	0.249643	0.000715863	0.0137245	1.88859	DSS-BV:Control	0.07456	Down
Citramalic_acid	0.149906	0.089925	0.218389	1.29132	DSS-BV:Control	0.0325428	Normal
Citric_acid	0.343008	0.310648	0.472046	0.682075	DSS-BV:Control	0.0835744	Normal
Citrulline	0.76128	0.165589	0.308238	0.938108	DSS-BV:Control	0.0592004	Normal
Creatine	0.560969	0.457882	0.598768	1.00313	DSS-BV:Control	0.0269106	Normal
D-2-Hydroxyglutaric_acid	0.402243	0.0467344	0.147991	1.13578	DSS-BV:Control	0.1916	Down
D-cycloserine	0.947857	0.0951586	0.222076	0.255929	DSS-BV:Control	0.0297648	Normal
D-Fructose	0.556102	0.336576	0.494857	0.561777	DSS-BV:Control	0.0601035	Normal
D-Gluconolactone	0.65339	0.393372	0.545905	0.541651	DSS-BV:Control	0.0312764	Normal
D-Maltose_and_Alpha-Lactose	0.753831	0.643361	0.75108	0.59648	DSS-BV:Control	0.1403	Normal
D-Ribulose	1.39857	0.0597455	0.169279	0.821304	DSS-BV:Control	0.0476017	Normal
D-Xylose	1.045	0.578365	0.70545	0.375432	DSS-BV:Control	0.0802796	Normal
D-Xylulose	1.44812	0.0432105	0.143333	0.878429	DSS-BV:Control	0.0403446	Up
Decanoic_acid	1.28971	0.235047	0.389834	0.459712	DSS-BV:Control	0.0352323	Normal
Decanoylcarnitine	0.604547	0.0371272	0.129469	0.886627	DSS-BV:Control	0.177463	Down
Deoxycholic_acid	0.614267	0.0867674	0.212619	0.793244	DSS-BV:Control	0.0510328	Normal
Deoxycholic_acid_3-sulfate	0.14017	0.0624101	0.173336	2.25309	DSS-BV:Control	0.171771	Normal
Dimethylglycine	0.615268	0.13661	0.277298	0.625648	DSS-BV:Control	0.145086	Normal
Docosahexaenoic_acid_DHA	0.774388	0.70044	0.784963	0.591436	DSS-BV:Control	0.0413248	Normal
Docosapentaenoic_acid_22n-6	1.12813	0.757122	0.827057	0.322256	DSS-BV:Control	0.06346	Normal
Docosapentaenoic_acid_DPA	0.873961	0.789713	0.84902	0.353806	DSS-BV:Control	0.0547822	Normal
Dodecanoic_acid	0.529447	0.000605063	0.0137148	1.2171	DSS-BV:Control	0.0347462	Down
Eicosapentaenoic_acid_EPA	0.51425	0.0993585	0.223936	0.882523	DSS-BV:Control	0.0358743	Normal
Erythronic_acid	0.531456	0.103057	0.227899	1.15401	DSS-BV:Control	0.0310032	Normal
Ethylmethylacetic_acid	1.08511	0.751949	0.824718	0.225041	DSS-BV:Control	0.038083	Normal
Fumaric_acid	0.133605	0.00321713	0.0301745	1.81771	DSS-BV:Control	0.0455664	Down
Galactonic_acid	0.616449	0.629593	0.741339	0.845815	DSS-BV:Control	0.192707	Normal
Gamma-Aminobutyric_acid	0.417552	0.316203	0.474766	0.835653	DSS-BV:Control	0.140074	Normal
Gamma-Linolenic_acid	0.960742	0.831961	0.877106	0.564847	DSS-BV:Control	0.0641096	Normal
Glucose_6-phosphate	0.145339	0.25902	0.42162	1.11004	DSS-BV:Control	0.163452	Normal
Glutaconic_acid	0.29429	0.0142054	0.0689978	1.35998	DSS-BV:Control	0.0287338	Down
Glutamyalanine	0.280372	0.00214211	0.0253327	1.63984	DSS-BV:Control	0.0204071	Down
Glutaric_acid	0.92523	0.873653	0.907219	0.161334	DSS-BV:Control	0.0365741	Normal
Glyceraldehyde	1.11578	0.364478	0.52178	0.317595	DSS-BV:Control	0.0299479	Normal
Glyceric_acid	0.35049	0.00309182	0.0300348	1.529	DSS-BV:Control	0.0207315	Down
Glycine	0.53486	0.0160934	0.0754724	1.17399	DSS-BV:Control	0.0381601	Down
Glycochenodeoxycholic_acid	0.303997	0.0979391	0.223936	1.208	DSS-BV:Control	0.0457655	Normal
Glycochenodeoxycholic_acid_3-sulfate	1.07164	0.551321	0.675492	0.271005	DSS-BV:Control	0.224102	Normal
Glycocholic_acid	0.117657	0.0696621	0.183962	1.91704	DSS-BV:Control	0.05	Normal
Glycodeoxycholic_acid	0.301695	0.081926	0.206332	1.23068	DSS-BV:Control	0.0311928	Normal
Glycodeoxycholic_acid_3-sulfate	0.895637	0.496028	0.627533	0.40534	DSS-BV:Control	0.0747867	Normal
Glycohyodeoxycholic_acid	0.221947	0.0131689	0.0651262	1.21234	DSS-BV:Control	0.0334492	Down
Glycolic_acid	0.58744	0.0627549	0.173336	0.981205	DSS-BV:Control	0.0244094	Normal
Glycolithocholic_acid	0.240391	0.000354951	0.0107274	1.78675	DSS-BV:Control	0.155278	Down
Glycoursodeoxycholic_acid	0.210719	0.0129067	0.0650113	1.16352	DSS-BV:Control	0.132696	Down
Glycyl-L-leucine	0.650244	0.401608	0.546187	0.811638	DSS-BV:Control	0.020827	Normal
Glycylproline	0.54974	0.106643	0.233926	0.83021	DSS-BV:Control	0.0262937	Normal
Guanidoacetic_acid	1.18791	0.873865	0.907219	0.903975	DSS-BV:Control	0.0595565	Normal
Hippuric_acid	2.1973	0.413757	0.557138	1.01657	DSS-BV:Control	0.0774462	Normal
Homovanillic_acid	2.71386	0.00604413	0.0458524	1.58229	DSS-BV:Control	0.0620653	Up
Hydrocinnamic_acid	1.22585	0.221775	0.374676	0.598593	DSS-BV:Control	0.0260353	Normal
Hydroxyphenyllactic_acid	2.62811	0.0170409	0.0785296	1.65575	DSS-BV:Control	0.277987	Up
Hydroxypropionic_acid	0.624964	0.0996185	0.223936	0.807421	DSS-BV:Control	0.0161767	Normal
Hyocholic_acid	0.344586	0.0859618	0.21256	0.946564	DSS-BV:Control	0.0798135	Normal
Hyodeoxycholic_acid	0.482259	0.0124941	0.0641527	1.00861	DSS-BV:Control	0.063605	Down
Imidazolepropionic_acid	0.345116	0.0467259	0.147991	1.38194	DSS-BV:Control	0.0828369	Down
Indole	1.04855	0.810233	0.860872	0.145772	DSS-BV:Control	0.232606	Normal
Indole-3-Aldehyde	1.15473	0.276304	0.436946	0.464069	DSS-BV:Control	0.0430574	Normal
Indole-3-carboxylic_acid	1.10239	0.422159	0.560133	0.389646	DSS-BV:Control	0.163302	Normal
Indole-3-methyl_acetate	1.39996	0.0341637	0.125329	0.838654	DSS-BV:Control	0.107821	Up
Indoleacetic_acid	1.41517	0.218706	0.371801	0.5547	DSS-BV:Control	0.0290403	Normal
Indoleacrylic_acid	0.626852	0.166585	0.308238	1.42169	DSS-BV:Control	0.255462	Normal
Isobutyric_acid	1.12083	0.381878	0.540723	0.26052	DSS-BV:Control	0.0351624	Normal
Isocaproic_acid	1.13737	0.591755	0.715366	0.459601	DSS-BV:Control	0.0512641	Normal
Isolithocholic_acid	0.367062	0.000186933	0.00726369	1.40159	DSS-BV:Control	0.0910991	Down
Isovaleric_acid	1.38785	0.0348664	0.125329	0.651022	DSS-BV:Control	0.0438295	Up
Isovelarylcarnitine	0.103363	0.627314	0.741339	0.421575	DSS-BV:Control	0.115363	Normal
Itaconic_acid	0.827918	0.39786	0.546187	0.420367	DSS-BV:Control	0.094031	Normal
Ketoleucine	1.03898	0.778312	0.846804	0.485208	DSS-BV:Control	0.0471993	Normal
L-Alanine	0.611043	0.0182491	0.081373	0.988878	DSS-BV:Control	0.093111	Down
L-alpha-Aminobutyric_acid	0.743667	0.151543	0.295025	0.933592	DSS-BV:Control	0.0336855	Normal
L-Asparagine	0.609236	0.0125003	0.0641527	1.03117	DSS-BV:Control	0.107848	Down
L-Aspartic_acid	0.469818	0.0160122	0.0754724	1.35907	DSS-BV:Control	0.0270762	Down
L-Cysteic_acid	1.2962	0.280486	0.438214	0.657512	DSS-BV:Control	0.269571	Normal
L-Cystine	0.673995	0.120084	0.253201	0.939479	DSS-BV:Control	0.181853	Normal
L-Dopa	1.04226	0.390551	0.544769	0.24386	DSS-BV:Control	0.0632528	Normal
L-Glutamic_acid	0.623611	0.00399385	0.0350023	1.05827	DSS-BV:Control	0.0292349	Down
L-Glutamine	0.336455	0.045572	0.147991	1.21378	DSS-BV:Control	0.143604	Down
L-Histidine	0.342759	0.0955254	0.222076	1.3462	DSS-BV:Control	0.021424	Normal
L-Homoarginine	0.705711	0.291164	0.449981	0.721163	DSS-BV:Control	0.0824688	Normal
L-Homocitrulline	0.601551	0.00640584	0.0458524	1.01987	DSS-BV:Control	0.134158	Down
L-Homoserine	0.735472	0.0630892	0.173336	0.826807	DSS-BV:Control	0.0291937	Normal
L-Isoleucine	0.638805	0.0307434	0.116142	1.07188	DSS-BV:Control	0.0624995	Down
L-Kynurenine	1.03782	0.706091	0.787117	0.670109	DSS-BV:Control	0.153195	Normal
L-Lactic_acid	0.918552	0.349641	0.505864	1.15355	DSS-BV:Control	0.0489743	Normal
L-Leucine	0.70975	0.0585746	0.168515	0.969163	DSS-BV:Control	0.0220632	Normal
L-Lysine	0.325966	0.000266716	0.00906836	1.64589	DSS-BV:Control	0.0371133	Down
L-Malic_acid	0.539478	0.263512	0.42162	1.02082	DSS-BV:Control	0.0269491	Normal
L-Methionine	0.76617	0.0814321	0.206332	0.909763	DSS-BV:Control	0.0759801	Normal
L-Phenylalanine	0.71746	0.0767953	0.19706	0.97876	DSS-BV:Control	0.0143701	Normal
L-Pipecolic_acid	1.86087	0.0115447	0.0627613	0.929514	DSS-BV:Control	0.0249456	Up
L-Proline	0.621378	0.0518296	0.1602	0.952237	DSS-BV:Control	0.0213201	Normal
L-Serine	0.766057	0.32852	0.485638	1.02643	DSS-BV:Control	0.166751	Normal
L-threonine	0.824365	0.304977	0.466032	0.818736	DSS-BV:Control	0.105154	Normal
L-Tryptophan	0.809695	0.267134	0.424916	0.967608	DSS-BV:Control	0.0260354	Normal
L-Tyrosine	0.638791	0.0421779	0.141634	1.15904	DSS-BV:Control	0.0252798	Down
L-Valine	0.766384	0.091159	0.219427	0.804723	DSS-BV:Control	0.0969055	Normal
Lactulose	0.199249	0.6836	0.781257	0.621403	DSS-BV:Control	0.290101	Normal
Lauroylcarnitine	0.42781	0.519584	0.64908	0.376099	DSS-BV:Control	0.114444	Normal
Linoelaidic_acid	0.901535	0.488247	0.623489	0.402198	DSS-BV:Control	0.0365928	Normal
Linoleic_acid	0.866289	0.37645	0.536096	0.424815	DSS-BV:Control	0.0420598	Normal
Linoleylcarnitine	1.35785	0.540661	0.665429	0.387306	DSS-BV:Control	0.0482819	Normal
Lithocholic_acid	0.585864	0.0105711	0.0611776	0.884466	DSS-BV:Control	0.0343719	Down
Lithocholic_acid-3-Sulfate	0.9383	0.46677	0.607471	0.253389	DSS-BV:Control	0.135292	Normal
m-Aminobenzoic_acid	0.82041	0.40013	0.546187	0.380736	DSS-BV:Control	0.116963	Normal
Maleic_acid	0.140736	0.00274377	0.0293523	1.81245	DSS-BV:Control	0.0962961	Down
Malonic_acid	0.829865	0.643388	0.75108	0.535449	DSS-BV:Control	0.0398476	Normal
Malonylcarnitine	1.00398	0.933614	0.954673	0.726665	DSS-BV:Control	0.217598	Normal
Mandelic_acid	1.88627	0.0350183	0.125329	1.11817	DSS-BV:Control	0.0466402	Up
Melibiose	0.704435	0.748483	0.824241	0.445683	DSS-BV:Control	0.129515	Normal
Methylcysteine	0.413371	0.0947284	0.222076	1.28121	DSS-BV:Control	0.0818962	Normal
Methylglutaric_acid	1.5398	0.520218	0.64908	0.460801	DSS-BV:Control	0.0840867	Normal
Methylmalonic_acid	0.429035	0.0841614	0.210017	1.14859	DSS-BV:Control	0.031201	Normal
Methylmalonylcarnitine	0.712103	0.0191504	0.0840148	0.791329	DSS-BV:Control	0.127904	Down
Methylsuccinic_acid	0.827729	0.618406	0.734526	0.280188	DSS-BV:Control	0.0423683	Normal
Myristelaidic_acid	0.647799	0.00686513	0.0466829	0.895203	DSS-BV:Control	0.0404663	Down
Myristic_acid	0.53229	2.34784e-06	0.000403975	1.23088	DSS-BV:Control	0.0299328	Down
Myristoleic_acid	0.653951	0.00855087	0.0557698	0.867431	DSS-BV:Control	0.0452622	Down
Myristoylcarnitine	0.609877	0.495436	0.627533	0.416556	DSS-BV:Control	0.0367765	Normal
N-Acetyl-D-glucosamine	0.770342	0.217946	0.371801	0.59206	DSS-BV:Control	0.064799	Normal
N-Acetyl-L-aspartic_acid	0.247643	0.000398685	0.0108442	1.78056	DSS-BV:Control	0.0297621	Down
N-Acetyl-L-tyrosine	0.407342	0.0279383	0.110134	1.25328	DSS-BV:Control	0.20338	Down
N-Acetylglutamine	0.470419	0.0260371	0.105703	1.0768	DSS-BV:Control	0.0578252	Down
N-Acetylhistidine	0.700438	0.0588123	0.168515	0.574142	DSS-BV:Control	0.047887	Normal
N-Acetylneuraminic_acid	0.46879	0.196969	0.349366	0.812496	DSS-BV:Control	0.0360539	Normal
N-Acetylserine	0.597597	0.0651401	0.177181	0.882678	DSS-BV:Control	0.046452	Normal
N-acetyltryptophan	0.57104	0.223485	0.375233	0.954578	DSS-BV:Control	0.134276	Normal
N-Formyl-L-methionine	1.07779	0.52292	0.649471	0.381685	DSS-BV:Control	0.296684	Normal
N-Methyl-L-glutamic_acid	1.27349	0.0207801	0.0877256	0.581567	DSS-BV:Control	0.229312	Up
N-Methylnicotinamide	1.5127	0.189819	0.341926	0.667347	DSS-BV:Control	0.0496485	Normal
N-Phenylacetylphenylalanine	1.06756	0.419872	0.560133	0.373193	DSS-BV:Control	0.0332498	Normal
N-Propionylglycine	3.30006	0.00280573	0.0293523	1.49769	DSS-BV:Control	0.0619052	Up
Nicotinic_acid	0.540545	0.024506	0.100994	1.00232	DSS-BV:Control	0.033603	Down
Nonadeca-10Z-enoic_acid	0.709494	0.263182	0.42162	0.57959	DSS-BV:Control	0.112878	Normal
Norcholic_acid	2.53619	0.00637408	0.0458524	1.25866	DSS-BV:Control	0.0605221	Up
Nordeoxycholic_acid	0.757881	0.716279	0.791983	0.676907	DSS-BV:Control	0.0353956	Normal
Octanoic_acid	0.940072	0.943885	0.961561	0.464138	DSS-BV:Control	0.0559086	Normal
Oleic_acid	0.828289	0.263169	0.42162	0.410437	DSS-BV:Control	0.0593519	Normal
Oleylcarnitine	1.06349	0.696455	0.784963	0.240675	DSS-BV:Control	0.0219808	Normal
Omega-muricholic_acid	0.402657	0.00522807	0.043092	1.19534	DSS-BV:Control	0.0388407	Down
Ornithine	0.284502	0.00045265	0.0111928	1.48145	DSS-BV:Control	0.198926	Down
Ortho-Hydroxyphenylacetic_acid	1.56736	0.0571157	0.168515	0.703469	DSS-BV:Control	0.0414785	Normal
Oxalic_acid	1.30233	0.0659431	0.177589	0.721192	DSS-BV:Control	0.110913	Normal
Oxoadipic_acid	0.846481	0.697698	0.784963	0.496163	DSS-BV:Control	0.251359	Normal
Oxoglutaric_acid	0.595356	0.150972	0.295025	0.779832	DSS-BV:Control	0.0882729	Normal
p-Aminobenzoic_acid	0.817114	0.160477	0.30787	0.914369	DSS-BV:Control	0.10263	Normal
p-Hydroxymandelic_acid	1.48804	0.181782	0.331843	0.73647	DSS-BV:Control	0.0908959	Normal
p-Hydroxyphenylacetic_acid	6.53749	0.0379859	0.130787	1.52859	DSS-BV:Control	0.0827568	Up
Palmitelaidic_acid	0.681648	0.0201065	0.086809	0.765378	DSS-BV:Control	0.0493714	Down
Palmitoleic_acid	0.649356	0.0117677	0.0627613	0.863391	DSS-BV:Control	0.0667884	Down
Palmitoylcarnitine	0.523494	0.110649	0.240772	0.942267	DSS-BV:Control	0.0372823	Normal
Pentadecanoic_acid	0.755265	0.116327	0.251118	0.64031	DSS-BV:Control	0.172106	Normal
Petroselinic_acid	0.880726	0.61096	0.734526	0.328816	DSS-BV:Control	0.066314	Normal
Phenylacetic_acid	1.58005	0.160726	0.30787	0.718272	DSS-BV:Control	0.0431018	Normal
Phenyllactic_acid	0.991241	0.663495	0.76796	0.545697	DSS-BV:Control	0.0513393	Normal
Phenylpyruvic_acid	0.759295	0.343917	0.500243	0.571479	DSS-BV:Control	0.0503833	Normal
Phosphoserine	1.17607	0.361715	0.520564	0.538618	DSS-BV:Control	0.0874489	Normal
Phthalic_acid	0.536366	0.145914	0.293989	0.773513	DSS-BV:Control	0.0632408	Normal
Picolinic_acid	1.25843	0.163554	0.308238	0.732645	DSS-BV:Control	0.0617799	Normal
Pimelic_acid	0.746723	0.0692331	0.183962	0.663808	DSS-BV:Control	0.0597605	Normal
Propanoic_acid	1.09002	0.318886	0.474766	0.31014	DSS-BV:Control	0.0302209	Normal
Propionylcarnitine	0.0645465	0.164402	0.308238	1.16826	DSS-BV:Control	0.0365481	Normal
Protocatechuic_acid	0.684694	0.0588563	0.168515	0.650298	DSS-BV:Control	0.189038	Normal
Pyroglutamic_acid	0.602283	0.00359518	0.0325963	1.09739	DSS-BV:Control	0.0135442	Down
Pyrrole-2-carboxylic_acid	1.02874	0.841714	0.880562	0.11196	DSS-BV:Control	0.144858	Normal
Pyruvic_acid	0.820915	0.388249	0.544349	0.512399	DSS-BV:Control	0.0343458	Normal
Quinolinic_acid	0.743641	0.215162	0.371801	0.486967	DSS-BV:Control	0.166139	Normal
Rhamnose	0.786829	0.383675	0.540723	0.63351	DSS-BV:Control	0.0992342	Normal
Ribonic_acid	1.46673	0.058408	0.168515	1.13481	DSS-BV:Control	0.131509	Normal
S-Adenosylhomocysteine	0.594587	0.102554	0.227899	0.747019	DSS-BV:Control	0.188116	Normal
Salicyluric_acid	1.67844	0.122636	0.254633	1.00262	DSS-BV:Control	0.187868	Normal
Sarcosine	0.578004	0.00411791	0.0350023	1.09329	DSS-BV:Control	0.0241393	Down
Sebacic_acid	0.508982	3.70992e-05	0.00336366	1.16616	DSS-BV:Control	0.0208437	Down
Shikimic_acid	0.571845	0.170708	0.313734	0.923608	DSS-BV:Control	0.0707132	Normal
Stearylcarnitine	0.753324	0.479902	0.621451	0.368482	DSS-BV:Control	0.0255121	Normal
Suberic_acid	0.544366	0.00148587	0.0202078	1.03354	DSS-BV:Control	0.0516125	Down
Succinic_acid	0.347411	0.0722602	0.187942	1.23632	DSS-BV:Control	0.0372428	Normal
Tauro-alpha-muricholic_acid	0.318065	0.0292885	0.112204	1.17067	DSS-BV:Control	0.112671	Down
Tauro-omega-muricholic_acid	0.149562	0.0011099	0.0167718	1.88531	DSS-BV:Control	0.0494784	Down
Taurochenodeoxycholic_acid	0.29014	0.232313	0.387663	0.778284	DSS-BV:Control	0.0747284	Normal
Taurocholic_acid	0.439116	0.00622007	0.0458524	1.1498	DSS-BV:Control	0.0654358	Down
Taurodeoxycholic_acid	0.201165	0.00862091	0.0557698	1.63426	DSS-BV:Control	0.0246699	Down
Taurohyocholic_acid	0.247736	0.0548003	0.167479	1.41518	DSS-BV:Control	0.198534	Normal
Taurohyodeoxycholic_acid	0.316188	0.0117586	0.0627613	1.32641	DSS-BV:Control	0.0648809	Down
Taurolithocholic_acid	0.0683054	0.000848511	0.0137245	2.6562	DSS-BV:Control	0.180553	Down
Tauroursodeoxycholic_acid	0.368526	0.0343489	0.125329	1.0793	DSS-BV:Control	0.11476	Down
Threonic_acid	0.588199	0.208428	0.363413	1.08608	DSS-BV:Control	0.113384	Normal
Tridecanoic_acid	0.295781	0.000147751	0.00669804	1.87917	DSS-BV:Control	0.0399675	Down
Trimethylamine	0.987303	0.829029	0.877106	0.112707	DSS-BV:Control	0.0532954	Normal
Tryptamine	0.927539	0.122458	0.254633	0.338953	DSS-BV:Control	0.087822	Normal
Undecanoic_acid	0.699164	0.0272951	0.109181	0.701853	DSS-BV:Control	0.0927563	Down
Ureidosuccinic_acid	0.506613	0.188448	0.341719	1.06336	DSS-BV:Control	0.0377847	Normal
Ursocholic_acid	0.445594	0.00881655	0.0557698	0.969087	DSS-BV:Control	0.104072	Down
Ursodeoxycholic_acid	0.113907	0.000116754	0.00635139	2.04469	DSS-BV:Control	0.0908513	Down
Valeric_acid	1.09322	0.449439	0.590568	0.416421	DSS-BV:Control	0.0749189	Normal
Vanillic_acid	1.22706	0.956035	0.970304	0.612	DSS-BV:Control	0.247155	Normal
Vanillymandelic_Acid	1.03551	0.405833	0.549187	0.170451	DSS-BV:Control	0.0717729	Normal

## Sheet: Blood
Supplementary Table S7-2: Differential analysis of metabolites in blood
ID	ratio	t.test_p.value	t.test_p.value_BHcorrect	VIP	sample	cv	Regulate
1-Methylhistidine	0.659615	0.00576537	0.0227063	0.858293	DSS-BV:DSS	0.0339994	Down
10-13_Nonadecadienoic_acid	0.776299	0.136882	0.235969	0.621923	DSS-BV:DSS	0.0156231	Normal
10-Trans-Heptadecenoic_acid	0.571602	0.000146833	0.00387963	1.11857	DSS-BV:DSS	0.114694	Down
10Z-Heptadecenoic_acid	0.559487	0.000265832	0.00387963	1.14301	DSS-BV:DSS	0.0479146	Down
12-Dehydrocholic_acid	0.209717	0.219326	0.341909	1.3948	DSS-BV:DSS	0.0272876	Normal
12-Tridecenoic_acid	0.118468	0.012524	0.0366209	2.53759	DSS-BV:DSS	0.230362	Down
1H-Indole-3-acetamide	0.368431	0.0336337	0.0789573	3.17331	DSS-BV:DSS	0.114846	Down
2-2_dimethyladipic_acid	0.679612	0.0110229	0.0352508	0.808546	DSS-BV:DSS	0.130506	Down
2-2-Dimethylsuccinic_acid	0.770659	2.48321e-05	0.00201778	0.758895	DSS-BV:DSS	0.0320296	Down
2-Amino-4-S-methylsulfonimidoyl-butanoic_acid	2.39335	0.010907	0.0352508	1.37479	DSS-BV:DSS	0.0618277	Up
2-Hydroxy-2-methylbutyric_acid	0.633913	0.00919025	0.0303278	0.961379	DSS-BV:DSS	0.0717414	Down
2-Hydroxy-3-methylbutyric_acid	0.62468	0.000919043	0.00758211	1.00015	DSS-BV:DSS	0.0418631	Down
2-Hydroxybutyric_acid	0.504813	0.140986	0.241243	0.859725	DSS-BV:DSS	0.0505956	Normal
2-Methylbutyroylcarnitine	0.821111	0.184024	0.299363	0.518514	DSS-BV:DSS	0.0364567	Normal
2-Phenylpropionate	2.207	0.015941	0.0432067	1.34825	DSS-BV:DSS	0.0264452	Up
3-4-Dihydroxyhydrocinnamic_acid	0.573995	0.000269115	0.00387963	1.10448	DSS-BV:DSS	0.0248759	Down
3-4-Dihydroxymandelic_acid	0.319531	0.60596	0.696402	1.52991	DSS-BV:DSS	0.267337	Normal
3-Chlorotyrosine	0.794005	0.0504082	0.106747	0.596274	DSS-BV:DSS	0.0231513	Normal
3-Hydroxybutyric_acid	0.319665	0.00789133	0.0276197	1.46887	DSS-BV:DSS	0.0577202	Down
3-Hydroxyisovaleric_acid	0.057234	0.00247557	0.0139278	3.00572	DSS-BV:DSS	0.112463	Down
3-Hydroxylisovalerylcarnitine	0.750184	0.0423473	0.092647	0.671073	DSS-BV:DSS	0.022164	Down
3-Indolepropionic_acid	2.59507	0.00636529	0.02358	1.5508	DSS-BV:DSS	0.0215257	Up
3-Methyl-2-oxovaleric_acid	1.30807	0.1906	0.307892	0.835054	DSS-BV:DSS	0.0331603	Normal
3-Methyladipic_acid	0.461543	0.00836	0.0288233	1.14032	DSS-BV:DSS	0.108157	Down
3-Nitrotyrosine	1.00269	0.745432	0.808426	0.760885	DSS-BV:DSS	0.238055	Normal
3-Phenylbutyric_acid	0.260748	0.445509	0.571736	0.85248	DSS-BV:DSS	0.123958	Normal
4-Hydroxybenzoic_acid	2.01978	0.00205257	0.0128147	1.20688	DSS-BV:DSS	0.210394	Up
4-Hydroxyproline	0.831346	0.183283	0.299363	0.418831	DSS-BV:DSS	0.0114967	Normal
5-Aminolevulinic_acid	0.8307	0.239382	0.36142	0.597073	DSS-BV:DSS	0.0272529	Normal
5-Dodecenoic_acid	0.219599	2.36874e-05	0.00201778	1.86698	DSS-BV:DSS	0.0794452	Down
7-Dehydrocholic_acid	0.223071	0.204943	0.326495	1.41421	DSS-BV:DSS	0.0266897	Normal
8-11-14-Eicosatrienoic_acid	0.896985	0.244836	0.364885	0.36641	DSS-BV:DSS	0.0658984	Normal
9-Pentadecenoic_acid	0.231143	0.0338388	0.0789573	1.9499	DSS-BV:DSS	0.268214	Down
Acetic_acid	0.267482	0.00775474	0.0275591	1.58311	DSS-BV:DSS	0.0386074	Down
Acetoacetic_acid	0.378888	0.0662977	0.127623	1.23628	DSS-BV:DSS	0.0348399	Normal
Acetylglycine	0.479181	0.0165557	0.0439584	1.09453	DSS-BV:DSS	0.036795	Down
Adenosine_monophosphate	0.559925	0.00305214	0.0143933	1.05603	DSS-BV:DSS	0.0388642	Down
Adipic_acid	1.4713	0.284375	0.413149	0.450452	DSS-BV:DSS	0.0571212	Normal
Adipoylcarnitine	0.213589	0.000179023	0.00387963	1.82801	DSS-BV:DSS	0.054864	Down
Adrenic_acid	0.594865	0.000276797	0.00387963	1.07129	DSS-BV:DSS	0.0981938	Down
alpha-Hydroxyisobutyric_acid	0.960012	0.696141	0.762126	0.331421	DSS-BV:DSS	0.0420964	Normal
Alpha-ketoisovaleric_acid	1.35989	0.0759004	0.142055	0.797324	DSS-BV:DSS	0.0366084	Normal
Alpha-Linolenic_acid	0.869831	0.380636	0.515247	0.4693	DSS-BV:DSS	0.0589397	Normal
Alpha-Muricholic_acid	0.84165	0.43145	0.563079	1.05094	DSS-BV:DSS	0.0325544	Normal
Aminoadipic_acid	1.07209	0.550074	0.651626	0.43972	DSS-BV:DSS	0.130564	Normal
Aminocaproic_acid	1.22356	0.374462	0.511839	0.46852	DSS-BV:DSS	0.238302	Normal
Anserine	1.27662	0.0595944	0.116664	0.668811	DSS-BV:DSS	0.0258643	Normal
Arachidonic_acid	1.22087	0.310565	0.440126	0.495566	DSS-BV:DSS	0.0658914	Normal
Azelaic_acid	0.736298	0.665324	0.742463	0.206422	DSS-BV:DSS	0.0435846	Normal
Beta-Alanine	0.97545	0.964252	0.964252	0.395294	DSS-BV:DSS	0.0650147	Normal
Beta-D-Fucose	0.767893	0.0122155	0.0361766	0.753842	DSS-BV:DSS	0.0295034	Down
Beta-Muricholic_acid	0.410456	0.31595	0.445027	1.11672	DSS-BV:DSS	0.0224965	Normal
Beta-Ursodeoxycholic_acid	0.424062	0.940451	0.94454	1.47907	DSS-BV:DSS	0.172055	Normal
Bicine	0.964681	0.592202	0.683993	0.29252	DSS-BV:DSS	0.274013	Normal
Butyrylcarnitine	1.1258	0.469314	0.592413	0.547398	DSS-BV:DSS	0.00864567	Normal
Carnitine	1.18305	0.217385	0.341909	0.758142	DSS-BV:DSS	0.0146254	Normal
Carnosine	0.982052	0.918374	0.934557	0.237896	DSS-BV:DSS	0.0805695	Normal
Chenodeoxycholic_acid	1.10917	0.422884	0.558207	0.938652	DSS-BV:DSS	0.239395	Normal
Cholic_acid	0.337334	0.611016	0.697038	0.863169	DSS-BV:DSS	0.0291591	Normal
Cinnamic_acid	1.31132	0.429566	0.563079	0.741039	DSS-BV:DSS	0.0754932	Normal
cis-Aconitic_acid	0.705046	0.00579946	0.0227063	0.850665	DSS-BV:DSS	0.023338	Down
Citraconic_acid	0.927536	0.393978	0.52304	0.346321	DSS-BV:DSS	0.0230564	Normal
Citramalic_acid	1.40642	0.183846	0.299363	0.563992	DSS-BV:DSS	0.0895425	Normal
Citric_acid	0.656474	0.00305312	0.0143933	0.938766	DSS-BV:DSS	0.0441923	Down
Citrulline	1.01621	0.844374	0.878605	0.155029	DSS-BV:DSS	0.0196867	Normal
Creatine	0.785508	0.0189821	0.0492682	0.657086	DSS-BV:DSS	0.0704573	Down
D_Ribose_5_phosphate	0.843243	0.505201	0.624072	0.549184	DSS-BV:DSS	0.0307886	Normal
D-2-Hydroxyglutaric_acid	1.0558	0.443465	0.571736	0.287047	DSS-BV:DSS	0.0292873	Normal
D-cycloserine	0.972315	0.701701	0.76459	0.148716	DSS-BV:DSS	0.0118561	Normal
D-Fructose	0.299669	0.0730679	0.13835	1.1407	DSS-BV:DSS	0.058036	Normal
D-Gluconolactone	1.21616	0.0570401	0.112618	0.563708	DSS-BV:DSS	0.0301399	Normal
D-Ribulose	0.606993	0.000855546	0.00758211	1.05693	DSS-BV:DSS	0.0158971	Down
D-Xylose	1.85648	0.000360129	0.00415948	1.14411	DSS-BV:DSS	0.0290156	Up
D-Xylulose	0.629402	0.00126583	0.00943247	1.00363	DSS-BV:DSS	0.0155247	Down
Decanoic_acid	0.362537	4.70702e-05	0.00213891	1.51492	DSS-BV:DSS	0.153264	Down
Decanoylcarnitine	0.379468	0.00156507	0.0108874	1.48851	DSS-BV:DSS	0.0105695	Down
Deoxycholic_acid	0.739683	0.55608	0.653155	0.7572	DSS-BV:DSS	0.229547	Normal
Dimethylglycine	0.861157	0.0931842	0.169493	0.443446	DSS-BV:DSS	0.0834237	Normal
Docosahexaenoic_acid_DHA	0.634326	0.000474265	0.0045648	0.997314	DSS-BV:DSS	0.0786375	Down
Docosapentaenoic_acid_22n-6	0.557401	0.0176844	0.0464215	1.06586	DSS-BV:DSS	0.13877	Down
Docosapentaenoic_acid_DPA	0.469897	2.6205e-05	0.00201778	1.33875	DSS-BV:DSS	0.0775447	Down
Dodecanoic_acid	0.0378567	0.0115403	0.0353045	3.02785	DSS-BV:DSS	0.170891	Down
Eicosapentaenoic_acid_EPA	0.63987	0.0313206	0.0753652	0.8937	DSS-BV:DSS	0.035556	Down
Erythronic_acid	1.0276	0.7747	0.832352	0.307462	DSS-BV:DSS	0.0389513	Normal
Fructose_6-phosphate	0.910753	0.68219	0.750409	0.49218	DSS-BV:DSS	0.0986273	Normal
Fumaric_acid	0.769828	0.0206958	0.0531192	0.684632	DSS-BV:DSS	0.014877	Down
Galactonic_acid	1.214	0.0601032	0.116671	0.549219	DSS-BV:DSS	0.0385847	Normal
Gamma-Aminobutyric_acid	0.646796	0.250333	0.370685	1.65704	DSS-BV:DSS	0.145256	Normal
Gamma-Linolenic_acid	0.869126	0.38418	0.515247	0.477193	DSS-BV:DSS	0.0455505	Normal
Glucose_6-phosphate	0.967205	0.807096	0.847451	0.466468	DSS-BV:DSS	0.055289	Normal
Glutaconic_acid	0.961516	0.620537	0.702667	0.153572	DSS-BV:DSS	0.0213681	Normal
Glutamyalanine	1.32059	0.0557391	0.112618	0.66175	DSS-BV:DSS	0.057076	Normal
Glutaric_acid	1.08104	0.463488	0.588274	0.522255	DSS-BV:DSS	0.0225716	Normal
Glutarylcarnitine	0.485542	0.00106121	0.00817134	1.2434	DSS-BV:DSS	0.0973979	Down
Glyceraldehyde	1.15848	0.769591	0.830726	0.310808	DSS-BV:DSS	0.172579	Normal
Glyceric_acid	0.712569	0.546869	0.651626	0.385586	DSS-BV:DSS	0.0612268	Normal
Glycine	0.607647	0.000413311	0.00433976	1.07605	DSS-BV:DSS	0.0198388	Down
Glycolic_acid	1.73089	0.00265291	0.0139278	1.0723	DSS-BV:DSS	0.0186752	Up
Glycylproline	0.521467	0.00518962	0.0214072	1.20086	DSS-BV:DSS	0.105098	Down
Guanidoacetic_acid	0.710143	0.0818387	0.151238	0.693512	DSS-BV:DSS	0.0809723	Normal
Hexanylcarnitine	0.390707	0.000302309	0.00387963	1.41714	DSS-BV:DSS	0.115717	Down
Hippuric_acid	2.33825	0.00622153	0.0235602	1.34918	DSS-BV:DSS	0.0214199	Up
Homovanillic_acid	0.640839	0.055613	0.112618	0.771731	DSS-BV:DSS	0.0498045	Normal
Hydrocinnamic_acid	2.14807	0.0160831	0.0432067	1.3136	DSS-BV:DSS	0.0188395	Up
Hydroxyphenyllactic_acid	0.665435	0.0686503	0.13106	0.723396	DSS-BV:DSS	0.00955949	Normal
Hydroxypropionic_acid	1.26227	0.0365263	0.0835404	0.634538	DSS-BV:DSS	0.0346109	Up
Hyocholic_acid	0.373552	0.241265	0.361898	1.54503	DSS-BV:DSS	0.21911	Normal
Hyodeoxycholic_acid	0.544075	0.200459	0.321569	0.96068	DSS-BV:DSS	0.0815732	Normal
Imidazolepropionic_acid	0.888554	0.634068	0.711871	0.411008	DSS-BV:DSS	0.127721	Normal
Indole-3-Aldehyde	3.00063	0.0512939	0.106747	2.11658	DSS-BV:DSS	0.106533	Normal
Indoleacetic_acid	2.05148	0.00217558	0.0131197	1.29214	DSS-BV:DSS	0.0479463	Up
Isocitric_acid	0.594945	0.00100854	0.00803357	1.08259	DSS-BV:DSS	0.0759926	Down
Isovelarylcarnitine	0.858219	0.276337	0.404012	0.463408	DSS-BV:DSS	0.0292085	Normal
Itaconic_acid	0.659796	0.00407426	0.0181683	0.899348	DSS-BV:DSS	0.0437017	Down
Ketoleucine	1.24454	0.232268	0.352987	0.559688	DSS-BV:DSS	0.036048	Normal
Kynurenic_acid	1.21249	0.373698	0.511839	0.601572	DSS-BV:DSS	0.165497	Normal
L-Acetylcarnitine	0.534675	0.00028564	0.00387963	1.15625	DSS-BV:DSS	0.00802513	Down
L-Alanine	1.07611	0.528706	0.646196	0.40173	DSS-BV:DSS	0.022061	Normal
L-alpha-Aminobutyric_acid	0.614544	0.000469899	0.0045648	1.02112	DSS-BV:DSS	0.0428062	Down
L-Arginine	0.773376	0.0116153	0.0353045	0.720903	DSS-BV:DSS	0.0147974	Down
L-Asparagine	0.605822	0.00253426	0.0139278	1.05812	DSS-BV:DSS	0.0152665	Down
L-Aspartic_acid	0.48994	0.0142059	0.0400191	1.1659	DSS-BV:DSS	0.0105996	Down
L-Cystine	0.650617	0.0521699	0.107601	0.784146	DSS-BV:DSS	0.183167	Normal
L-Dopa	1.07756	0.0568801	0.112618	0.295743	DSS-BV:DSS	0.0971881	Normal
L-Glutamic_acid	0.66788	0.000396393	0.00433976	0.94469	DSS-BV:DSS	0.0104192	Down
L-Glutamine	0.747218	0.0217827	0.0552946	0.728619	DSS-BV:DSS	0.0221814	Down
L-Histidine	0.752329	0.00260998	0.0139278	0.74128	DSS-BV:DSS	0.0412425	Down
L-Homoarginine	0.829209	0.220539	0.341909	0.500911	DSS-BV:DSS	0.223477	Normal
L-Homocitrulline	1.33333	0.0425608	0.092647	0.704375	DSS-BV:DSS	0.101413	Up
L-Homoserine	0.991421	0.786824	0.837376	0.233158	DSS-BV:DSS	0.0452594	Normal
L-Isoleucine	0.782605	0.122343	0.2141	0.593799	DSS-BV:DSS	0.0286946	Normal
L-Lactic_acid	0.813949	0.000905967	0.00758211	0.67288	DSS-BV:DSS	0.0288771	Down
L-Leucine	0.765779	0.117804	0.207731	0.599765	DSS-BV:DSS	0.0198509	Normal
L-Lysine	0.811057	0.0121899	0.0361766	0.609434	DSS-BV:DSS	0.0414903	Down
L-Malic_acid	0.723586	0.00410606	0.0181683	0.807248	DSS-BV:DSS	0.0131268	Down
L-Methionine	1.31293	0.089148	0.163438	0.662836	DSS-BV:DSS	0.0230833	Normal
L-Norleucine	0.815921	0.169303	0.28136	0.494656	DSS-BV:DSS	0.0356854	Normal
L-Phenylalanine	0.836447	0.0762547	0.142055	0.482574	DSS-BV:DSS	0.0194459	Normal
L-Pipecolic_acid	0.56644	0.000332835	0.00404658	1.09898	DSS-BV:DSS	0.016877	Down
L-Proline	0.769129	0.0221333	0.0555738	0.72617	DSS-BV:DSS	0.00507716	Down
L-Serine	0.909171	0.382375	0.515247	0.393418	DSS-BV:DSS	0.0398654	Normal
L-threonine	0.993895	0.819178	0.856245	0.146249	DSS-BV:DSS	0.0302969	Normal
L-Thyronine	1.01792	0.362572	0.501522	0.108338	DSS-BV:DSS	0.0536702	Normal
L-Tryptophan	0.935468	0.564858	0.659	0.379283	DSS-BV:DSS	0.0135895	Normal
L-Tyrosine	0.685268	0.0303138	0.0737104	0.752504	DSS-BV:DSS	0.0254926	Down
L-Valine	0.838326	0.128079	0.222454	0.484114	DSS-BV:DSS	0.0878683	Normal
Lauroylcarnitine	0.367458	0.00160248	0.0108874	1.45395	DSS-BV:DSS	0.0151643	Down
Linoelaidic_acid	0.761988	0.00448016	0.0191652	0.778602	DSS-BV:DSS	0.0154094	Down
Linoleic_acid	0.766009	0.00643092	0.02358	0.755811	DSS-BV:DSS	0.0147522	Down
Maleic_acid	0.717385	0.0111399	0.0352508	0.799055	DSS-BV:DSS	0.0235365	Down
Malonic_acid	0.301162	0.000229062	0.00387963	1.60694	DSS-BV:DSS	0.0170474	Down
Malonylcarnitine	0.643552	0.00614695	0.0235602	0.962029	DSS-BV:DSS	0.0622652	Down
Mandelic_acid	0.981938	0.872192	0.896298	0.209383	DSS-BV:DSS	0.0960774	Normal
Melatonin	1.06068	0.557019	0.653155	0.270543	DSS-BV:DSS	0.21682	Normal
Melibiose	0.88229	0.548548	0.651626	0.505595	DSS-BV:DSS	0.0402279	Normal
Methylcysteine	0.581939	0.00174143	0.0114934	1.05567	DSS-BV:DSS	0.0300777	Down
Methylglutaric_acid	0.76385	7.47305e-05	0.00246611	0.772984	DSS-BV:DSS	0.078163	Down
Methylmalonic_acid	0.567174	0.000272359	0.00387963	1.14075	DSS-BV:DSS	0.0125338	Down
Methylmalonylcarnitine	0.714549	0.0437923	0.0936668	0.713741	DSS-BV:DSS	0.116764	Down
Methylsuccinic_acid	1.02831	0.634829	0.711871	0.454872	DSS-BV:DSS	0.0460238	Normal
Myristelaidic_acid	0.366079	5.5556e-05	0.00213891	1.49945	DSS-BV:DSS	0.0608163	Down
Myristic_acid	0.754982	0.106762	0.189707	0.670798	DSS-BV:DSS	0.0946378	Normal
Myristoleic_acid	0.370397	4.02599e-05	0.00213891	1.49712	DSS-BV:DSS	0.0568945	Down
Myristoylcarnitine	0.406024	0.00289954	0.0142509	1.32045	DSS-BV:DSS	0.0221693	Down
N-Acetyl-D-glucosamine	0.582129	0.000699785	0.00646601	1.06021	DSS-BV:DSS	0.106709	Down
N-Acetyl-L-alanine	0.891959	0.0952461	0.17189	0.411328	DSS-BV:DSS	0.149945	Normal
N-Acetyl-L-aspartic_acid	0.720237	0.0134702	0.038415	0.842119	DSS-BV:DSS	0.0156445	Down
N-Acetyl-L-tyrosine	0.471797	0.0152913	0.0425576	1.11335	DSS-BV:DSS	0.183833	Down
N-Acetylglutamine	0.952817	0.495566	0.620958	0.227643	DSS-BV:DSS	0.0526978	Normal
N-Acetylhistidine	1.3248	0.223026	0.34346	0.692369	DSS-BV:DSS	0.25529	Normal
N-Acetylneuraminic_acid	0.804371	0.0412406	0.0916017	0.669192	DSS-BV:DSS	0.0681475	Down
N-Acetylserine	0.775885	0.00535548	0.0217038	0.695713	DSS-BV:DSS	0.0230332	Down
N-acetyltryptophan	0.870801	0.2751	0.404012	0.363947	DSS-BV:DSS	0.123228	Normal
N-Methylnicotinamide	0.335948	0.00335016	0.0154777	1.49957	DSS-BV:DSS	0.0157928	Down
Nonadeca-10Z-enoic_acid	0.554485	0.00867317	0.0294633	1.07333	DSS-BV:DSS	0.0743451	Down
Nordeoxycholic_acid	1.12373	0.787976	0.837376	0.986679	DSS-BV:DSS	0.228657	Normal
Octanoylcarnitine	0.348956	0.000181069	0.00387963	1.53362	DSS-BV:DSS	0.0087546	Down
Oleic_acid	0.807067	0.0429144	0.092647	0.617968	DSS-BV:DSS	0.042393	Down
Oleylcarnitine	0.303783	0.00233609	0.0134909	1.52049	DSS-BV:DSS	0.0354955	Down
Omega-muricholic_acid	0.699755	0.385878	0.515247	1.07451	DSS-BV:DSS	0.0284121	Normal
Ornithine	0.967695	0.873018	0.896298	0.17011	DSS-BV:DSS	0.168448	Normal
Ortho-Hydroxyphenylacetic_acid	1.34372	0.16609	0.280049	0.596875	DSS-BV:DSS	0.238772	Normal
Oxalic_acid	0.920538	0.30188	0.433133	0.387393	DSS-BV:DSS	0.0794756	Normal
Oxoadipic_acid	0.813633	0.326767	0.45747	0.477453	DSS-BV:DSS	0.038946	Normal
Oxoglutaric_acid	1.19771	0.30797	0.439142	0.511244	DSS-BV:DSS	0.0428799	Normal
p-Aminobenzoic_acid	1.66993	0.00416849	0.0181683	0.984992	DSS-BV:DSS	0.0528814	Up
p-Hydroxymandelic_acid	0.995603	0.880898	0.900387	0.0680024	DSS-BV:DSS	0.155721	Normal
p-Hydroxyphenylacetic_acid	4.42112	0.00283036	0.0142509	1.68446	DSS-BV:DSS	0.035369	Up
Palmitelaidic_acid	0.682036	0.0113042	0.0352873	0.849933	DSS-BV:DSS	0.0400267	Down
Palmitoleic_acid	0.673921	0.00918766	0.0303278	0.863773	DSS-BV:DSS	0.0564414	Down
Palmitoylcarnitine	0.433825	0.00150203	0.0108428	1.35379	DSS-BV:DSS	0.02024	Down
Pentadecanoic_acid	0.476533	0.0409099	0.0916017	2.39901	DSS-BV:DSS	0.123121	Down
Petroselinic_acid	0.795865	0.0285156	0.0708291	0.647898	DSS-BV:DSS	0.0369643	Down
Phenylacetic_acid	0.34799	0.00288967	0.0142509	1.47928	DSS-BV:DSS	0.0629715	Down
Phenyllactic_acid	1.07953	0.612549	0.697038	0.410108	DSS-BV:DSS	0.106432	Normal
Phenylpyruvic_acid	2.01313	0.00221502	0.0131197	1.21012	DSS-BV:DSS	0.0348603	Up
Phosphoserine	1.01568	0.677793	0.74914	0.0958969	DSS-BV:DSS	0.0329545	Normal
Phthalic_acid	0.964221	0.497304	0.620958	0.269004	DSS-BV:DSS	0.0619711	Normal
Propanoic_acid	0.958625	0.933677	0.943108	0.409451	DSS-BV:DSS	0.147293	Normal
Propionylcarnitine	1.20943	0.0328349	0.0781944	0.572012	DSS-BV:DSS	0.0100293	Up
Pyroglutamic_acid	0.738522	0.00201633	0.0128147	0.8002	DSS-BV:DSS	0.0250286	Down
Pyruvic_acid	1.07434	0.218439	0.341909	0.270049	DSS-BV:DSS	0.0589685	Normal
Quinic_acid	1.00343	0.803918	0.847451	0.285654	DSS-BV:DSS	0.268947	Normal
Quinolinic_acid	1.10081	0.541774	0.651626	0.369311	DSS-BV:DSS	0.0711579	Normal
Rhamnose	0.766176	0.00477868	0.0200705	0.732781	DSS-BV:DSS	0.0621595	Down
Ribonic_acid	0.675633	0.328745	0.45747	0.729835	DSS-BV:DSS	0.223004	Normal
Ricinoleic_acid	1.15522	0.934943	0.943108	0.375345	DSS-BV:DSS	0.247168	Normal
S-Adenosylhomocysteine	0.671816	0.0160856	0.0432067	0.816113	DSS-BV:DSS	0.0674611	Down
Salicyluric_acid	0.449553	0.16804	0.281284	0.94057	DSS-BV:DSS	0.226872	Normal
Sarcosine	0.80319	0.0392364	0.088859	0.615058	DSS-BV:DSS	0.0304965	Down
Sebacic_acid	0.688985	0.029685	0.0729492	0.770035	DSS-BV:DSS	0.0112436	Down
Shikimic_acid	0.919828	0.435918	0.565713	0.451672	DSS-BV:DSS	0.179776	Normal
Stearylcarnitine	0.517935	0.0130935	0.0378074	1.22736	DSS-BV:DSS	0.058032	Down
Suberic_acid	0.805305	0.790251	0.837376	0.205779	DSS-BV:DSS	0.203775	Normal
Succinic_acid	0.551405	0.000207327	0.00387963	1.16675	DSS-BV:DSS	0.0210229	Down
Tauro-alpha-muricholic_acid	0.371752	0.533696	0.648555	0.491391	DSS-BV:DSS	0.137667	Normal
Tauro-omega-muricholic_acid	0.357148	0.509814	0.626421	0.527921	DSS-BV:DSS	0.0986435	Normal
Taurohyocholic_acid	0.756521	0.536251	0.648555	0.482754	DSS-BV:DSS	0.0537833	Normal
Taurohyodeoxycholic_acid	0.998915	0.451949	0.576797	0.537235	DSS-BV:DSS	0.0615302	Normal
Tauroursodeoxycholic_acid	0.737864	0.869721	0.896298	0.329936	DSS-BV:DSS	0.134046	Normal
Threonic_acid	0.922443	0.587104	0.681512	0.327331	DSS-BV:DSS	0.126527	Normal
Tridecanoic_acid	0.200866	0.0348128	0.0804177	2.38694	DSS-BV:DSS	0.105449	Down
Trimethylamine	0.964629	0.0509391	0.106747	0.207922	DSS-BV:DSS	0.0451422	Normal
Tryptamine	0.988901	0.502603	0.624072	0.07856	DSS-BV:DSS	0.0241646	Normal
Undecylenic_acid	0.393097	0.106594	0.189707	1.81409	DSS-BV:DSS	0.143563	Normal
Ureidosuccinic_acid	0.747933	0.00743428	0.0268331	0.755613	DSS-BV:DSS	0.0084225	Down
Ursocholic_acid	0.350985	0.143288	0.243378	1.32261	DSS-BV:DSS	0.113893	Normal
Ursodeoxycholic_acid	0.616421	0.288172	0.416048	0.991853	DSS-BV:DSS	0.152493	Normal
Valerylcarnitine	0.876881	0.668781	0.742732	0.354901	DSS-BV:DSS	0.0270887	Normal
Vanillic_acid	1.06812	0.0562239	0.112618	0.289585	DSS-BV:DSS	0.0644788	Normal
Vanillymandelic_Acid	1.04383	0.226779	0.346926	0.170157	DSS-BV:DSS	0.0920301	Normal

## Sheet: Hippocampus
Supplementary Table S7-3: Differential analysis of metabolites in hippocampus
ID	ratio	t.test_p.value	t.test_p.value_BHcorrect	VIP	sample	cv	Regulate
1-Methylhistidine	0.860663	0.903692	0.976941	0.15148	DSS-BV:DSS	0.0293204	Normal
10-Trans-Heptadecenoic_acid	1.26427	0.0763649	0.962826	0.937403	DSS-BV:DSS	0.0562879	Normal
10Z-Heptadecenoic_acid	1.32274	0.0477885	0.962826	1.15174	DSS-BV:DSS	0.0284555	Up
12_Ketolithocholic_acid	0.598307	0.297356	0.962826	1.4583	DSS-BV:DSS	0.219675	Normal
12-Dehydrocholic_acid	0.416746	0.283431	0.962826	1.51458	DSS-BV:DSS	0.0169158	Normal
2-2_dimethyladipic_acid	1.11346	0.368182	0.962826	0.539363	DSS-BV:DSS	0.0570798	Normal
2-2-Dimethylsuccinic_acid	1.06144	0.642692	0.976941	0.451488	DSS-BV:DSS	0.043002	Normal
2-3-Diaminopropionic_acid	1.40632	0.444889	0.963851	0.984918	DSS-BV:DSS	0.0688348	Normal
2-Amino-4-S-methylsulfonimidoyl-butanoic_acid	0.976794	0.868652	0.976941	0.595456	DSS-BV:DSS	0.144808	Normal
2-Hydroxy-2-methylbutyric_acid	1.18434	0.522915	0.969413	0.751031	DSS-BV:DSS	0.130153	Normal
2-Hydroxy-3-methylbutyric_acid	1.05167	0.99192	0.994634	1.09309	DSS-BV:DSS	0.0281888	Normal
2-Hydroxybutyric_acid	0.968785	0.877396	0.976941	0.551637	DSS-BV:DSS	0.133375	Normal
2-Methyl-4-pentenoic_acid	0.873749	0.248421	0.962826	0.78775	DSS-BV:DSS	0.0646575	Normal
2-Methylbutyroylcarnitine	0.714544	0.370117	0.962826	0.842528	DSS-BV:DSS	0.0368184	Normal
2-Phenylpropionate	1.2384	0.745535	0.976941	1.3122	DSS-BV:DSS	0.027886	Normal
3-4-Dihydroxyhydrocinnamic_acid	1.14637	0.237284	0.962826	0.680317	DSS-BV:DSS	0.0481175	Normal
3-Aminosalicylic_acid	0.879023	0.817181	0.976941	0.415359	DSS-BV:DSS	0.0329263	Normal
3-Hydroxybutyric_acid	0.719427	0.109455	0.962826	1.22729	DSS-BV:DSS	0.134626	Normal
3-Hydroxyisovaleric_acid	0.899415	0.666951	0.976941	1.05964	DSS-BV:DSS	0.226407	Normal
3-Hydroxylisovalerylcarnitine	1.09103	0.554452	0.969413	0.720891	DSS-BV:DSS	0.0243909	Normal
3-Indolepropionic_acid	1.72665	0.868601	0.976941	2.05822	DSS-BV:DSS	0.174137	Normal
3-Methyl-2-oxovaleric_acid	1.47444	0.463584	0.964597	1.68653	DSS-BV:DSS	0.0775731	Normal
3-Methyladipic_acid	0.731481	0.604782	0.976941	0.942187	DSS-BV:DSS	0.0684893	Normal
3-Pyridylacetic_acid	0.777229	0.596816	0.976941	1.49051	DSS-BV:DSS	0.106645	Normal
4-Aminohippuric_acid	0.860961	0.755949	0.976941	0.891535	DSS-BV:DSS	0.0951464	Normal
4-Hydroxybenzoic_acid	0.768653	0.47581	0.964597	1.46325	DSS-BV:DSS	0.169398	Normal
4-Hydroxyhippuric_acid	0.68453	0.310521	0.962826	2.07277	DSS-BV:DSS	0.0904029	Normal
4-Hydroxyproline	0.873094	0.678823	0.976941	1.13961	DSS-BV:DSS	0.0213187	Normal
4-Methylhexanoic_acid	1.21051	0.444997	0.963851	0.819647	DSS-BV:DSS	0.0178373	Normal
5-Aminolevulinic_acid	0.997311	0.981676	0.994634	0.146897	DSS-BV:DSS	0.169203	Normal
5-Dodecenoic_acid	0.573902	0.143669	0.962826	1.72756	DSS-BV:DSS	0.115062	Normal
6-7-diketolithocholic_acid	0.783545	0.298675	0.962826	1.1109	DSS-BV:DSS	0.228713	Normal
7-12-diketolithocholic_acid	1.04779	0.602218	0.976941	1.43391	DSS-BV:DSS	0.167679	Normal
7-Dehydrocholic_acid	0.417305	0.271257	0.962826	1.53028	DSS-BV:DSS	0.0278235	Normal
7-Ketolithocholic_acid	1.19474	0.859932	0.976941	0.669219	DSS-BV:DSS	0.201437	Normal
8-11-14-Eicosatrienoic_acid	1.1591	0.471446	0.964597	0.794582	DSS-BV:DSS	0.104361	Normal
Acetic_acid	1.09025	0.347722	0.962826	0.503164	DSS-BV:DSS	0.0285359	Normal
Acetoacetic_acid	0.707049	0.0418148	0.962826	1.76218	DSS-BV:DSS	0.171629	Down
Acetylglycine	0.891025	0.343684	0.962826	0.817287	DSS-BV:DSS	0.16215	Normal
Adenosine_monophosphate	1.43288	0.15771	0.962826	1.33879	DSS-BV:DSS	0.0133172	Normal
Adipic_acid	0.979381	0.907517	0.976941	0.367655	DSS-BV:DSS	0.0419441	Normal
Adipoylcarnitine	0.450661	0.541586	0.969413	1.02143	DSS-BV:DSS	0.0848521	Normal
Adrenic_acid	1.00129	0.994634	0.994634	0.141762	DSS-BV:DSS	0.121752	Normal
Alloisolithocholic_Acid	1.20877	0.375398	0.962826	1.09692	DSS-BV:DSS	0.139788	Normal
alpha-Hydroxyisobutyric_acid	1.1109	0.748392	0.976941	0.329813	DSS-BV:DSS	0.217799	Normal
Alpha-ketoisovaleric_acid	1.34773	0.663776	0.976941	1.49235	DSS-BV:DSS	0.0320469	Normal
Alpha-Linolenic_acid	1.22116	0.0990546	0.962826	1.16691	DSS-BV:DSS	0.0211324	Normal
Alpha-Muricholic_acid	0.6766	0.137003	0.962826	1.43079	DSS-BV:DSS	0.0224711	Normal
Aminoadipic_acid	0.817081	0.378563	0.962826	0.811129	DSS-BV:DSS	0.0242886	Normal
Aminocaproic_acid	1.23117	0.398273	0.963851	0.925506	DSS-BV:DSS	0.213126	Normal
Anserine	0.704661	0.649628	0.976941	1.23971	DSS-BV:DSS	0.0372414	Normal
Arachidonic_acid	1.75275	0.14906	0.962826	1.53942	DSS-BV:DSS	0.0729568	Normal
Azelaic_acid	0.762297	0.422759	0.963851	0.820015	DSS-BV:DSS	0.0258385	Normal
Beta-Alanine	1.11241	0.425631	0.963851	0.697417	DSS-BV:DSS	0.0231636	Normal
Beta-D-Fucose	0.947819	0.41635	0.963851	0.50785	DSS-BV:DSS	0.0395061	Normal
Beta-Hyodeoxycholic_acid	0.870773	0.624939	0.976941	0.5066	DSS-BV:DSS	0.128466	Normal
Beta-Muricholic_acid	0.880585	0.397689	0.963851	0.859201	DSS-BV:DSS	0.0204766	Normal
Beta-Ursodeoxycholic_acid	1.05028	0.936382	0.984401	0.354227	DSS-BV:DSS	0.0534601	Normal
Betaine	0.979597	0.720575	0.976941	0.401583	DSS-BV:DSS	0.108975	Normal
But-2-enoic_acid	0.926425	0.510781	0.966555	0.789438	DSS-BV:DSS	0.0711189	Normal
Butyric_acid	0.8892	0.993445	0.994634	0.676184	DSS-BV:DSS	0.108734	Normal
Butyrylcarnitine	0.671338	0.136934	0.962826	1.64161	DSS-BV:DSS	0.0197607	Normal
Carnitine	1.03832	0.897447	0.976941	0.678834	DSS-BV:DSS	0.0425048	Normal
Carnosine	0.808501	0.885481	0.976941	0.846988	DSS-BV:DSS	0.0321872	Normal
Chenodeoxycholic_acid	1.38597	0.361366	0.962826	1.2682	DSS-BV:DSS	0.0263129	Normal
Cholic_acid	0.668184	0.449583	0.963851	1.05633	DSS-BV:DSS	0.0318577	Normal
Cinnamic_acid	0.877453	0.912609	0.976941	1.18216	DSS-BV:DSS	0.058458	Normal
cis-Aconitic_acid	0.495514	0.452215	0.963851	1.6854	DSS-BV:DSS	0.047402	Normal
Citraconic_acid	1.13267	0.377771	0.962826	0.831608	DSS-BV:DSS	0.0465979	Normal
Citramalic_acid	1.3065	0.28466	0.962826	1.09416	DSS-BV:DSS	0.0262358	Normal
Citric_acid	0.425093	0.448307	0.963851	1.75747	DSS-BV:DSS	0.0656099	Normal
Citrulline	0.614196	0.135744	0.962826	1.38022	DSS-BV:DSS	0.024406	Normal
Creatine	0.959165	0.874161	0.976941	0.954093	DSS-BV:DSS	0.0585764	Normal
D_Ribose_5_phosphate	1.47723	0.218795	0.962826	1.43441	DSS-BV:DSS	0.120584	Normal
D-2-Hydroxyglutaric_acid	1.16602	0.439455	0.963851	0.808441	DSS-BV:DSS	0.0634366	Normal
D-cycloserine	0.944408	0.106806	0.962826	0.669669	DSS-BV:DSS	0.0360895	Normal
D-Fructose	1.0544	0.814437	0.976941	0.469207	DSS-BV:DSS	0.0820959	Normal
D-Gluconolactone	1.08714	0.510141	0.966555	0.80208	DSS-BV:DSS	0.0772197	Normal
D-Maltose_and_Alpha-Lactose	1.22422	0.0306896	0.962826	1.14178	DSS-BV:DSS	0.0984998	Up
D-Ribulose	1.14364	0.451794	0.963851	0.705942	DSS-BV:DSS	0.00898032	Normal
D-Xylose	1.11084	0.374742	0.962826	0.661968	DSS-BV:DSS	0.0335681	Normal
D-Xylulose	1.13784	0.477701	0.964597	0.683131	DSS-BV:DSS	0.0243111	Normal
Decanoic_acid	0.486047	0.105991	0.962826	1.72172	DSS-BV:DSS	0.13478	Normal
Decanoylcarnitine	0.576938	0.144378	0.962826	1.46382	DSS-BV:DSS	0.00467341	Normal
Deoxycholic_acid	0.577071	0.182891	0.962826	1.64348	DSS-BV:DSS	0.0714695	Normal
Deoxycholic_acid_3-sulfate	0.687032	0.54846	0.969413	0.750584	DSS-BV:DSS	0.147391	Normal
Dimethylglycine	1.01274	0.880939	0.976941	0.639673	DSS-BV:DSS	0.0180119	Normal
Docosahexaenoic_acid_DHA	0.896998	0.383565	0.962826	0.637795	DSS-BV:DSS	0.0828417	Normal
Docosapentaenoic_acid_22n-6	1.10169	0.43909	0.963851	0.703859	DSS-BV:DSS	0.0914015	Normal
Docosapentaenoic_acid_DPA	1.05005	0.642839	0.976941	0.242885	DSS-BV:DSS	0.0998175	Normal
Dodecanoic_acid	0.595183	0.0886402	0.962826	2.02305	DSS-BV:DSS	0.111482	Normal
Eicosapentaenoic_acid_EPA	1.1453	0.649624	0.976941	0.92803	DSS-BV:DSS	0.057631	Normal
Erythronic_acid	1.19952	0.264171	0.962826	0.983907	DSS-BV:DSS	0.0762529	Normal
Fructose_6-phosphate	0.590632	0.573749	0.976941	0.8869	DSS-BV:DSS	0.0547882	Normal
Fumaric_acid	1.04718	0.790973	0.976941	0.328458	DSS-BV:DSS	0.0117874	Normal
Galactonic_acid	1.0869	0.504048	0.966555	0.775013	DSS-BV:DSS	0.0793858	Normal
Gamma-Aminobutyric_acid	0.832871	0.494062	0.964597	0.627819	DSS-BV:DSS	0.00829701	Normal
Gamma-Linolenic_acid	1.20048	0.14381	0.962826	1.01516	DSS-BV:DSS	0.0249853	Normal
Glucaric_acid	1.02011	0.737688	0.976941	0.608199	DSS-BV:DSS	0.12585	Normal
Glucose_6-phosphate	0.587865	0.555639	0.969413	0.901212	DSS-BV:DSS	0.0338467	Normal
Glutaconic_acid	1.20647	0.287061	0.962826	0.900062	DSS-BV:DSS	0.077969	Normal
Glutamyalanine	0.959448	0.899688	0.976941	0.344787	DSS-BV:DSS	0.0639509	Normal
Glutaric_acid	0.923423	0.751966	0.976941	0.360306	DSS-BV:DSS	0.025488	Normal
Glutarylcarnitine	0.733024	0.667421	0.976941	0.484259	DSS-BV:DSS	0.0524693	Normal
Glyceraldehyde	0.78875	0.0397985	0.962826	1.33837	DSS-BV:DSS	0.0756059	Down
Glyceric_acid	0.724185	0.454499	0.963851	0.902142	DSS-BV:DSS	0.124396	Normal
Glycine	0.973356	0.679521	0.976941	0.57416	DSS-BV:DSS	0.00871838	Normal
Glycocholic_acid	0.695153	0.554065	0.969413	1.03651	DSS-BV:DSS	0.0870147	Normal
Glycolic_acid	1.45035	0.00812539	0.962826	1.69308	DSS-BV:DSS	0.0822274	Up
Glycyl-L-leucine	0.906076	0.834833	0.976941	0.543897	DSS-BV:DSS	0.0171953	Normal
Glycylproline	0.920121	0.899953	0.976941	0.469259	DSS-BV:DSS	0.00690778	Normal
Guanidoacetic_acid	0.931882	0.746964	0.976941	0.743365	DSS-BV:DSS	0.132157	Normal
Hexanylcarnitine	0.758792	0.4151	0.963851	0.871251	DSS-BV:DSS	0.0151281	Normal
Hippuric_acid	1.03327	0.985495	0.994634	0.855014	DSS-BV:DSS	0.0301392	Normal
Homovanillic_acid	1.01555	0.921482	0.981318	0.586642	DSS-BV:DSS	0.0866581	Normal
Hydrocinnamic_acid	1.18336	0.766558	0.976941	1.25592	DSS-BV:DSS	0.0369356	Normal
Hydroxyphenyllactic_acid	1.00246	0.965232	0.994634	0.713101	DSS-BV:DSS	0.0426026	Normal
Hydroxypropionic_acid	1.15963	0.291891	0.962826	0.810523	DSS-BV:DSS	0.0109866	Normal
Hyocholic_acid	0.623958	0.225573	0.962826	1.50658	DSS-BV:DSS	0.0718854	Normal
Hyodeoxycholic_acid	0.893329	0.56574	0.976941	0.799959	DSS-BV:DSS	0.0727015	Normal
Imidazolepropionic_acid	1.08634	0.651016	0.976941	0.584483	DSS-BV:DSS	0.00794142	Normal
Indole-3-Aldehyde	0.724821	0.487426	0.964597	0.797732	DSS-BV:DSS	0.1636	Normal
Indoleacetic_acid	0.73663	0.359076	0.962826	0.972484	DSS-BV:DSS	0.0747343	Normal
Isobutyric_acid	0.936469	0.671535	0.976941	0.865909	DSS-BV:DSS	0.118392	Normal
Isocitric_acid	0.57302	0.500281	0.966555	1.63125	DSS-BV:DSS	0.124181	Normal
Isovaleric_acid	0.870409	0.805443	0.976941	0.755104	DSS-BV:DSS	0.130539	Normal
Isovelarylcarnitine	0.721899	0.380517	0.962826	0.823491	DSS-BV:DSS	0.0308042	Normal
Ketoleucine	1.28207	0.405436	0.963851	1.72104	DSS-BV:DSS	0.0108564	Normal
L-Acetylcarnitine	0.553796	0.207075	0.962826	1.63114	DSS-BV:DSS	0.0144162	Normal
L-Alanine	1.04738	0.580141	0.976941	0.354594	DSS-BV:DSS	0.0390625	Normal
L-alpha-Aminobutyric_acid	0.999458	0.847472	0.976941	0.587774	DSS-BV:DSS	0.123831	Normal
L-Asparagine	0.994448	0.931666	0.984401	0.285841	DSS-BV:DSS	0.0402505	Normal
L-Aspartic_acid	0.977753	0.812449	0.976941	0.284719	DSS-BV:DSS	0.0124436	Normal
L-Cystine	1.21598	0.188725	0.962826	0.940076	DSS-BV:DSS	0.103027	Normal
L-Dopa	1.10569	0.29855	0.962826	0.591835	DSS-BV:DSS	0.134563	Normal
L-Glutamic_acid	0.820958	0.06376	0.962826	1.24666	DSS-BV:DSS	0.0171634	Normal
L-Glutamine	1.06232	0.539279	0.969413	0.410944	DSS-BV:DSS	0.0265871	Normal
L-Histidine	0.966907	0.8571	0.976941	0.123432	DSS-BV:DSS	0.0556709	Normal
L-Homoarginine	1.14451	0.41456	0.963851	1.01159	DSS-BV:DSS	0.284818	Normal
L-Homoserine	0.920464	0.237857	0.962826	0.583054	DSS-BV:DSS	0.033941	Normal
L-Isoleucine	0.90964	0.350285	0.962826	0.619596	DSS-BV:DSS	0.0537097	Normal
L-Kynurenine	0.699221	0.335287	0.962826	1.16878	DSS-BV:DSS	0.05625	Normal
L-Lactic_acid	1.00582	0.946455	0.990757	0.550023	DSS-BV:DSS	0.0860868	Normal
L-Leucine	0.893877	0.290579	0.962826	0.675751	DSS-BV:DSS	0.067802	Normal
L-Lysine	0.89803	0.348126	0.962826	0.57223	DSS-BV:DSS	0.0414855	Normal
L-Malic_acid	1.02244	0.83666	0.976941	0.228239	DSS-BV:DSS	0.0114028	Normal
L-Methionine	0.942214	0.441738	0.963851	0.489242	DSS-BV:DSS	0.029821	Normal
L-Norleucine	0.936926	0.261792	0.962826	0.505174	DSS-BV:DSS	0.0664484	Normal
L-Phenylalanine	0.929068	0.323313	0.962826	0.56056	DSS-BV:DSS	0.0173353	Normal
L-Pipecolic_acid	0.914495	0.34203	0.962826	0.594718	DSS-BV:DSS	0.104692	Normal
L-Proline	0.925585	0.365462	0.962826	0.546614	DSS-BV:DSS	0.0120994	Normal
L-Serine	0.913684	0.284235	0.962826	0.545143	DSS-BV:DSS	0.0414585	Normal
L-threonine	0.925335	0.218018	0.962826	0.574259	DSS-BV:DSS	0.0188822	Normal
L-Thyronine	0.964402	0.699329	0.976941	0.360065	DSS-BV:DSS	0.0269894	Normal
L-Tryptophan	0.899838	0.322948	0.962826	0.638229	DSS-BV:DSS	0.0366244	Normal
L-Tyrosine	0.872473	0.221467	0.962826	0.788373	DSS-BV:DSS	0.0223652	Normal
L-Valine	0.855809	0.207856	0.962826	0.746737	DSS-BV:DSS	0.158505	Normal
Lactulose	1.20354	0.0858351	0.962826	0.922774	DSS-BV:DSS	0.174439	Normal
Lauroylcarnitine	0.626717	0.143366	0.962826	1.843	DSS-BV:DSS	0.022548	Normal
Linoelaidic_acid	1.02053	0.729879	0.976941	0.231547	DSS-BV:DSS	0.0404836	Normal
Linoleic_acid	1.02452	0.68509	0.976941	0.256436	DSS-BV:DSS	0.0299086	Normal
Maleic_acid	1.017	0.888826	0.976941	0.218387	DSS-BV:DSS	0.0150269	Normal
Malonic_acid	0.997374	0.759456	0.976941	0.529996	DSS-BV:DSS	0.0692703	Normal
Malonylcarnitine	0.9672	0.994442	0.994634	0.124875	DSS-BV:DSS	0.0283602	Normal
Mandelic_acid	0.957009	0.76421	0.976941	0.604694	DSS-BV:DSS	0.0292407	Normal
Melatonin	1.16678	0.228316	0.962826	1.06609	DSS-BV:DSS	0.215546	Normal
Melibiose	1.01317	0.795127	0.976941	0.432595	DSS-BV:DSS	0.184116	Normal
Methylcysteine	0.894933	0.281411	0.962826	1.01413	DSS-BV:DSS	0.0247273	Normal
Methylglutaric_acid	1.05945	0.581359	0.976941	0.324783	DSS-BV:DSS	0.0658846	Normal
Methylmalonic_acid	1.05393	0.744197	0.976941	1.18233	DSS-BV:DSS	0.00681722	Normal
Methylmalonylcarnitine	1.00639	0.839581	0.976941	0.625422	DSS-BV:DSS	0.0667139	Normal
Methylsuccinic_acid	1.01129	0.9134	0.976941	0.264378	DSS-BV:DSS	0.0139322	Normal
Myristelaidic_acid	0.932033	0.550492	0.969413	0.825591	DSS-BV:DSS	0.0966312	Normal
Myristic_acid	1.18225	0.286124	0.962826	0.722853	DSS-BV:DSS	0.150715	Normal
Myristoleic_acid	0.924085	0.531229	0.969413	0.8369	DSS-BV:DSS	0.0874362	Normal
Myristoylcarnitine	0.558947	0.0445503	0.962826	2.03897	DSS-BV:DSS	0.0244431	Down
N-Acetyl-D-glucosamine	0.896781	0.693062	0.976941	1.03057	DSS-BV:DSS	0.209245	Normal
N-Acetyl-L-alanine	1.03865	0.659022	0.976941	0.533529	DSS-BV:DSS	0.112149	Normal
N-Acetyl-L-aspartic_acid	0.972446	0.900884	0.976941	0.815591	DSS-BV:DSS	0.0183066	Normal
N-Acetyl-L-tyrosine	1.01986	0.788126	0.976941	0.460009	DSS-BV:DSS	0.0740328	Normal
N-Acetylglutamine	1.20518	0.172504	0.962826	0.915625	DSS-BV:DSS	0.0807567	Normal
N-Acetylhistidine	1.12168	0.671866	0.976941	0.959224	DSS-BV:DSS	0.0753824	Normal
N-Acetylneuraminic_acid	0.904735	0.631381	0.976941	0.755851	DSS-BV:DSS	0.0747402	Normal
N-Acetylserine	0.983427	0.805804	0.976941	0.557987	DSS-BV:DSS	0.0317467	Normal
N-acetyltryptophan	0.950846	0.958268	0.994634	0.306319	DSS-BV:DSS	0.0469341	Normal
N-Methyl-D-aspartic_acid	0.892991	0.644721	0.976941	0.571085	DSS-BV:DSS	0.259527	Normal
N-Methylnicotinamide	0.913891	0.703107	0.976941	1.26017	DSS-BV:DSS	0.0336818	Normal
N-Phenylacetylphenylalanine	1.15351	0.327715	0.962826	0.716801	DSS-BV:DSS	0.0152502	Normal
N-Propionylglycine	1.65713	0.279236	0.962826	1.17173	DSS-BV:DSS	0.0462117	Normal
Nicotinic_acid	0.78004	0.549476	0.969413	1.05432	DSS-BV:DSS	0.0296189	Normal
Nonadeca-10Z-enoic_acid	0.948647	0.79861	0.976941	0.669248	DSS-BV:DSS	0.11768	Normal
Norcholic_acid	0.526362	0.317713	0.962826	1.47591	DSS-BV:DSS	0.111567	Normal
Nordeoxycholic_acid	0.883862	0.802503	0.976941	0.558932	DSS-BV:DSS	0.00799456	Normal
Octanoylcarnitine	0.760808	0.728786	0.976941	0.681934	DSS-BV:DSS	0.0163327	Normal
Oleic_acid	1.1745	0.134654	0.962826	0.720142	DSS-BV:DSS	0.055862	Normal
Oleylcarnitine	0.753647	0.323201	0.962826	1.13198	DSS-BV:DSS	0.0354402	Normal
Omega-muricholic_acid	0.765482	0.252318	0.962826	1.0788	DSS-BV:DSS	0.0310129	Normal
Ornithine	0.932139	0.267069	0.962826	0.577312	DSS-BV:DSS	0.0299039	Normal
Ortho-Hydroxyphenylacetic_acid	0.967657	0.720697	0.976941	0.71116	DSS-BV:DSS	0.0509853	Normal
Oxalic_acid	1.11152	0.47962	0.964597	0.71542	DSS-BV:DSS	0.123162	Normal
Oxoadipic_acid	0.896109	0.842118	0.976941	0.495337	DSS-BV:DSS	0.0205971	Normal
Oxoglutaric_acid	0.84286	0.8509	0.976941	0.342476	DSS-BV:DSS	0.0247268	Normal
p-Aminobenzoic_acid	1.14328	0.294633	0.962826	0.764379	DSS-BV:DSS	0.0161812	Normal
p-Hydroxymandelic_acid	1.22792	0.316291	0.962826	2.25181	DSS-BV:DSS	0.0631898	Normal
p-Hydroxyphenylacetic_acid	0.903128	0.729742	0.976941	0.599946	DSS-BV:DSS	0.0399333	Normal
Palmitelaidic_acid	1.39377	0.0736246	0.962826	1.2425	DSS-BV:DSS	0.0305313	Normal
Palmitoleic_acid	1.3945	0.0680443	0.962826	1.24805	DSS-BV:DSS	0.0366385	Normal
Palmitoylcarnitine	0.605216	0.0986901	0.962826	1.65061	DSS-BV:DSS	0.0210038	Normal
Petroselinic_acid	1.18986	0.0952402	0.962826	0.735763	DSS-BV:DSS	0.0677659	Normal
Phenylacetic_acid	0.917613	0.743493	0.976941	1.16093	DSS-BV:DSS	0.0217223	Normal
Phenylpyruvic_acid	0.805442	0.884586	0.976941	0.230003	DSS-BV:DSS	0.0169331	Normal
Phosphoserine	1.02347	0.67903	0.976941	0.205403	DSS-BV:DSS	0.0562636	Normal
Phthalic_acid	0.935001	0.790852	0.976941	0.414801	DSS-BV:DSS	0.0497508	Normal
Pimelic_acid	0.817114	0.291572	0.962826	1.16803	DSS-BV:DSS	0.0955575	Normal
Propanoic_acid	1.09036	0.48937	0.964597	0.72823	DSS-BV:DSS	0.0553404	Normal
Propionylcarnitine	0.701924	0.223129	0.962826	1.74649	DSS-BV:DSS	0.00736622	Normal
Pyroglutamic_acid	0.920354	0.286586	0.962826	0.762343	DSS-BV:DSS	0.109982	Normal
Pyruvic_acid	1.04385	0.935075	0.984401	0.154994	DSS-BV:DSS	0.121596	Normal
Quinolinic_acid	1.00019	0.985762	0.994634	1.00856	DSS-BV:DSS	0.0703054	Normal
Rhamnose	0.941253	0.360587	0.962826	0.435292	DSS-BV:DSS	0.0329338	Normal
Ribonic_acid	1.18514	0.354303	0.962826	0.815947	DSS-BV:DSS	0.0291546	Normal
Ricinoleic_acid	0.874131	0.805186	0.976941	0.501753	DSS-BV:DSS	0.0772909	Normal
S-Adenosylhomocysteine	1.25559	0.270644	0.962826	0.997353	DSS-BV:DSS	0.040654	Normal
Sarcosine	0.958176	0.880127	0.976941	0.49839	DSS-BV:DSS	0.0171202	Normal
Sebacic_acid	0.896615	0.259811	0.962826	0.717811	DSS-BV:DSS	0.0162067	Normal
Shikimic_acid	0.915513	0.654071	0.976941	0.899357	DSS-BV:DSS	0.0679875	Normal
Stearylcarnitine	0.629943	0.163221	0.962826	1.57998	DSS-BV:DSS	0.0223582	Normal
Suberic_acid	0.743759	0.0178196	0.962826	1.45356	DSS-BV:DSS	0.0606049	Down
Succinic_acid	1.07178	0.715749	0.976941	1.11538	DSS-BV:DSS	0.0133352	Normal
Tartaric_acid	2.6501	0.885236	0.976941	0.693142	DSS-BV:DSS	0.188116	Normal
Tauro-alpha-muricholic_acid	0.355631	0.490486	0.964597	1.22769	DSS-BV:DSS	0.0384598	Normal
Tauro-omega-muricholic_acid	0.329475	0.462583	0.964597	1.28378	DSS-BV:DSS	0.0749524	Normal
Taurocholic_acid	0.591561	0.740124	0.976941	0.480793	DSS-BV:DSS	0.154161	Normal
Taurodeoxycholic_acid	0.78393	0.728583	0.976941	1.12347	DSS-BV:DSS	0.237408	Normal
Taurohyocholic_acid	0.700582	0.682246	0.976941	0.541311	DSS-BV:DSS	0.0555722	Normal
Taurohyodeoxycholic_acid	0.370281	0.174478	0.962826	1.73865	DSS-BV:DSS	0.0900421	Normal
Tauroursodeoxycholic_acid	0.373062	0.18261	0.962826	1.70605	DSS-BV:DSS	0.0812294	Normal
Threonic_acid	1.07882	0.53195	0.969413	0.837372	DSS-BV:DSS	0.033464	Normal
Tridecanoic_acid	0.240199	0.109483	0.962826	3.19291	DSS-BV:DSS	0.200784	Normal
Trimethylamine	1.0002	0.989513	0.994634	0.399482	DSS-BV:DSS	0.038884	Normal
Tryptamine	0.996793	0.959146	0.994634	0.189346	DSS-BV:DSS	0.0118218	Normal
Ureidosuccinic_acid	1.01714	0.863673	0.976941	0.204864	DSS-BV:DSS	0.012078	Normal
Ursocholic_acid	0.521435	0.239934	0.962826	1.33354	DSS-BV:DSS	0.00554432	Normal
Ursodeoxycholic_acid	1.23251	0.841722	0.976941	0.766146	DSS-BV:DSS	0.0325788	Normal
Valerylcarnitine	0.761438	0.237481	0.962826	1.40824	DSS-BV:DSS	0.0407815	Normal
Vanillymandelic_Acid	1.09691	0.332899	0.962826	0.551274	DSS-BV:DSS	0.103867	Normal

## Sheet: BVCS
Supplementary Table S7-4: Differential analysis of metabolites in BVCS
ID	ratio	t.test_p.value	t.test_p.value_BHcorrect	sample	Regulate
1-Methylhistidine	1.70252	1.88351e-05	0.000451017	BVCS:BHI	Up
10-13_Nonadecadienoic_acid	1.34729	0.903144	0.921702	BVCS:BHI	Normal
10-Trans-Heptadecenoic_acid	1.19204	0.545954	0.650777	BVCS:BHI	Normal
10Z-Heptadecenoic_acid	1.76953	0.123124	0.206129	BVCS:BHI	Normal
12_Ketolithocholic_acid	0.400887	0.0980062	0.168877	BVCS:BHI	Normal
12-Dehydrocholic_acid	1.03416	0.721386	0.790983	BVCS:BHI	Normal
12-hydroxystearic_acid	1.71404	0.310552	0.414998	BVCS:BHI	Normal
2-2_dimethyladipic_acid	0.882611	0.265948	0.368617	BVCS:BHI	Normal
2-2-Dimethylsuccinic_acid	0.92525	0.261813	0.366292	BVCS:BHI	Normal
2-3-Diaminopropionic_acid	1.55606	0.407251	0.50567	BVCS:BHI	Normal
2-Amino-4-S-methylsulfonimidoyl-butanoic_acid	0.615921	0.00303239	0.0139651	BVCS:BHI	Down
2-Furoic_acid	1.1894	0.0348066	0.0730448	BVCS:BHI	Normal
2-Hydroxy-2-methylbutyric_acid	1.72964	7.87595e-05	0.00106683	BVCS:BHI	Up
2-Hydroxy-3-methylbutyric_acid	1.14872	0.0260361	0.0606153	BVCS:BHI	Normal
2-Hydroxybutyric_acid	1.3602	0.0100938	0.0306935	BVCS:BHI	Up
2-Hydroxycaproic_acid	0.643496	0.791186	0.84338	BVCS:BHI	Normal
2-Methyl-4-pentenoic_acid	1.23363	0.0664153	0.125264	BVCS:BHI	Normal
2-Methylbutyroylcarnitine	0.94207	0.0747739	0.137547	BVCS:BHI	Normal
2-Methylhexanoic_acid	44.1444	0.0192	0.0484881	BVCS:BHI	Up
2-Methylvaleric_acid	0.53284	0.0651887	0.124527	BVCS:BHI	Normal
2-Phenylglycine	1.74464	0.0114612	0.0322212	BVCS:BHI	Up
2-Phenylpropionate	0.954678	0.0651787	0.124527	BVCS:BHI	Normal
3-4-Dihydroxyhydrocinnamic_acid	1.00085	0.877906	0.914741	BVCS:BHI	Normal
3-5-Diiodothyronine	0.969811	0.605901	0.697137	BVCS:BHI	Normal
3-Aminosalicylic_acid	1.36356	0.0304115	0.0675622	BVCS:BHI	Up
3-Chlorotyrosine	0.291232	0.0253787	0.0606153	BVCS:BHI	Down
3-Dehydrocholic_acid	1.47993	0.0687682	0.128081	BVCS:BHI	Normal
3-Hydroxyanthranilic_acid	0.057851	0.0913653	0.161218	BVCS:BHI	Normal
3-Hydroxybutyric_acid	1.04836	0.66115	0.74018	BVCS:BHI	Normal
3-Hydroxyisovaleric_acid	0.840605	0.367376	0.472959	BVCS:BHI	Normal
3-Hydroxylisovalerylcarnitine	0.97151	0.390561	0.493166	BVCS:BHI	Normal
3-Hydroxyphenylacetic_acid	1.37063	0.372424	0.474284	BVCS:BHI	Normal
3-Indolepropionic_acid	1.10243	0.0162339	0.0430599	BVCS:BHI	Normal
3-Methyl-2-oxovaleric_acid	1.31617	0.00923458	0.0295904	BVCS:BHI	Up
3-Methyladipic_acid	0.585841	0.0107915	0.0317616	BVCS:BHI	Down
3-Nitrotyrosine	1.44932	0.564851	0.665319	BVCS:BHI	Normal
3-Pyridylacetic_acid	0.0151917	0.0300428	0.0675622	BVCS:BHI	Down
4-Aminohippuric_acid	2.54926	0.00114582	0.00656644	BVCS:BHI	Up
4-Hydroxybenzoic_acid	1.09856	0.319626	0.425216	BVCS:BHI	Normal
4-Hydroxyproline	1.57227	0.0153898	0.0413167	BVCS:BHI	Up
4-Methylhexanoic_acid	4.6023	0.212203	0.313052	BVCS:BHI	Normal
5-Aminolevulinic_acid	2.80544	0.00309294	0.0139651	BVCS:BHI	Up
5-Dodecenoic_acid	0.0186805	0.122805	0.206129	BVCS:BHI	Normal
5-Hydroxy-L-tryptophan	0.988461	0.899682	0.921324	BVCS:BHI	Normal
6-7-diketolithocholic_acid	0.128805	0.0340955	0.07206	BVCS:BHI	Down
7-12-diketolithocholic_acid	25.7442	0.0818081	0.14686	BVCS:BHI	Normal
7-Dehydrocholic_acid	0.989431	0.6921	0.766713	BVCS:BHI	Normal
7-Ketolithocholic_acid	0.718038	0.440987	0.538582	BVCS:BHI	Normal
8-11-14-Eicosatrienoic_acid	6.61848	0.00366431	0.0153798	BVCS:BHI	Up
9-Pentadecenoic_acid	768.745	0.000638382	0.00463995	BVCS:BHI	Up
Acetic_acid	1.54533	0.00232415	0.0113672	BVCS:BHI	Up
Acetoacetic_acid	0.00011265	0.174691	0.266964	BVCS:BHI	Normal
Acetylglycine	4.97757	0.00153461	0.00831479	BVCS:BHI	Up
Adenosine_monophosphate	0.140902	0.000202399	0.00223389	BVCS:BHI	Down
Adipic_acid	0.896453	0.103133	0.175621	BVCS:BHI	Normal
Adipoylcarnitine	2.10347	0.156005	0.248154	BVCS:BHI	Normal
Adrenic_acid	1.82509	0.000348577	0.00296789	BVCS:BHI	Up
Alloisolithocholic_Acid	0.688428	0.796032	0.84338	BVCS:BHI	Normal
alpha-Hydroxyisobutyric_acid	1.89089	0.000928686	0.0057656	BVCS:BHI	Up
Alpha-ketoisovaleric_acid	1.09327	0.166202	0.260675	BVCS:BHI	Normal
Alpha-Linolenic_acid	0.880087	0.773258	0.834895	BVCS:BHI	Normal
Alpha-Muricholic_acid	54.3985	0.000115953	0.00140527	BVCS:BHI	Up
Alpha-N-Phenylacetyl-L-glutamine	0.418216	0.214706	0.315184	BVCS:BHI	Normal
Aminoadipic_acid	0.130203	0.179805	0.273376	BVCS:BHI	Normal
Aminocaproic_acid	3.23954	0.0308481	0.0675622	BVCS:BHI	Up
Aminomalonic_acid	0.988417	0.899168	0.921324	BVCS:BHI	Normal
Anserine	0.904263	0.273012	0.374919	BVCS:BHI	Normal
Apocholic_acid	0.502843	0.77187	0.834895	BVCS:BHI	Normal
Arachidonic_acid	2.02188	0.00131016	0.00736657	BVCS:BHI	Up
Azelaic_acid	0.90201	0.00363571	0.0153798	BVCS:BHI	Normal
Benzenebutanoic_acid	1.51806	0.00883278	0.0286105	BVCS:BHI	Up
Benzoic_acid	1.02863	0.663181	0.74018	BVCS:BHI	Normal
Beta-Alanine	1.16881	0.0303609	0.0675622	BVCS:BHI	Normal
Beta-D-Fucose	3.17668	6.24875e-05	0.000922906	BVCS:BHI	Up
Beta-Hyodeoxycholic_acid	2.12171	0.110436	0.186988	BVCS:BHI	Normal
Beta-Muricholic_acid	0.784828	0.788972	0.84338	BVCS:BHI	Normal
Beta-Ursodeoxycholic_acid	2.09163	0.127656	0.211342	BVCS:BHI	Normal
Betaine	0.607197	0.156195	0.248154	BVCS:BHI	Normal
But-2-enoic_acid	3.82659	0.554632	0.658487	BVCS:BHI	Normal
Butyric_acid	0.685795	0.000336247	0.00294711	BVCS:BHI	Down
Butyrylcarnitine	1.1282	0.156554	0.248154	BVCS:BHI	Normal
Carnitine	1.00965	0.632133	0.716257	BVCS:BHI	Normal
Carnosine	0.882735	0.01118	0.0317616	BVCS:BHI	Normal
Chenodeoxycholic_acid	1.95846	0.0163281	0.0430599	BVCS:BHI	Up
Cholic_acid	1.09391	0.173518	0.266538	BVCS:BHI	Normal
Cinnamic_acid	1.04276	0.255913	0.359727	BVCS:BHI	Normal
cis-Aconitic_acid	0.961359	0.169119	0.262487	BVCS:BHI	Normal
Citraconic_acid	0.735883	0.000414997	0.00334241	BVCS:BHI	Down
Citramalic_acid	0.50318	0.000863874	0.00547733	BVCS:BHI	Down
Citric_acid	0.884889	0.00281347	0.0133082	BVCS:BHI	Normal
Citrulline	0.597216	0.0259962	0.0606153	BVCS:BHI	Down
Creatine	0.802145	0.0117494	0.0327226	BVCS:BHI	Down
D_Ribose_5_phosphate	4.23318	0.0290369	0.0660534	BVCS:BHI	Up
D-2-Hydroxyglutaric_acid	1.19682	0.00061171	0.00455724	BVCS:BHI	Normal
D-cycloserine	0.643394	0.000288008	0.00267902	BVCS:BHI	Down
D-Fructose	0.068657	2.93446e-07	2.9149e-05	BVCS:BHI	Down
D-Gluconolactone	1.2766	0.068723	0.128081	BVCS:BHI	Normal
D-Maltose_and_Alpha-Lactose	0.858543	0.230168	0.331352	BVCS:BHI	Normal
D-Ribulose	0.790334	0.00307112	0.0139651	BVCS:BHI	Down
D-Xylose	1.6806	0.0110398	0.0317616	BVCS:BHI	Up
D-Xylulose	0.879794	0.0310605	0.0675622	BVCS:BHI	Normal
Decanoic_acid	0.149595	0.0135365	0.0366715	BVCS:BHI	Down
Decanoylcarnitine	1.09216	0.515872	0.619878	BVCS:BHI	Normal
Deoxycholic_acid	0.186844	0.148344	0.241566	BVCS:BHI	Normal
Dimethylglycine	2.04776	0.167584	0.261466	BVCS:BHI	Normal
Docosahexaenoic_acid_DHA	2.34891	0.0270641	0.0621443	BVCS:BHI	Up
Docosapentaenoic_acid_22n-6	3.1583	0.000739882	0.005031	BVCS:BHI	Up
Dodecanoic_acid	0.616763	0.0761896	0.138997	BVCS:BHI	Normal
Eicosapentaenoic_acid_EPA	1.10958	0.0260089	0.0606153	BVCS:BHI	Normal
Erythronic_acid	1.20186	0.0807709	0.145877	BVCS:BHI	Normal
Ethylmethylacetic_acid	62251.7	0.000269604	0.00259168	BVCS:BHI	Up
Fructose_6-phosphate	2.62925	0.0358973	0.0748069	BVCS:BHI	Up
Fumaric_acid	14.8494	4.04456e-05	0.000708988	BVCS:BHI	Up
Galactonic_acid	1.14652	0.271856	0.374919	BVCS:BHI	Normal
Gamma-Aminobutyric_acid	2.43408	0.00108308	0.00632861	BVCS:BHI	Up
Gamma-Linolenic_acid	3.03697	0.1716	0.264958	BVCS:BHI	Normal
Glucaric_acid	1.61626	0.0485934	0.0971868	BVCS:BHI	Up
Glucose_6-phosphate	0.300877	0.0111912	0.0317616	BVCS:BHI	Down
Glutaconic_acid	3.19494	0.00392256	0.016235	BVCS:BHI	Up
Glutamyalanine	0.993903	0.932438	0.945124	BVCS:BHI	Normal
Glutaric_acid	1.08469	0.0218624	0.0542916	BVCS:BHI	Normal
Glutarylcarnitine	0.407917	0.161701	0.254957	BVCS:BHI	Normal
Glyceraldehyde	0.452176	0.00780838	0.0263542	BVCS:BHI	Down
Glyceric_acid	1.11243	0.42442	0.522633	BVCS:BHI	Normal
Glycine	1.17302	0.033021	0.0707932	BVCS:BHI	Normal
Glycochenodeoxycholic_acid	1.13393	0.229927	0.331352	BVCS:BHI	Normal
Glycochenodeoxycholic_acid_3-sulfate	1.06546	0.298464	0.404282	BVCS:BHI	Normal
Glycocholic_acid	0.987461	0.721971	0.790983	BVCS:BHI	Normal
Glycodeoxycholic_acid	0.0752668	0.0919204	0.161218	BVCS:BHI	Normal
Glycodeoxycholic_acid_3-sulfate	0.996261	0.969264	0.975813	BVCS:BHI	Normal
Glycohyocholic_acid	1.05092	0.668714	0.74357	BVCS:BHI	Normal
Glycohyodeoxycholic_acid	0.815465	0.00995361	0.0306706	BVCS:BHI	Down
Glycolic_acid	0.828026	0.0660542	0.125264	BVCS:BHI	Normal
Glycolithocholic_acid-3-Sulfate	0.840992	0.837793	0.879093	BVCS:BHI	Normal
Glycoursodeoxycholic_acid	0.740977	0.0587899	0.113762	BVCS:BHI	Normal
Glycyl-L-leucine	0.552375	6.5037e-05	0.000922906	BVCS:BHI	Down
Glycylproline	5.90632	1.35433e-06	8.07181e-05	BVCS:BHI	Up
Guanidoacetic_acid	1.51	0.0184316	0.0469454	BVCS:BHI	Up
Hexanylcarnitine	0.821227	0.0321119	0.069343	BVCS:BHI	Down
Hippuric_acid	0.926903	0.0084628	0.0280213	BVCS:BHI	Normal
Homovanillic_acid	1.12417	0.0111698	0.0317616	BVCS:BHI	Normal
Hydrocinnamic_acid	0.981554	0.401157	0.500188	BVCS:BHI	Normal
Hydroxyphenyllactic_acid	1.07708	0.209237	0.310211	BVCS:BHI	Normal
Hydroxypropionic_acid	0.982699	0.329243	0.43439	BVCS:BHI	Normal
Hyocholic_acid	1.20861	0.0174507	0.0448302	BVCS:BHI	Up
Hyodeoxycholic_acid	1.37321	0.00771092	0.0263542	BVCS:BHI	Up
Imidazolepropionic_acid	1.04062	0.581957	0.679531	BVCS:BHI	Normal
Indole	1.05134	0.39286	0.493976	BVCS:BHI	Normal
Indole-3-Aldehyde	0.974598	0.586038	0.679531	BVCS:BHI	Normal
Indole-3-carboxylic_acid	0.934164	0.239634	0.341679	BVCS:BHI	Normal
Indole-3-methyl_acetate	1.11394	0.234028	0.33529	BVCS:BHI	Normal
Indoleacetic_acid	0.946469	0.00420459	0.0171501	BVCS:BHI	Normal
Indoleacrylic_acid	0.921695	0.624379	0.710172	BVCS:BHI	Normal
Isobutyric_acid	6.25802	5.70444e-06	0.00018888	BVCS:BHI	Up
Isocaproic_acid	0.835576	0.00249136	0.0119746	BVCS:BHI	Normal
Isocitric_acid	0.929182	0.0733914	0.135843	BVCS:BHI	Normal
Isodeoxycholic_acid	0.239048	0.0846542	0.15106	BVCS:BHI	Normal
Isolithocholic_acid	2.73108	0.24582	0.34883	BVCS:BHI	Normal
Isovaleric_acid	13.7616	1.02612e-06	7.64463e-05	BVCS:BHI	Up
Isovelarylcarnitine	1.01967	0.653162	0.734499	BVCS:BHI	Normal
Itaconic_acid	1.23068	0.00699831	0.0254329	BVCS:BHI	Up
Ketoleucine	1.33023	0.000737941	0.005031	BVCS:BHI	Up
Kynurenic_acid	2.14557	0.298314	0.404282	BVCS:BHI	Normal
L-Alanine	0.774026	0.00787089	0.0263542	BVCS:BHI	Down
L-alpha-Aminobutyric_acid	2.03495	0.0123925	0.034194	BVCS:BHI	Up
L-Arginine	0.623901	0.00329281	0.0144303	BVCS:BHI	Down
L-Asparagine	0.0050155	0.000217133	0.00231091	BVCS:BHI	Down
L-Aspartic_acid	0.0986847	5.32058e-06	0.00018888	BVCS:BHI	Down
L-Cysteic_acid	0.817148	0.450438	0.547879	BVCS:BHI	Normal
L-Cystine	1.50596	0.0507534	0.100162	BVCS:BHI	Normal
L-Glutamic_acid	1.35439	0.00211339	0.0106744	BVCS:BHI	Up
L-Glutamine	0.392172	0.00425874	0.0171501	BVCS:BHI	Down
L-Histidine	0.828764	0.0362073	0.0748361	BVCS:BHI	Down
L-Homoarginine	0.532024	0.000387187	0.00320505	BVCS:BHI	Down
L-Homocitrulline	0.645378	0.00190404	0.00995445	BVCS:BHI	Down
L-Homoserine	0.64908	0.00773306	0.0263542	BVCS:BHI	Down
L-Isoleucine	0.690673	0.0271099	0.0621443	BVCS:BHI	Down
L-Kynurenine	0.828682	0.338533	0.444418	BVCS:BHI	Normal
L-Lactic_acid	3.2883	0.000845172	0.00547525	BVCS:BHI	Up
L-Leucine	0.694962	0.0306419	0.0675622	BVCS:BHI	Down
L-Lysine	0.634859	0.00682888	0.0251235	BVCS:BHI	Down
L-Malic_acid	4.2282	3.96504e-09	1.18158e-06	BVCS:BHI	Up
L-Methionine	0.713472	0.0076793	0.0263542	BVCS:BHI	Down
L-Norleucine	0.200693	0.0258973	0.0606153	BVCS:BHI	Down
L-Phenylalanine	0.693676	0.000117892	0.00140527	BVCS:BHI	Down
L-Pipecolic_acid	0.427996	0.247648	0.349758	BVCS:BHI	Normal
L-Proline	1.92453	0.00357345	0.0153798	BVCS:BHI	Up
L-Serine	1.29059	0.400108	0.500188	BVCS:BHI	Normal
L-threonine	1.0279	0.755824	0.822028	BVCS:BHI	Normal
L-Thyronine	0.918831	0.852444	0.891328	BVCS:BHI	Normal
L-Tryptophan	0.805567	0.00326486	0.0144303	BVCS:BHI	Down
L-Tyrosine	0.74873	0.016578	0.0433353	BVCS:BHI	Down
L-Valine	5.24119	0.000451498	0.0035407	BVCS:BHI	Up
Lactulose	1.79338	0.0333556	0.0709998	BVCS:BHI	Up
Lauroylcarnitine	0.529915	0.0764951	0.138997	BVCS:BHI	Normal
Linoelaidic_acid	1.07552	0.790856	0.84338	BVCS:BHI	Normal
Linoleic_acid	0.830799	0.820682	0.864182	BVCS:BHI	Normal
Linoleylcarnitine	0.946994	0.207996	0.309914	BVCS:BHI	Normal
Lithocholic_acid-3-Sulfate	1.07807	0.390367	0.493166	BVCS:BHI	Normal
m-Aminobenzoic_acid	0.636383	0.052912	0.103735	BVCS:BHI	Normal
m-Hydroxyhippuric_acid	1.15486	0.369797	0.472959	BVCS:BHI	Normal
Maleic_acid	10.3574	9.45898e-08	1.40939e-05	BVCS:BHI	Up
Malonic_acid	0.640294	0.00558427	0.0213348	BVCS:BHI	Down
Malonylcarnitine	0.521823	0.277766	0.379698	BVCS:BHI	Normal
Mandelic_acid	1.6896	0.000812277	0.00537908	BVCS:BHI	Up
Melibiose	249.66	4.67034e-05	0.0007732	BVCS:BHI	Up
Methylcysteine	1.08481	0.310138	0.414998	BVCS:BHI	Normal
Methylglutaric_acid	0.864419	0.00986382	0.0306706	BVCS:BHI	Normal
Methylmalonic_acid	4.26612	9.17665e-05	0.00118897	BVCS:BHI	Up
Methylmalonylcarnitine	0.756898	0.792583	0.84338	BVCS:BHI	Normal
Methylsuccinic_acid	0.916839	0.0387192	0.0790296	BVCS:BHI	Normal
Metyrosine	12.2939	0.265643	0.368617	BVCS:BHI	Normal
Myristelaidic_acid	1.01106	0.906976	0.922453	BVCS:BHI	Normal
Myristic_acid	25732.5	0.000253405	0.00251716	BVCS:BHI	Up
Myristoleic_acid	1.14316	0.04594	0.0925009	BVCS:BHI	Normal
Myristoylcarnitine	0.843698	0.0412115	0.0835445	BVCS:BHI	Normal
N-Acetyl-D-glucosamine	1.13231	0.220807	0.320978	BVCS:BHI	Normal
N-Acetyl-L-alanine	1.62994	0.00209078	0.0106744	BVCS:BHI	Up
N-Acetyl-L-aspartic_acid	5.98125	3.00392e-05	0.000596778	BVCS:BHI	Up
N-Acetyl-L-tyrosine	1.14653	0.0986063	0.168877	BVCS:BHI	Normal
N-Acetylglutamine	2.81729	0.00029667	0.00267902	BVCS:BHI	Up
N-Acetylhistidine	2.3803	0.00473608	0.0183292	BVCS:BHI	Up
N-Acetylneuraminic_acid	0.0587589	0.00102378	0.0061547	BVCS:BHI	Down
N-Acetylserine	3.00985	1.17014e-05	0.000348701	BVCS:BHI	Up
N-acetyltryptophan	1.1423	0.0577828	0.112544	BVCS:BHI	Normal
N-Formyl-L-methionine	1.01665	0.896933	0.921324	BVCS:BHI	Normal
N-Iso_Valerylglycine_	0.0326895	0.0940938	0.163976	BVCS:BHI	Normal
N-Methyl-D-aspartic_acid	116699	2.50145e-05	0.000532452	BVCS:BHI	Up
N-Methyl-L-glutamic_acid	1.35995	0.582486	0.679531	BVCS:BHI	Normal
N-Methylnicotinamide	1.29792	0.00623034	0.023208	BVCS:BHI	Up
N-Phenylacetylphenylalanine	0.978512	0.753375	0.822028	BVCS:BHI	Normal
N-Propionylglycine	0.941926	0.0919702	0.161218	BVCS:BHI	Normal
Nicotinic_acid	1.01765	0.368839	0.472959	BVCS:BHI	Normal
Nonadeca-10Z-enoic_acid	0.825235	0.997513	0.997513	BVCS:BHI	Normal
Norcholic_acid	2.68371	0.560079	0.662316	BVCS:BHI	Normal
Octanoic_acid	1.05534	0.361737	0.470732	BVCS:BHI	Normal
Octanoylcarnitine	0.807435	0.132237	0.217716	BVCS:BHI	Normal
Oleic_acid	1.1218	0.611146	0.700467	BVCS:BHI	Normal
Oleylcarnitine	0.837367	0.098053	0.168877	BVCS:BHI	Normal
Omega-muricholic_acid	0.569701	0.0493479	0.0980378	BVCS:BHI	Down
Ornithine	0.73029	0.218564	0.319275	BVCS:BHI	Normal
Ortho-Hydroxyphenylacetic_acid	0.903042	0.622183	0.710172	BVCS:BHI	Normal
Oxalic_acid	0.684278	0.0213608	0.0534918	BVCS:BHI	Down
Oxoadipic_acid	0.429775	0.000166286	0.00190589	BVCS:BHI	Down
Oxoglutaric_acid	1.1428	0.0238869	0.0588289	BVCS:BHI	Normal
p-Aminobenzoic_acid	0.890015	0.329437	0.43439	BVCS:BHI	Normal
p-Hydroxymandelic_acid	1.73423	0.00734598	0.0263542	BVCS:BHI	Up
p-Hydroxyphenylacetic_acid	1.3872	0.00165962	0.00883156	BVCS:BHI	Up
Palmitelaidic_acid	0.146001	0.00964189	0.0305668	BVCS:BHI	Down
Palmitoleic_acid	1.30279	0.0173159	0.0448302	BVCS:BHI	Up
Palmitoylcarnitine	0.847232	0.00451158	0.0176901	BVCS:BHI	Normal
Pentadecanoic_acid	305.928	0.000742832	0.005031	BVCS:BHI	Up
Petroselinic_acid	1.15589	0.489582	0.59067	BVCS:BHI	Normal
Phenylacetic_acid	1.07734	0.192602	0.288419	BVCS:BHI	Normal
Phenyllactic_acid	0.457644	2.85647e-06	0.000121604	BVCS:BHI	Down
Phenylpyruvic_acid	0.173517	5.01099e-05	0.000785934	BVCS:BHI	Down
Phthalic_acid	0.575024	0.0110053	0.0317616	BVCS:BHI	Down
Picolinic_acid	0.97648	0.427408	0.524147	BVCS:BHI	Normal
Pimelic_acid	0.898467	0.182851	0.276598	BVCS:BHI	Normal
Propanoic_acid	64.9133	1.96752e-05	0.000451017	BVCS:BHI	Up
Propionylcarnitine	1.15272	0.00232685	0.0113672	BVCS:BHI	Normal
Protocatechuic_acid	1.03249	0.996277	0.997513	BVCS:BHI	Normal
Pyroglutamic_acid	1.12017	0.150429	0.24363	BVCS:BHI	Normal
Pyrrole-2-carboxylic_acid	1.1653	0.0108638	0.0317616	BVCS:BHI	Normal
Pyruvic_acid	0.173357	0.0014604	0.00805926	BVCS:BHI	Down
Quinic_acid	2.2557	0.00449854	0.0176901	BVCS:BHI	Up
Quinolinic_acid	0.869541	0.308486	0.414998	BVCS:BHI	Normal
Rhamnose	5.28558	0.000604937	0.00455724	BVCS:BHI	Up
Ribonic_acid	1.00432	0.939517	0.949071	BVCS:BHI	Normal
Ricinoleic_acid	1.4234	0.186759	0.281082	BVCS:BHI	Normal
S-Adenosylhomocysteine	0.0733126	0.0249045	0.0606153	BVCS:BHI	Down
Salicyluric_acid	28.3007	0.342337	0.44744	BVCS:BHI	Normal
Sarcosine	0.970626	0.539907	0.646154	BVCS:BHI	Normal
Sebacic_acid	0.946406	0.155551	0.248154	BVCS:BHI	Normal
Shikimic_acid	1.00791	0.889729	0.921324	BVCS:BHI	Normal
Stearylcarnitine	0.915814	0.0255322	0.0606153	BVCS:BHI	Normal
Suberic_acid	0.938974	0.59274	0.684638	BVCS:BHI	Normal
Succinic_acid	8.05961	1.89196e-05	0.000451017	BVCS:BHI	Up
Tartaric_acid	1.27805	0.00766417	0.0263542	BVCS:BHI	Up
Tauro-alpha-muricholic_acid	0.918472	0.798098	0.84338	BVCS:BHI	Normal
Tauro-omega-muricholic_acid	0.655337	0.478701	0.57989	BVCS:BHI	Normal
Taurochenodeoxycholic_acid	0.0318452	0.0129669	0.0354508	BVCS:BHI	Down
Taurocholic_acid	1.32908	0.00864291	0.0283031	BVCS:BHI	Up
Taurodeoxycholic_acid	0.371657	4.0048e-05	0.000708988	BVCS:BHI	Down
Taurohyocholic_acid	1.02063	0.58382	0.679531	BVCS:BHI	Normal
Taurohyodeoxycholic_acid	0.034397	0.0364135	0.0748361	BVCS:BHI	Down
Tauroursodeoxycholic_acid	1.12725	0.651594	0.734499	BVCS:BHI	Normal
Threonic_acid	1.04593	0.36539	0.472959	BVCS:BHI	Normal
Tridecanoic_acid	165.725	0.00103267	0.0061547	BVCS:BHI	Up
Trimethylamine	33126.9	0.000233262	0.00239697	BVCS:BHI	Up
Trimethylamine_N-oxide	1.57002	0.412744	0.510364	BVCS:BHI	Normal
Tryptamine	1.00448	0.899546	0.921324	BVCS:BHI	Normal
Undecanoic_acid	3.55485	0.00570126	0.021506	BVCS:BHI	Up
Ureidosuccinic_acid	3.05477	2.27872e-06	0.000113177	BVCS:BHI	Up
Ursocholic_acid	1.67811	0.127368	0.211342	BVCS:BHI	Normal
Ursodeoxycholic_acid	6.81359	0.141435	0.23158	BVCS:BHI	Normal
Valerylcarnitine	1.01414	0.703953	0.776955	BVCS:BHI	Normal
Vanillic_acid	1.52473	0.0099834	0.0306706	BVCS:BHI	Up
