# Supplementary material for: Bacteroides vulgatus alleviates dextran sodium sulfate-induced colitis and depression-like behaviour by facilitating gut-brain axis balance
Source: Front Microbiol. 2023 Nov 16;14:1287271. doi: 10.3389/fmicb.2023.1287271 (PMC10687441; doi:10.3389/fmicb.2023.1287271)
Supplement: Supplementary file 11 [file Table_8.XLSX]

## Sheet: Supplementary Tables S8
Supplementary Table S8: Elements in Venn diagrams
Names	total	elements
BVCS & Blood & Feces	1	p-Hydroxyphenylacetic_acid
Blood & Hippocampus	1	Glycolic_acid
Blood & Feces	2	2-Phenylpropionate
		Hydrocinnamic_acid
BVCS & Blood	1	D-Xylose
BVCS & Feces	3	3-Aminosalicylic_acid
		4-Hydroxyproline
		Chenodeoxycholic_acid
Only Blood	10	Phenylpyruvic_acid
		3-Indolepropionic_acid
		L-Homocitrulline
		Indoleacetic_acid
		4-Hydroxybenzoic_acid
		Hydroxypropionic_acid
		p-Aminobenzoic_acid
		Hippuric_acid
		2-Amino-4-S-methylsulfonimidoyl-butanoic_acid
		Propionylcarnitine
Only Hippocampus	3
		D-Maltose_and_Alpha-Lactose
		10Z-Heptadecenoic_acid
Only Feces	1	Picolinic_acid
Only BVCS	69	Arachidonic_acid
		Ketoleucine
		L-Malic_acid
		Alpha-Muricholic_acid
		Acetylglycine
		Acetic_acid
		Vanillic_acid
		Myristic_acid
		Glucaric_acid
		N-Acetyl-L-alanine
		2-Hydroxybutyric_acid
		L-Valine
		Beta-D-Fucose
		N-Acetyl-L-aspartic_acid
		Hyodeoxycholic_acid
		Methylmalonic_acid
		Mandelic_acid
		2-Methylhexanoic_acid
		Gamma-Aminobutyric_acid
		N-Methyl-D-aspartic_acid
		Trimethylamine
		Maleic_acid
		L-Proline
		L-alpha-Aminobutyric_acid
		Propanoic_acid
		Hyocholic_acid
		Melibiose
		D_Ribose_5_phosphate
		Undecanoic_acid
		Docosapentaenoic_acid_22n-6
		N-Methylnicotinamide
		Benzenebutanoic_acid
		4-Aminohippuric_acid
		Glutaconic_acid
		N-Acetylserine
		Aminocaproic_acid
		Pentadecanoic_acid
		2-Phenylglycine
		Guanidoacetic_acid
		2-Hydroxy-2-methylbutyric_acid
		Isobutyric_acid
		Succinic_acid
		Lactulose
		N-Acetylglutamine
		5-Aminolevulinic_acid
		alpha-Hydroxyisobutyric_acid
		Glycylproline
		Ureidosuccinic_acid
		p-Hydroxymandelic_acid
		L-Lactic_acid
		Adrenic_acid
		8-11-14-Eicosatrienoic_acid
		9-Pentadecenoic_acid
		1-Methylhistidine
		Fumaric_acid
		Isovaleric_acid
		Taurocholic_acid
		Ethylmethylacetic_acid
		Itaconic_acid
		L-Glutamic_acid
		Palmitoleic_acid
		Docosahexaenoic_acid_DHA
		Tridecanoic_acid
		3-Methyl-2-oxovaleric_acid
		N-Acetylhistidine
		Quinic_acid
		Tartaric_acid
		Rhamnose
		Fructose_6-phosphate
